# Supplementary material for: Exposure to environmental radionuclides is associated with altered metabolic and immunity pathways in a wild rodent
Source: Mol Ecol. 2019 Sep 30;28(20):4620–35. doi: 10.1111/mec.15241 (PMC6900138; doi:10.1111/mec.15241)
Supplement: Supplementary file 6 [file MEC-28-4620-s006.xlsx]

## Sheet: info
		Supplemental Information for:
	Exposure to environmental radionuclides is associated with altered metabolic and immunity pathways in a wild rodent
	Jenni Kesäniemi, Toni Jernfors, Anton Lavrinienko, Kati Kivisaari, Mikko Kiljunen, Tapio Mappes, Phillip C. Watts
	Table S3. Differentially expressed genes in liver and spleen in CEZ bank voles compared to voles from the Kyiv control areas
	CEZ	CEZ animals
	CONT	Kyiv animals

## Sheet: RNA sample information
		LIVER	LIVER		SPLEEN	SPLEEN
Sample	location	Extraction day	Extraction batch		Extraction day	Extraction batch
74	Kyiv-west	2016-10-07	8		2016-10-05	4
75	Kyiv-west	2016-10-07	8		2016-10-05	5
78	Kyiv-west	2016-10-04	1		2016-10-04	1		Date of RNA extraction for each sample
81	Kyiv-west	2016-10-07	8		2016-10-05	4		(extraction batch = samples with the same number were processed together)
85	Kyiv-west	2016-10-07	8		2016-10-04	1
90	Kyiv-west	2016-10-07	7		2016-10-04	1
93	Kyiv-west	failed			2016-10-06	6
101	Kyiv-west	2016-10-06	6		2016-10-04	2
104	Kyiv-west	2016-10-05	5		2016-10-05	3
107	Kyiv-west	2016-10-04	2		2016-10-04	1
721	Kyiv-east	2016-10-06	6		2016-10-06	6
722	Kyiv-east	2016-10-04	2		2016-10-06	6
723	Kyiv-east	2016-10-04	1		2016-10-05	5
724	Kyiv-east	2016-10-05	5		2016-10-05	3
726	Kyiv-east	2016-10-05	3		2016-10-04	1
727	Kyiv-east	2016-10-05	4		2016-10-04	2
728	Kyiv-east	2016-10-05	3		2016-10-04	2
731	Kyiv-east	2016-10-07	7		2016-10-05	4
732	Kyiv-east	2016-10-04	1		2016-10-07	7
734	Kyiv-east	2016-10-06	6		2016-10-07	8
772	CEZ Vesnyane	2016-10-04	1		2016-10-05	3
839	CEZ Vesnyane	2016-10-07	7		2016-10-06	6
840	CEZ Vesnyane	2016-10-07	8		2016-10-05	4
841	CEZ Vesnyane	2016-10-04	1		2016-10-07	7
842	CEZ Vesnyane	2016-10-07	7		2016-10-04	2
844	CEZ Vesnyane	2016-10-05	3		2016-10-04	1
845	CEZ Vesnyane	2016-10-05	5		2016-10-07	7
866	CEZ Vesnyane	2016-10-04	2		2016-10-05	5
873	CEZ Vesnyane	2016-10-05	4		2016-10-05	4
897	CEZ Vesnyane	2016-10-04	2		2016-10-05	5
960	CEZ Gluboke	2016-10-05	3		2016-10-05	4
961	CEZ Gluboke	2016-10-07	7		2016-10-05	3
962	CEZ Gluboke	2016-10-06	6		2016-10-04	1
963	CEZ Gluboke	2016-10-04	2		2016-10-06	6
964	CEZ Gluboke	2016-10-04	1		2016-10-05	4
965	CEZ Gluboke	2016-10-05	4		2016-10-05	5
966	CEZ Gluboke	2016-10-04	2		2016-10-05	5
967	CEZ Gluboke	2016-10-06	6		2016-10-04	2
968	CEZ Gluboke	2016-10-05	5		2016-10-07	7
969	CEZ Gluboke	2016-10-04	2		2016-10-06	6

## Sheet: liver DE genes
sequence_id	sampleA	sampleB	baseMeanA	baseMeanB	baseMean	log2FoldChange	lfcSE	stat	pvalue	padj
TRINITY_DN77937_c8_g2	CEZ	CONT	2.59178	42.5288	22.5603	-2.57983	0.327459	-7.87833	3.31777e-15	1.06417e-10
TRINITY_DN84823_c0_g5^RAB30_MOUSE^Tm3	CEZ	CONT	1166.51	211.793	689.153	2.02995	0.263274	7.7104	1.25421e-14	2.01143e-10
TRINITY_DN83732_c4_g1	CEZ	CONT	133.103	4.85828	68.9804	2.59167	0.341758	7.58336	3.36722e-14	2.70009e-10
TRINITY_DN82882_c4_g1	CEZ	CONT	126.9	34.303	80.6013	1.67153	0.221362	7.5511	4.3161e-14	2.76878e-10
TRINITY_DN75275_c0_g4^SEC62_CHICK^SEC62_MOUSE^SEC62_PONAB	CEZ	CONT	44.7986	17.6446	31.2216	1.26123	0.16997	7.42028	1.1687e-13	6.24766e-10
TRINITY_DN83330_c6_g3	CEZ	CONT	121.451	31.4516	76.4514	1.70068	0.231858	7.33502	2.21689e-13	9.93977e-10
TRINITY_DN84543_c10_g1^ECI3_MOUSE	CEZ	CONT	245.888	29.0004	137.444	2.23817	0.307518	7.27818	3.38357e-13	1.1096e-09
TRINITY_DN80539_c4_g1	CEZ	CONT	41.2656	1.04935	21.1575	2.48343	0.345734	7.18307	6.81618e-13	1.98754e-09
TRINITY_DN84823_c0_g4^RAB30_MOUSE	CEZ	CONT	51.5267	7.30174	29.4142	2.12438	0.297143	7.14935	8.71869e-13	2.33043e-09
TRINITY_DN83963_c3_g2	CEZ	CONT	204.152	9.24975	106.701	2.41927	0.342514	7.06329	1.62603e-12	4.01191e-09
TRINITY_DN79747_c7_g1^Tm1	CEZ	CONT	99.3746	26.3705	62.8725	1.6583	0.235774	7.03343	2.01522e-12	4.11444e-09
TRINITY_DN87371_c2_g2^TGTP2_MOUSE	CEZ	CONT	97.007	603.704	350.355	-2.03767	0.289818	-7.03088	2.05241e-12	4.11444e-09
TRINITY_DN82147_c5_g1	CEZ	CONT	59.4658	138.888	99.1769	-1.15191	0.164339	-7.00938	2.39381e-12	4.42154e-09
TRINITY_DN82717_c3_g1	CEZ	CONT	421.174	69.9882	245.581	2.01377	0.287502	7.00435	2.4813e-12	4.42154e-09
TRINITY_DN78846_c7_g3	CEZ	CONT	2053.51	571.942	1312.72	1.61066	0.230649	6.98317	2.88594e-12	4.63115e-09
TRINITY_DN74254_c0_g1^FGF21_MOUSE^Tm1	CEZ	CONT	257.57	10.3208	133.945	2.39959	0.344349	6.96848	3.20391e-12	4.8936e-09
TRINITY_DN81764_c1_g3^ECI2_HUMAN	CEZ	CONT	264.865	49.3258	157.096	1.93459	0.277935	6.96058	3.38864e-12	4.94048e-09
TRINITY_DN80452_c3_g4^FABPL_MOUSE	CEZ	CONT	5718.29	2486.81	4102.55	1.13116	0.162733	6.95099	3.62742e-12	5.05867e-09
TRINITY_DN84425_c1_g1^CNTP1_RAT^CNTP1_HUMAN^CNTP1_MOUSE^Tm1	CEZ	CONT	317.052	17.5991	167.325	2.35116	0.340831	6.89831	5.26252e-12	7.03313e-09
TRINITY_DN76053_c0_g1^DMRTA_MOUSE	CEZ	CONT	103.556	13.0263	58.2911	2.13934	0.310796	6.88345	5.84221e-12	7.49555e-09
TRINITY_DN77806_c2_g2	CEZ	CONT	80.348	14.2588	47.3034	1.95015	0.2854	6.83302	8.31434e-12	1.00944e-08
TRINITY_DN79762_c1_g2	CEZ	CONT	65.3492	8.53808	36.9437	2.11059	0.30946	6.82025	9.08792e-12	1.04105e-08
TRINITY_DN87274_c4_g2^ECI2_RAT^ECI2_HUMAN^Tm1	CEZ	CONT	28141.3	7229.6	17685.5	1.67132	0.245909	6.79648	1.07203e-11	1.14618e-08
TRINITY_DN80539_c4_g3	CEZ	CONT	92.8237	4.22904	48.5264	2.30622	0.34443	6.69575	2.14573e-11	2.01351e-08
TRINITY_DN81554_c6_g3^LORF2_MOUSE	CEZ	CONT	4.43983	22.668	13.5539	-1.86519	0.278707	-6.69229	2.19712e-11	2.01351e-08
TRINITY_DN84823_c0_g2	CEZ	CONT	78.6659	19.4138	49.0398	1.69722	0.253798	6.68729	2.27346e-11	2.02344e-08
TRINITY_DN86957_c7_g3	CEZ	CONT	176.163	21.6282	98.8954	2.11352	0.316233	6.68343	2.33413e-11	2.02344e-08
TRINITY_DN81571_c2_g2^Tm1	CEZ	CONT	147.162	65.131	106.146	1.10443	0.165629	6.66807	2.59184e-11	2.15387e-08
TRINITY_DN79033_c10_g1	CEZ	CONT	60.7585	16.5511	38.6548	1.6099	0.241489	6.66655	2.61889e-11	2.15387e-08
TRINITY_DN81985_c0_g1^MTG16_MOUSE^MTG16_CHICK^MTG16_HUMAN^Tm1	CEZ	CONT	146.267	20.4695	83.3684	2.04722	0.309093	6.62331	3.51236e-11	2.81648e-08
TRINITY_DN85399_c0_g1	CEZ	CONT	125.242	46.0467	85.6443	1.31287	0.19933	6.58643	4.50541e-11	3.52466e-08
TRINITY_DN78919_c5_g2^PLIN2_BOVIN^PLIN2_HUMAN^PLIN2_MOUSE	CEZ	CONT	6134.4	1356.64	3745.52	1.7721	0.269492	6.57572	4.84188e-11	3.67279e-08
TRINITY_DN85253_c3_g1^TMM56_MOUSE^Tm5	CEZ	CONT	661.825	286.756	474.291	1.12791	0.171592	6.57322	4.92377e-11	3.67279e-08
TRINITY_DN75653_c0_g1^CCL19_MOUSE	CEZ	CONT	12.9234	39.5111	26.2172	-1.4321	0.218015	-6.5688	5.07214e-11	3.69747e-08
TRINITY_DN82774_c5_g5	CEZ	CONT	292.384	32.1641	162.274	2.12717	0.324356	6.55813	5.44873e-11	3.88374e-08
TRINITY_DN80645_c2_g5^K1C19_MOUSE	CEZ	CONT	75.4819	261.775	168.628	-1.54829	0.238503	-6.4917	8.48744e-11	5.79222e-08
TRINITY_DN44114_c0_g1	CEZ	CONT	9.05727	0.993863	5.02557	2.09278	0.323266	6.47386	9.55287e-11	6.38351e-08
TRINITY_DN77712_c3_g1	CEZ	CONT	69.8311	6.09946	37.9653	2.16301	0.334315	6.46999	9.80105e-11	6.41568e-08
TRINITY_DN76790_c6_g1	CEZ	CONT	696.438	116.611	406.525	1.93285	0.299466	6.45434	1.08691e-10	6.97253e-08
TRINITY_DN78080_c6_g1	CEZ	CONT	23.5684	2.5164	13.0424	2.10026	0.327118	6.4205	1.35829e-10	8.06798e-08
TRINITY_DN77140_c5_g1	CEZ	CONT	249.541	45.0605	147.301	1.87797	0.295021	6.36553	1.94615e-10	1.11469e-07
TRINITY_DN87369_c4_g2^ECI2_HUMAN^ECI2_RAT	CEZ	CONT	884.006	249.349	566.678	1.55807	0.245387	6.34943	2.16108e-10	1.21608e-07
TRINITY_DN83330_c6_g2	CEZ	CONT	122.378	33.2746	77.8265	1.58971	0.250706	6.34095	2.28359e-10	1.25733e-07
TRINITY_DN83097_c7_g2^PALLD_MOUSE	CEZ	CONT	305.25	126.006	215.628	1.17702	0.18568	6.33899	2.31279e-10	1.25733e-07
TRINITY_DN76312_c8_g1^RETST_MOUSE	CEZ	CONT	25.1587	4.97976	15.0692	1.80709	0.289065	6.25151	4.06491e-10	2.13741e-07
TRINITY_DN78815_c2_g1^ECI2_RAT^ECI2_MOUSE	CEZ	CONT	2262.34	636.995	1449.67	1.55071	0.248891	6.23046	4.65055e-10	2.40591e-07
TRINITY_DN82717_c3_g2	CEZ	CONT	28.1565	4.86937	16.513	1.87545	0.301798	6.21425	5.15688e-10	2.62551e-07
TRINITY_DN82605_c1_g1	CEZ	CONT	22.2852	6.47419	14.3797	1.52191	0.245379	6.20227	5.56532e-10	2.78918e-07
TRINITY_DN77921_c7_g1	CEZ	CONT	120.749	27.9866	74.3678	1.69794	0.274413	6.18753	6.11155e-10	2.97012e-07
TRINITY_DN83590_c0_g1^ACOD1_MOUSE^ACOD2_RAT^Tm4	CEZ	CONT	1003.99	5647.37	3325.68	-1.84793	0.302643	-6.10598	1.0217e-09	4.68156e-07
TRINITY_DN79093_c10_g1	CEZ	CONT	45.2946	8.29905	26.7968	1.83069	0.300207	6.09808	1.07348e-09	4.81386e-07
TRINITY_DN79282_c8_g1	CEZ	CONT	71.0221	16.4135	43.7178	1.68528	0.278016	6.06179	1.34613e-09	5.6812e-07
TRINITY_DN82714_c6_g4^THIC_MOUSE	CEZ	CONT	9.44924	27.6195	18.5344	-1.3612	0.226273	-6.01576	1.7905e-09	7.36286e-07
TRINITY_DN83727_c4_g5	CEZ	CONT	68.3555	17.5053	42.9304	1.60512	0.267746	5.99493	2.03569e-09	8.07819e-07
TRINITY_DN78280_c2_g2	CEZ	CONT	19.3873	3.77923	11.5833	1.77937	0.296927	5.99261	2.06506e-09	8.07819e-07
TRINITY_DN81223_c1_g1	CEZ	CONT	97.6923	29.6546	63.6735	1.46961	0.245237	5.99259	2.0652e-09	8.07819e-07
TRINITY_DN82714_c6_g1^THIC_MOUSE^THIC_RAT	CEZ	CONT	4170.22	9520.87	6845.55	-1.10005	0.184318	-5.96824	2.39823e-09	9.13383e-07
TRINITY_DN78846_c7_g10	CEZ	CONT	21.6244	0.918787	11.2716	2.06968	0.34687	5.96673	2.4205e-09	9.13383e-07
TRINITY_DN86831_c1_g1	CEZ	CONT	8.113	77.8762	42.9946	-1.99937	0.335407	-5.96101	2.50683e-09	9.25058e-07
TRINITY_DN77987_c8_g1	CEZ	CONT	0.51774	6.64339	3.58057	-2.02404	0.340581	-5.9429	2.80019e-09	1.01883e-06
TRINITY_DN85405_c1_g1^ATF5_RAT^ATF5_HUMAN	CEZ	CONT	9204.22	3681.56	6442.89	1.19875	0.201764	5.94134	2.827e-09	1.01883e-06
TRINITY_DN76876_c4_g1^ACOT1_RAT^ACOT3_MOUSE^ACOT1_HUMAN^ACOT1_MOUSE	CEZ	CONT	1507.52	516.431	1011.98	1.35434	0.228505	5.92694	3.08629e-09	1.09992e-06
TRINITY_DN78738_c5_g1^STAT1_MOUSE^STAT1_HUMAN	CEZ	CONT	417.989	1122.88	770.435	-1.27161	0.215427	-5.90277	3.57458e-09	1.23284e-06
TRINITY_DN79938_c5_g2^FUT1_MOUSE^Tm1	CEZ	CONT	53.863	10.7072	32.2851	1.75505	0.297673	5.8959	3.7265e-09	1.27157e-06
TRINITY_DN87281_c6_g1	CEZ	CONT	26.532	4.69636	15.6142	1.81222	0.308099	5.88195	4.05468e-09	1.35776e-06
TRINITY_DN87274_c3_g1	CEZ	CONT	65.4187	14.4836	39.9511	1.69276	0.287806	5.88158	4.06377e-09	1.35776e-06
TRINITY_DN79830_c6_g1^GPDA_MOUSE^GPDA_HUMAN^GPDA_RAT^GPDA_BOVIN	CEZ	CONT	12413.6	3802.4	8107.99	1.45185	0.24724	5.87225	4.29921e-09	1.42162e-06
TRINITY_DN83727_c4_g3^LORF2_HUMAN	CEZ	CONT	15.4014	3.52707	9.46425	1.66289	0.283951	5.85626	4.73401e-09	1.53374e-06
TRINITY_DN86359_c3_g2	CEZ	CONT	81.174	15.8309	48.5024	1.76027	0.300664	5.8546	4.78172e-09	1.53374e-06
TRINITY_DN85806_c3_g2^MRP4_HUMAN	CEZ	CONT	24.3973	7.33511	15.8662	1.46587	0.250615	5.84909	4.94276e-09	1.56489e-06
TRINITY_DN84164_c5_g1	CEZ	CONT	43.1938	149.535	96.3645	-1.49872	0.25628	-5.84796	4.97642e-09	1.56489e-06
TRINITY_DN87274_c3_g2	CEZ	CONT	11.3545	2.00008	6.67729	1.80082	0.308199	5.84305	5.12529e-09	1.59605e-06
TRINITY_DN85932_c1_g1^TGTP2_MOUSE	CEZ	CONT	101.818	498.818	300.318	-1.7341	0.296991	-5.83888	5.25538e-09	1.62083e-06
TRINITY_DN84766_c2_g1	CEZ	CONT	72.1202	20.9528	46.5365	1.49209	0.256158	5.82487	5.71582e-09	1.74605e-06
TRINITY_DN81276_c9_g3	CEZ	CONT	39.7191	6.3834	23.0512	1.84209	0.316564	5.81903	5.91897e-09	1.79105e-06
TRINITY_DN85290_c2_g2^RAIN_MOUSE	CEZ	CONT	579.742	234.477	407.11	1.18235	0.203356	5.81416	6.09373e-09	1.80036e-06
TRINITY_DN85806_c3_g1^MRP4_HUMAN^Tm5	CEZ	CONT	2528.39	1151.5	1839.95	1.05159	0.180888	5.8135	6.11815e-09	1.80036e-06
TRINITY_DN87455_c4_g2^CP2CQ_MESAU	CEZ	CONT	94.7525	242.308	168.53	-1.21667	0.210753	-5.77295	7.78969e-09	2.25094e-06
TRINITY_DN87303_c4_g1^CAH1_RAT	CEZ	CONT	90.0016	219.49	154.746	-1.16571	0.202408	-5.75924	8.44933e-09	2.39834e-06
TRINITY_DN83126_c0_g1	CEZ	CONT	30.0586	3.54873	16.8036	1.91341	0.333719	5.73359	9.83283e-09	2.69563e-06
TRINITY_DN80144_c5_g1	CEZ	CONT	29.7166	5.03834	17.3775	1.80415	0.314876	5.72973	1.00593e-08	2.73435e-06
TRINITY_DN76514_c6_g2^PX11A_MOUSE^Tm1	CEZ	CONT	1051.34	403.15	727.247	1.23377	0.215429	5.72704	1.02197e-08	2.7546e-06
TRINITY_DN83221_c1_g5	CEZ	CONT	23.9759	9.63534	16.8056	1.18348	0.207283	5.70947	1.13327e-08	3.02913e-06
TRINITY_DN84274_c4_g8	CEZ	CONT	20.3235	3.15389	11.7387	1.82831	0.320813	5.69899	1.20517e-08	3.16851e-06
TRINITY_DN76354_c0_g2^CP8B1_MOUSE^Tm1	CEZ	CONT	2588.39	802.14	1695.27	1.42826	0.250921	5.69209	1.25493e-08	3.25945e-06
TRINITY_DN85971_c0_g2^TBB_LYMST	CEZ	CONT	1496.93	451.168	974.051	1.45126	0.254993	5.69139	1.26008e-08	3.25945e-06
TRINITY_DN79421_c3_g8	CEZ	CONT	35.2289	15.6214	25.4252	1.07401	0.188964	5.68367	1.31833e-08	3.38282e-06
TRINITY_DN87371_c2_g1^TGTP2_MOUSE	CEZ	CONT	247.372	1255.08	751.224	-1.72764	0.30435	-5.67651	1.37472e-08	3.47199e-06
TRINITY_DN82464_c6_g1^RGN_CHICK^RGN_BOVIN	CEZ	CONT	1111.95	174.969	643.462	1.82105	0.321378	5.66638	1.45846e-08	3.59847e-06
TRINITY_DN79391_c2_g1^TGTP2_MOUSE	CEZ	CONT	20.0858	128.977	74.5314	-1.82191	0.32231	-5.65266	1.57985e-08	3.83893e-06
TRINITY_DN79169_c0_g3^ENV_GALV	CEZ	CONT	24.2698	3.11355	13.6917	1.87305	0.331993	5.64183	1.68252e-08	3.99755e-06
TRINITY_DN80648_c6_g6^PSB9_MUSMB	CEZ	CONT	29.8744	93.4746	61.6745	-1.39856	0.248589	-5.62601	1.84431e-08	4.34972e-06
TRINITY_DN75314_c0_g1	CEZ	CONT	9.66136	1.22081	5.44109	1.86946	0.332426	5.62369	1.86917e-08	4.37618e-06
TRINITY_DN87074_c3_g5^FHR1_HUMAN	CEZ	CONT	20.6707	131.262	75.9661	-1.80992	0.322364	-5.61452	1.97112e-08	4.53463e-06
TRINITY_DN76636_c4_g2^BATF2_MOUSE	CEZ	CONT	14.2761	37.8563	26.0662	-1.24703	0.222189	-5.61246	1.99465e-08	4.53747e-06
TRINITY_DN80992_c3_g1	CEZ	CONT	3.45894	27.2054	15.3322	-1.86684	0.332923	-5.60741	2.05379e-08	4.6391e-06
TRINITY_DN173709_c0_g1^SMYD1_MOUSE	CEZ	CONT	47.886	5.5636	26.7248	1.88103	0.336417	5.59135	2.25305e-08	4.98391e-06
TRINITY_DN87231_c3_g1	CEZ	CONT	11.8572	56.2673	34.0623	-1.67894	0.300914	-5.57946	2.41262e-08	5.26729e-06
TRINITY_DN83330_c6_g1	CEZ	CONT	52.2241	15.6495	33.9368	1.4489	0.25969	5.57936	2.414e-08	5.26729e-06
TRINITY_DN76354_c0_g3^CP8B1_MOUSE^CP8B1_RABIT	CEZ	CONT	1551.34	502.039	1026.69	1.38242	0.248089	5.57224	2.51478e-08	5.4501e-06
TRINITY_DN82366_c0_g1^ECI2_RAT	CEZ	CONT	37.1545	10.5272	23.8408	1.48883	0.267242	5.57107	2.53179e-08	5.45014e-06
TRINITY_DN80894_c0_g1^PDK4_MOUSE^PDK4_RAT	CEZ	CONT	292.375	91.5627	191.969	1.40966	0.253561	5.55945	2.7062e-08	5.78676e-06
TRINITY_DN76900_c5_g1	CEZ	CONT	87.3089	35.6327	61.4708	1.16041	0.209376	5.54222	2.98656e-08	6.30222e-06
TRINITY_DN70314_c0_g2	CEZ	CONT	17.8974	3.68406	10.7907	1.68423	0.303969	5.54078	3.01135e-08	6.31302e-06
TRINITY_DN78623_c3_g3	CEZ	CONT	131.006	59.3452	95.1758	1.0505	0.189642	5.5394	3.03512e-08	6.32152e-06
TRINITY_DN85297_c5_g1^F169B_MOUSE^F169B_HUMAN	CEZ	CONT	256.224	86.9113	171.568	1.33856	0.242282	5.52478	3.29902e-08	6.73988e-06
TRINITY_DN76705_c6_g3	CEZ	CONT	11.6806	1.79983	6.74024	1.79233	0.324827	5.51778	3.43308e-08	6.89043e-06
TRINITY_DN81906_c10_g1	CEZ	CONT	38.1313	6.63749	22.3844	1.75186	0.31754	5.51697	3.44887e-08	6.89043e-06
TRINITY_DN86555_c4_g4^TGTP2_MOUSE	CEZ	CONT	701.292	2280.88	1491.09	-1.42011	0.257639	-5.51204	3.54701e-08	7.00605e-06
TRINITY_DN78505_c2_g1	CEZ	CONT	4.74338	16.1861	10.4648	-1.45566	0.264119	-5.51138	3.56036e-08	7.00605e-06
TRINITY_DN73325_c0_g1^RN213_MOUSE	CEZ	CONT	4.95585	13.5354	9.24563	-1.28257	0.233368	-5.49593	3.88655e-08	7.55521e-06
TRINITY_DN85464_c7_g2	CEZ	CONT	49.0702	15.8985	32.4843	1.37514	0.250627	5.48677	4.09339e-08	7.90099e-06
TRINITY_DN86831_c1_g5	CEZ	CONT	11.8372	143.566	77.7015	-1.89303	0.345071	-5.4859	4.11369e-08	7.90099e-06
TRINITY_DN86657_c0_g4	CEZ	CONT	260.468	61.3151	160.892	1.59802	0.293206	5.45018	5.03188e-08	9.43846e-06
TRINITY_DN79747_c7_g3	CEZ	CONT	47.7717	20.3033	34.0375	1.11866	0.205391	5.44649	5.13744e-08	9.52505e-06
TRINITY_DN86171_c2_g1^IRGM1_MOUSE	CEZ	CONT	85.792	339.112	212.452	-1.55284	0.285499	-5.43903	5.35716e-08	9.76313e-06
TRINITY_DN79297_c2_g1^AIFM3_MOUSE	CEZ	CONT	18.1065	45.9907	32.0486	-1.19529	0.220115	-5.43032	5.62541e-08	1.01124e-05
TRINITY_DN77782_c3_g1^CP2CB_RAT^CP242_PIG	CEZ	CONT	644.237	1557.12	1100.68	-1.14268	0.21065	-5.42452	5.81093e-08	1.02975e-05
TRINITY_DN81546_c8_g3	CEZ	CONT	19.862	6.72379	13.2929	1.33168	0.246112	5.41087	6.27203e-08	1.08743e-05
TRINITY_DN83695_c2_g1	CEZ	CONT	18.7794	104.23	61.5048	-1.7156	0.318117	-5.39299	6.92961e-08	1.1637e-05
TRINITY_DN86112_c2_g1	CEZ	CONT	2.59323	20.2762	11.4347	-1.80755	0.335436	-5.38865	7.09901e-08	1.18594e-05
TRINITY_DN77042_c4_g1^ACOT4_MOUSE	CEZ	CONT	67.6974	18.6297	43.1636	1.49213	0.277151	5.38382	7.29214e-08	1.21037e-05
TRINITY_DN79153_c0_g1^CP3A9_RAT^CP3AD_MOUSE	CEZ	CONT	490.633	1455.49	973.061	-1.33352	0.247723	-5.38312	7.32069e-08	1.21037e-05
TRINITY_DN78414_c6_g1	CEZ	CONT	14.2563	2.2679	8.2621	1.75251	0.325703	5.38071	7.41943e-08	1.2204e-05
TRINITY_DN83453_c4_g2	CEZ	CONT	64.4247	21.9948	43.2098	1.32273	0.247229	5.35021	8.78521e-08	1.40903e-05
TRINITY_DN86530_c3_g1^COX1_CRANE	CEZ	CONT	35.8557	14.602	25.2288	1.16135	0.217089	5.34965	8.81227e-08	1.40903e-05
TRINITY_DN79542_c6_g1	CEZ	CONT	8.54053	51.1945	29.8675	-1.73307	0.324035	-5.3484	8.8737e-08	1.40903e-05
TRINITY_DN80794_c0_g2^PYRD2_MOUSE^PYRD2_RAT	CEZ	CONT	30.6338	69.3327	49.9832	-1.07052	0.200512	-5.3389	9.3513e-08	1.45603e-05
TRINITY_DN76608_c8_g3	CEZ	CONT	58.809	7.9096	33.3593	1.78727	0.335104	5.33349	9.63445e-08	1.48262e-05
TRINITY_DN80685_c1_g7	CEZ	CONT	21.4253	3.55389	12.4896	1.73173	0.324711	5.33314	9.65277e-08	1.48262e-05
TRINITY_DN78120_c4_g2	CEZ	CONT	18.4413	4.58404	11.5127	1.54376	0.289993	5.32344	1.01823e-07	1.53648e-05
TRINITY_DN86457_c6_g2	CEZ	CONT	7.46669	1.1209	4.2938	1.75236	0.329333	5.32093	1.0324e-07	1.54143e-05
TRINITY_DN78593_c9_g1^ABCG3_MOUSE	CEZ	CONT	135.696	338.651	237.173	-1.16945	0.220394	-5.3062	1.11936e-07	1.66149e-05
TRINITY_DN81738_c6_g1	CEZ	CONT	21.5496	55.0408	38.2952	-1.19342	0.225282	-5.29743	1.17446e-07	1.72802e-05
TRINITY_DN83156_c4_g1	CEZ	CONT	2.98353	9.86948	6.42651	-1.41868	0.26803	-5.29298	1.20337e-07	1.76248e-05
TRINITY_DN77042_c4_g2^ACOT4_MOUSE	CEZ	CONT	1882.69	694.922	1288.81	1.24647	0.235693	5.28853	1.23305e-07	1.78565e-05
TRINITY_DN84826_c10_g1	CEZ	CONT	37.6051	7.98864	22.7969	1.62588	0.30746	5.2881	1.2359e-07	1.78565e-05
TRINITY_DN78897_c2_g5^PSB9_BOVIN^PSB9_HUMAN^PSB9_RAT	CEZ	CONT	140.566	386.712	263.639	-1.25991	0.238928	-5.27317	1.3409e-07	1.92867e-05
TRINITY_DN84172_c0_g1^LIPL_RAT^LIPL_MOUSE	CEZ	CONT	1853.89	5045.52	3449.7	-1.24945	0.237054	-5.27074	1.35876e-07	1.94564e-05
TRINITY_DN87370_c1_g2^ACOT5_MOUSE^ACOT1_MOUSE^ACOT1_RAT^ACOT2_MOUSE	CEZ	CONT	3977.86	1381.99	2679.93	1.29906	0.246534	5.2693	1.36949e-07	1.95228e-05
TRINITY_DN79783_c3_g2	CEZ	CONT	29.4874	9.13596	19.3117	1.39274	0.265119	5.25326	1.49429e-07	2.08388e-05
TRINITY_DN79809_c5_g1	CEZ	CONT	22.6653	6.94672	14.806	1.39877	0.266311	5.25239	1.50137e-07	2.0847e-05
TRINITY_DN77781_c9_g1	CEZ	CONT	11.4926	1.60809	6.55035	1.7557	0.334607	5.24706	1.54543e-07	2.13663e-05
TRINITY_DN83646_c0_g2^S2547_MOUSE^S2547_RAT^Tm1	CEZ	CONT	9206.78	3940.88	6573.83	1.09973	0.209703	5.24424	1.56928e-07	2.16029e-05
TRINITY_DN156219_c0_g1^SCG3_RAT	CEZ	CONT	21.5809	3.21736	12.3992	1.73548	0.331761	5.23111	1.68492e-07	2.29e-05
TRINITY_DN82121_c0_g3^CP3A1_RAT^CP3A2_RAT	CEZ	CONT	5.98007	28.6709	17.3255	-1.6243	0.31064	-5.22888	1.70537e-07	2.308e-05
TRINITY_DN85891_c1_g1^RAC2_HUMAN^RAC1_CAEEL^RAC3_MOUSE	CEZ	CONT	34.686	80.04	57.363	-1.08761	0.208073	-5.22705	1.72237e-07	2.3115e-05
TRINITY_DN79858_c5_g5	CEZ	CONT	59.7701	15.2504	37.5102	1.5198	0.291208	5.21896	1.79932e-07	2.40471e-05
TRINITY_DN77644_c0_g1^HA10_MOUSE^1B73_HUMAN^HA11_RAT^1B14_HUMAN^HA1Y_MOUSE^HA1A_RABIT^HA13_MOUSE^HA11_MOUSE^HA1L_MOUSE^1B01_PANTR^HA19_MOUSE^1A29_HUMAN	CEZ	CONT	36.1633	130.021	83.0923	-1.46353	0.280563	-5.21641	1.82426e-07	2.42793e-05
TRINITY_DN87275_c0_g1^CHKA_MOUSE^CHKA_RAT	CEZ	CONT	679.613	282.843	481.228	1.12698	0.216185	5.21302	1.85796e-07	2.4532e-05
TRINITY_DN82835_c4_g2	CEZ	CONT	14.0459	2.69062	8.36826	1.65267	0.317169	5.21068	1.88148e-07	2.4532e-05
TRINITY_DN80794_c0_g1^PYRD2_RAT^PYRD2_BOVIN	CEZ	CONT	25.0909	53.7839	39.4374	-1.00611	0.193131	-5.20947	1.89382e-07	2.45928e-05
TRINITY_DN85885_c5_g1^ENK25_HUMAN	CEZ	CONT	41.7099	16.1966	28.9533	1.19631	0.229686	5.20847	1.90405e-07	2.45976e-05
TRINITY_DN79392_c9_g2	CEZ	CONT	17.2989	0.198871	8.74886	1.77679	0.341171	5.20794	1.90952e-07	2.45976e-05
TRINITY_DN78743_c8_g1	CEZ	CONT	85.7279	39.9527	62.8403	1.00964	0.194206	5.19884	2.00538e-07	2.56458e-05
TRINITY_DN80355_c2_g2	CEZ	CONT	24.6938	7.64109	16.1675	1.38862	0.267147	5.19796	2.01489e-07	2.56458e-05
TRINITY_DN85464_c7_g1	CEZ	CONT	59.3229	18.6146	38.9687	1.37483	0.264749	5.19295	2.0699e-07	2.6242e-05
TRINITY_DN77625_c5_g5^NEDD4_MOUSE	CEZ	CONT	275.94	61.647	168.793	1.58712	0.305825	5.18966	2.10682e-07	2.66049e-05
TRINITY_DN86664_c0_g1^TCPR1_RAT^TCPR1_MOUSE	CEZ	CONT	995.18	422.623	708.901	1.10547	0.213129	5.18687	2.13857e-07	2.68069e-05
TRINITY_DN77675_c0_g1	CEZ	CONT	158.678	43.354	101.016	1.47102	0.283678	5.18553	2.15398e-07	2.68828e-05
TRINITY_DN84847_c5_g1^CPT1A_MOUSE^CPT1A_RAT^Tm1	CEZ	CONT	14351.6	5865.25	10108.4	1.14307	0.220999	5.17226	2.31277e-07	2.8456e-05
TRINITY_DN86831_c1_g7	CEZ	CONT	4.28508	47.2521	25.7686	-1.78721	0.345702	-5.16979	2.34355e-07	2.86906e-05
TRINITY_DN86171_c2_g2^IRGM1_MOUSE	CEZ	CONT	165.036	591.285	378.161	-1.45584	0.281917	-5.16405	2.41665e-07	2.9473e-05
TRINITY_DN81246_c3_g1	CEZ	CONT	9.50431	1.26589	5.3851	1.74178	0.337501	5.16082	2.45873e-07	2.98727e-05
TRINITY_DN87471_c2_g2^NPAL3_MOUSE^Tm2	CEZ	CONT	243.888	96.1523	170.02	1.17709	0.228539	5.15051	2.59779e-07	3.14431e-05
TRINITY_DN76932_c3_g4	CEZ	CONT	8.82447	22.6747	15.7496	-1.18994	0.231406	-5.14221	2.71532e-07	3.22473e-05
TRINITY_DN83097_c7_g3^PALLD_MOUSE	CEZ	CONT	149.49	69.3977	109.444	1.00917	0.196275	5.14161	2.72395e-07	3.22473e-05
TRINITY_DN82079_c5_g1^CP3A9_RAT^CP3AD_MOUSE^CP3AP_MOUSE^CP3AC_CANLF^Tm1	CEZ	CONT	441.272	1478.9	960.085	-1.40743	0.273735	-5.14157	2.72456e-07	3.22473e-05
TRINITY_DN79980_c0_g3^VNN1_MOUSE	CEZ	CONT	1137.6	402.382	769.992	1.27267	0.248544	5.12052	3.04701e-07	3.54105e-05
TRINITY_DN79633_c1_g1	CEZ	CONT	10.5623	4.31455	7.43844	1.1236	0.219779	5.11239	3.18106e-07	3.66743e-05
TRINITY_DN73196_c0_g1^G0S2_MOUSE	CEZ	CONT	1984.47	497.676	1241.07	1.51334	0.296407	5.10562	3.29716e-07	3.73697e-05
TRINITY_DN74068_c0_g1^RETST_MOUSE	CEZ	CONT	84.127	27.455	55.791	1.33854	0.26257	5.09784	3.43551e-07	3.88007e-05
TRINITY_DN83919_c1_g1^STAT1_MOUSE	CEZ	CONT	572.203	1338.67	955.436	-1.09436	0.214987	-5.09037	3.57362e-07	4.00667e-05
TRINITY_DN78074_c1_g1^GSTM4_HUMAN^GSTM1_HUMAN	CEZ	CONT	510.207	1247.51	878.858	-1.13805	0.223596	-5.08976	3.58508e-07	4.00667e-05
TRINITY_DN87531_c0_g1	CEZ	CONT	6.76445	0.921569	3.84301	1.71013	0.336129	5.08773	3.62377e-07	4.02926e-05
TRINITY_DN87030_c1_g2^TGTP2_MOUSE	CEZ	CONT	9.95565	66.7067	38.3312	-1.70329	0.33499	-5.0846	3.68407e-07	4.07471e-05
TRINITY_DN77858_c13_g1	CEZ	CONT	10.2514	0.170363	5.21088	1.73785	0.341974	5.08183	3.73825e-07	4.12043e-05
TRINITY_DN80385_c6_g1^LORF2_MOUSE^LORF2_HUMAN	CEZ	CONT	151.206	56.6567	103.931	1.21898	0.240115	5.07664	3.84168e-07	4.19122e-05
TRINITY_DN81877_c4_g1	CEZ	CONT	19.1634	1.66109	10.4122	1.75576	0.346391	5.06872	4.00501e-07	4.33989e-05
TRINITY_DN87034_c1_g1^ANGL8_MOUSE	CEZ	CONT	615.167	1544.53	1079.85	-1.16231	0.229427	-5.06615	4.05948e-07	4.3841e-05
TRINITY_DN78872_c9_g1	CEZ	CONT	28.9312	5.8791	17.4051	1.6042	0.316823	5.06341	4.11824e-07	4.41335e-05
TRINITY_DN80515_c1_g3^EAA3_MOUSE^EAA3_RAT^Tm6	CEZ	CONT	393.171	176.955	285.063	1.03971	0.205363	5.06276	4.13223e-07	4.41335e-05
TRINITY_DN68801_c0_g2^SOCS1_MOUSE	CEZ	CONT	9.35133	33.4031	21.3772	-1.44319	0.285146	-5.06121	4.16597e-07	4.41335e-05
TRINITY_DN75147_c0_g1^CAH1_RAT	CEZ	CONT	10.9623	42.3314	26.6468	-1.48892	0.294191	-5.06107	4.16912e-07	4.41335e-05
TRINITY_DN83053_c13_g4	CEZ	CONT	63.7837	28.5024	46.143	1.0473	0.207437	5.04878	4.44647e-07	4.61555e-05
TRINITY_DN79938_c5_g1	CEZ	CONT	7.21175	0.194218	3.70298	1.73645	0.344284	5.04366	4.56722e-07	4.7145e-05
TRINITY_DN77703_c13_g1	CEZ	CONT	15.2789	4.04554	9.66221	1.46966	0.291559	5.04068	4.63892e-07	4.76901e-05
TRINITY_DN77374_c4_g4	CEZ	CONT	14.028	30.3115	22.1697	-1.00984	0.200432	-5.03834	4.69597e-07	4.79692e-05
TRINITY_DN85753_c7_g5	CEZ	CONT	696.895	285.041	490.968	1.13515	0.225376	5.0367	4.73634e-07	4.82279e-05
TRINITY_DN79665_c0_g1	CEZ	CONT	22.0276	53.7323	37.88	-1.13177	0.22499	-5.03029	4.89727e-07	4.95521e-05
TRINITY_DN87471_c2_g1	CEZ	CONT	83.509	33.7559	58.6324	1.14575	0.228394	5.01653	5.26141e-07	5.29028e-05
TRINITY_DN83243_c2_g1	CEZ	CONT	60.0975	24.0587	42.0781	1.15574	0.230562	5.01272	5.36672e-07	5.37929e-05
TRINITY_DN74549_c0_g2^FR1L4_MOUSE	CEZ	CONT	29.037	13.0786	21.0578	1.04028	0.207749	5.00737	5.51777e-07	5.51083e-05
TRINITY_DN78074_c1_g2	CEZ	CONT	430.663	1010.5	720.581	-1.09317	0.218412	-5.0051	5.58343e-07	5.52742e-05
TRINITY_DN86915_c1_g5	CEZ	CONT	52.6143	275.289	163.951	-1.61541	0.323339	-4.99602	5.85256e-07	5.75827e-05
TRINITY_DN79506_c4_g1	CEZ	CONT	79.2583	36.0445	57.6514	1.02763	0.205722	4.99522	5.87676e-07	5.75827e-05
TRINITY_DN80452_c3_g6	CEZ	CONT	378.744	149.367	264.056	1.16709	0.233968	4.98825	6.09298e-07	5.9043e-05
TRINITY_DN83126_c0_g2	CEZ	CONT	18.1414	2.3044	10.2229	1.69806	0.341172	4.97712	6.45374e-07	6.13555e-05
TRINITY_DN76557_c7_g2	CEZ	CONT	46.7133	10.4821	28.5977	1.54742	0.311254	4.97155	6.64188e-07	6.26583e-05
TRINITY_DN80507_c10_g3	CEZ	CONT	42.5976	15.1551	28.8763	1.25704	0.25311	4.96636	6.82222e-07	6.39832e-05
TRINITY_DN86748_c0_g3	CEZ	CONT	32.7512	171.964	102.357	-1.60985	0.324266	-4.96459	6.88465e-07	6.41933e-05
TRINITY_DN77677_c2_g1^EST2A_MOUSE	CEZ	CONT	60.6875	172.463	116.575	-1.26503	0.254841	-4.96398	6.90624e-07	6.4208e-05
TRINITY_DN85224_c2_g1	CEZ	CONT	29.7324	10.7682	20.2503	1.24342	0.250774	4.95835	7.10933e-07	6.55263e-05
TRINITY_DN80736_c2_g2	CEZ	CONT	21.4697	6.56056	14.0151	1.37251	0.277053	4.95397	7.27143e-07	6.68284e-05
TRINITY_DN84348_c2_g1	CEZ	CONT	21.3502	59.1169	40.2336	-1.2442	0.251388	-4.94931	7.44779e-07	6.78658e-05
TRINITY_DN74033_c0_g2^Tm1	CEZ	CONT	10.2145	2.28049	6.24749	1.53576	0.310415	4.94745	7.51928e-07	6.79383e-05
TRINITY_DN78142_c9_g1	CEZ	CONT	10.4484	1.01219	5.73031	1.71018	0.345744	4.94636	7.56139e-07	6.81268e-05
TRINITY_DN76208_c1_g1^RETST_MOUSE	CEZ	CONT	32.7898	12.4929	22.6414	1.19489	0.24246	4.9282	8.29921e-07	7.31311e-05
TRINITY_DN76255_c11_g3	CEZ	CONT	111.444	47.6266	79.5351	1.08549	0.220616	4.92027	8.64242e-07	7.59467e-05
TRINITY_DN77038_c6_g1^DJC12_MOUSE	CEZ	CONT	378.05	171.858	274.954	1.02423	0.208341	4.91614	8.82684e-07	7.73555e-05
TRINITY_DN85628_c5_g1^TAP1_RAT^TAP2_RAT^Tm7	CEZ	CONT	393.436	903.726	648.581	-1.06751	0.21739	-4.91055	9.08205e-07	7.93751e-05
TRINITY_DN83208_c7_g3	CEZ	CONT	100.052	41.6177	70.8346	1.11355	0.226804	4.90973	9.12009e-07	7.9491e-05
TRINITY_DN85971_c0_g3^TBB_STRPU^TBB6_MOUSE	CEZ	CONT	1181.99	461.485	821.736	1.17102	0.238548	4.90896	9.15602e-07	7.95879e-05
TRINITY_DN85854_c9_g1	CEZ	CONT	91.2437	35.8926	63.5681	1.16304	0.237842	4.88995	1.00862e-06	8.55855e-05
TRINITY_DN81381_c4_g1^POK7_HUMAN	CEZ	CONT	218.098	61.3798	139.739	1.41586	0.289649	4.88819	1.01765e-06	8.61244e-05
TRINITY_DN82835_c4_g1	CEZ	CONT	12.6041	3.12981	7.86694	1.48179	0.303607	4.88063	1.05747e-06	8.83602e-05
TRINITY_DN83008_c1_g1^GA45A_CRIGR	CEZ	CONT	141.381	55.4292	98.4049	1.16456	0.238612	4.88056	1.05784e-06	8.83602e-05
TRINITY_DN79265_c0_g1^TBB2A_RAT^Tm1	CEZ	CONT	5363.29	1876.19	3619.74	1.26189	0.258819	4.87558	1.08489e-06	8.9891e-05
TRINITY_DN78756_c8_g2^LORF1_MOUSE	CEZ	CONT	2.59146	8.31326	5.45236	-1.3425	0.275387	-4.87495	1.08834e-06	8.9891e-05
TRINITY_DN85436_c6_g7	CEZ	CONT	2.4138	12.3821	7.39794	-1.57824	0.324216	-4.86788	1.12805e-06	9.20663e-05
TRINITY_DN77942_c6_g3	CEZ	CONT	10.102	45.7793	27.9407	-1.53666	0.315816	-4.8657	1.14055e-06	9.23813e-05
TRINITY_DN76285_c11_g1	CEZ	CONT	2.49746	9.37815	5.9378	-1.43796	0.29565	-4.86372	1.15197e-06	9.26054e-05
TRINITY_DN84711_c3_g7	CEZ	CONT	72.2577	25.0026	48.6302	1.26923	0.261177	4.85964	1.17599e-06	9.40642e-05
TRINITY_DN79130_c4_g1	CEZ	CONT	48.7984	21.2778	35.0381	1.06706	0.219643	4.85815	1.18486e-06	9.42475e-05
TRINITY_DN78979_c7_g3	CEZ	CONT	13.2254	3.63918	8.4323	1.4205	0.292829	4.85097	1.2286e-06	9.64902e-05
TRINITY_DN76607_c7_g2	CEZ	CONT	79.6764	29.6299	54.6532	1.21081	0.24961	4.85081	1.22956e-06	9.64902e-05
TRINITY_DN75381_c0_g1^FR1L4_MOUSE^Tm1	CEZ	CONT	41.1562	18.3727	29.7645	1.04149	0.214721	4.85043	1.23192e-06	9.64902e-05
TRINITY_DN82312_c12_g8	CEZ	CONT	4.26466	12.4703	8.36745	-1.26885	0.261662	-4.84921	1.23956e-06	9.67371e-05
TRINITY_DN83124_c5_g2^H2B_RHASC	CEZ	CONT	6.32642	17.0271	11.6768	-1.20118	0.247751	-4.84831	1.24518e-06	9.69397e-05
TRINITY_DN85618_c3_g1	CEZ	CONT	10.5025	2.82579	6.66412	1.43759	0.297279	4.83583	1.32594e-06	0.000102234
TRINITY_DN84041_c0_g2^CP4A6_RABIT	CEZ	CONT	8.69658	1.58848	5.14253	1.58499	0.328007	4.83217	1.35052e-06	0.00010388
TRINITY_DN79105_c10_g1^CEAM1_MOUSE	CEZ	CONT	3.47782	14.782	9.12991	-1.49896	0.310292	-4.83079	1.35995e-06	0.000104326
TRINITY_DN76255_c11_g10	CEZ	CONT	17.3322	6.59808	11.9651	1.17931	0.244145	4.83036	1.36283e-06	0.000104326
TRINITY_DN77262_c5_g2	CEZ	CONT	17.5136	5.29274	11.4031	1.35928	0.281704	4.82519	1.3987e-06	0.000106311
TRINITY_DN84766_c2_g5^NOL4L_MOUSE^NOL4L_HUMAN	CEZ	CONT	21.7525	6.72126	14.2369	1.34419	0.279251	4.81355	1.48274e-06	0.000111119
TRINITY_DN74154_c0_g1	CEZ	CONT	53.2795	13.7743	33.5269	1.45324	0.302045	4.81133	1.49932e-06	0.000112036
TRINITY_DN121014_c0_g1^Tm1	CEZ	CONT	12.0923	2.38912	7.24069	1.56249	0.324997	4.80772	1.52665e-06	0.000113613
TRINITY_DN81449_c7_g1	CEZ	CONT	2.63753	17.108	9.87275	-1.61922	0.337965	-4.79108	1.65889e-06	0.000122319
TRINITY_DN82394_c3_g2	CEZ	CONT	57.3224	23.4362	40.3793	1.11938	0.233888	4.78594	1.70185e-06	0.000124151
TRINITY_DN86580_c1_g1	CEZ	CONT	42.5464	11.4684	27.0074	1.42604	0.297974	4.7858	1.70309e-06	0.000124151
TRINITY_DN87119_c4_g2	CEZ	CONT	77.6481	31.693	54.6705	1.12347	0.234823	4.78433	1.71561e-06	0.000124159
TRINITY_DN78469_c9_g6^PSB9_MUSMB	CEZ	CONT	72.8041	181.67	127.237	-1.1398	0.238254	-4.78397	1.71867e-06	0.000124159
TRINITY_DN77026_c8_g1^SMKZ_MOUSE	CEZ	CONT	101.457	5.64385	21.1454	1.61666	0.337968	4.78347	1.72298e-06	0.00012419
TRINITY_DN84308_c4_g1	CEZ	CONT	11.4185	31.9644	21.6914	-1.23801	0.259429	-4.77205	1.82358e-06	0.000129716
TRINITY_DN77863_c0_g1	CEZ	CONT	6.86127	21.0984	13.9798	-1.30896	0.274299	-4.77202	1.82391e-06	0.000129716
TRINITY_DN86310_c0_g2	CEZ	CONT	9.5706	0.429393	5	1.64408	0.344726	4.76924	1.84923e-06	0.000131226
TRINITY_DN77880_c5_g6	CEZ	CONT	17.1961	2.39979	9.79796	1.62525	0.341247	4.76267	1.91049e-06	0.000134975
TRINITY_DN76263_c0_g1^KLRB1_RAT^KLRB1_MOUSE^Tm1	CEZ	CONT	2.39335	15.4824	8.93789	-1.6073	0.33789	-4.75687	1.96615e-06	0.000138299
TRINITY_DN82044_c4_g2	CEZ	CONT	350.901	104.033	227.467	1.36685	0.28753	4.75377	1.99654e-06	0.000139518
TRINITY_DN85756_c2_g2^KMCP1_RAT^KMCP1_MOUSE^KMCP1_MACFA	CEZ	CONT	1454.36	370.598	912.479	1.45093	0.305351	4.75168	2.01731e-06	0.000140663
TRINITY_DN86053_c6_g1	CEZ	CONT	20.9241	6.59669	13.7604	1.32708	0.279638	4.74572	2.07769e-06	0.000143625
TRINITY_DN83827_c3_g4^IIGP1_MOUSE	CEZ	CONT	3633.8	8467.11	6050.45	-1.07288	0.226199	-4.74309	2.10483e-06	0.000144901
TRINITY_DN78551_c1_g1	CEZ	CONT	2.21538	19.4542	10.8348	-1.63879	0.345513	-4.74306	2.10519e-06	0.000144901
TRINITY_DN76053_c0_g2^DMRTA_MOUSE	CEZ	CONT	27.2391	7.09206	17.1656	1.43573	0.30275	4.74231	2.11298e-06	0.000145126
TRINITY_DN82007_c4_g1	CEZ	CONT	253.127	70.2654	161.696	1.40429	0.296174	4.74145	2.12197e-06	0.000145159
TRINITY_DN85942_c0_g1^CPT1A_MOUSE	CEZ	CONT	18.2659	5.21199	11.7389	1.38973	0.293194	4.73996	2.13758e-06	0.000145651
TRINITY_DN83967_c3_g4	CEZ	CONT	28.1277	9.86279	18.9953	1.24743	0.263258	4.73845	2.15359e-06	0.000146348
TRINITY_DN77625_c5_g7	CEZ	CONT	20.909	5.32097	13.115	1.44847	0.305899	4.73512	2.18925e-06	0.00014716
TRINITY_DN81855_c3_g1^CYTIP_MOUSE^CYTIP_RAT^Tm1	CEZ	CONT	7.10345	24.798	15.9507	-1.38587	0.292701	-4.73477	2.19307e-06	0.00014716
TRINITY_DN76557_c7_g3	CEZ	CONT	34.174	7.4352	20.8046	1.51465	0.320234	4.72981	2.24735e-06	0.000150174
TRINITY_DN82792_c1_g2	CEZ	CONT	49.8899	20.5458	35.2179	1.11253	0.235282	4.72848	2.26206e-06	0.000150843
TRINITY_DN83337_c1_g1^EPHB6_RAT^EPHB6_MOUSE^Tm2	CEZ	CONT	175.477	561.679	368.578	-1.3294	0.281297	-4.72595	2.2904e-06	0.0001521
TRINITY_DN84167_c7_g1	CEZ	CONT	17.459	5.3848	11.4219	1.3355	0.28271	4.72391	2.31353e-06	0.000153319
TRINITY_DN76548_c9_g3	CEZ	CONT	28.0768	10.9505	19.5136	1.15937	0.24572	4.71823	2.37902e-06	0.000156688
TRINITY_DN71610_c0_g1	CEZ	CONT	20.4443	7.22053	13.8324	1.24188	0.263292	4.71676	2.39632e-06	0.000157504
TRINITY_DN86909_c7_g2^ACOT2_RAT^HEAT4_HUMAN	CEZ	CONT	216.519	69.889	143.204	1.30656	0.277111	4.71494	2.41782e-06	0.000158592
TRINITY_DN82461_c0_g2	CEZ	CONT	15.9632	7.32578	11.6445	1.00006	0.212162	4.71369	2.43271e-06	0.000159244
TRINITY_DN86420_c0_g4^CP3AG_MOUSE	CEZ	CONT	1482.32	4682.66	3082.49	-1.3191	0.279871	-4.71323	2.43815e-06	0.000159274
TRINITY_DN81291_c3_g1	CEZ	CONT	80.9801	33.3843	57.1822	1.10861	0.23563	4.70486	2.54041e-06	0.000162968
TRINITY_DN86594_c1_g1	CEZ	CONT	75.4685	29.2127	52.3406	1.16416	0.247554	4.70266	2.56798e-06	0.000164407
TRINITY_DN74720_c0_g1	CEZ	CONT	20.1308	7.25352	13.6922	1.21891	0.259536	4.69651	2.64639e-06	0.00016909
TRINITY_DN83309_c7_g3^BCDO1_MOUSE	CEZ	CONT	683.806	272.587	478.196	1.13814	0.242376	4.69576	2.6562e-06	0.000169379
TRINITY_DN87206_c10_g2	CEZ	CONT	23.0841	7.32635	15.2052	1.31791	0.280819	4.69308	2.69125e-06	0.000170935
TRINITY_DN63462_c0_g1	CEZ	CONT	2.76521	13.7517	8.25843	-1.53185	0.326694	-4.68894	2.74627e-06	0.000173155
TRINITY_DN86093_c2_g1	CEZ	CONT	49.1002	2.0393	25.5697	1.6062	0.342584	4.68847	2.75252e-06	0.000173155
TRINITY_DN83827_c3_g1^IIGP1_MOUSE	CEZ	CONT	15.416	73.1104	44.2632	-1.51674	0.323739	-4.68508	2.79857e-06	0.000175055
TRINITY_DN81577_c2_g4	CEZ	CONT	10.2003	22.9042	16.5522	-1.03242	0.220368	-4.68499	2.79979e-06	0.000175055
TRINITY_DN76317_c5_g2	CEZ	CONT	3.82443	15.2909	9.55765	-1.44453	0.308883	-4.67662	2.91643e-06	0.000180588
TRINITY_DN85572_c2_g1	CEZ	CONT	18.055	5.2657	11.6604	1.3656	0.29208	4.67542	2.93346e-06	0.000180944
TRINITY_DN81504_c2_g3	CEZ	CONT	13.6733	5.81309	9.74318	1.07598	0.230178	4.67455	2.94605e-06	0.000181372
TRINITY_DN79431_c8_g1	CEZ	CONT	7.35793	30.8559	19.1069	-1.46739	0.31406	-4.67231	2.97831e-06	0.000182656
TRINITY_DN87173_c1_g3^NLRC5_MOUSE^NLRC5_HUMAN	CEZ	CONT	63.0944	202.654	132.874	-1.32565	0.283753	-4.67185	2.98497e-06	0.000182715
TRINITY_DN77912_c6_g1	CEZ	CONT	17.137	6.81582	11.9764	1.1236	0.240875	4.66465	3.09148e-06	0.000188242
TRINITY_DN86920_c8_g3^CP3AD_MOUSE^CP3A9_RAT^Tm1	CEZ	CONT	70.6239	296.172	183.398	-1.46648	0.314388	-4.66455	3.09286e-06	0.000188242
TRINITY_DN86952_c2_g2^LORF2_MOUSE	CEZ	CONT	57.277	149.26	103.268	-1.16886	0.250855	-4.65951	3.16964e-06	0.000191462
TRINITY_DN86915_c1_g1	CEZ	CONT	38.9989	206.972	122.986	-1.54335	0.331551	-4.65494	3.24078e-06	0.000193933
TRINITY_DN84008_c4_g1^SRBP1_CRIGR^PA2G5_HUMAN^PA2G5_MOUSE^SRBP1_PIG^SRBP1_MOUSE^Tm2	CEZ	CONT	2489.47	6546.88	4518.18	-1.17515	0.252737	-4.64971	3.32407e-06	0.000197079
TRINITY_DN84291_c0_g6^EST1_MESAU	CEZ	CONT	50.4539	139.487	94.9706	-1.21551	0.261922	-4.64075	3.47152e-06	0.000203936
TRINITY_DN87030_c0_g2	CEZ	CONT	7.16699	29.49	18.3285	-1.45568	0.313911	-4.63725	3.53079e-06	0.000205573
TRINITY_DN79242_c6_g9	CEZ	CONT	12.002	5.02552	8.51377	1.09652	0.23649	4.63662	3.54157e-06	0.00020579
TRINITY_DN81209_c0_g2^S35F3_MOUSE^Tm6	CEZ	CONT	167.92	48.5069	108.213	1.3661	0.294674	4.63597	3.55267e-06	0.000206061
TRINITY_DN48283_c0_g1^CK091_MOUSE	CEZ	CONT	2.84077	8.38757	5.61417	-1.26087	0.272039	-4.6349	3.57118e-06	0.000206389
TRINITY_DN79746_c4_g1	CEZ	CONT	69.4195	1.66255	14.7038	1.59816	0.345146	4.63039	3.64969e-06	0.000209792
TRINITY_DN86420_c0_g7^CP3A2_RAT	CEZ	CONT	10.885	44.5885	27.7368	-1.45008	0.313304	-4.62834	3.686e-06	0.000211122
TRINITY_DN79307_c6_g2	CEZ	CONT	9.80981	2.89177	6.35079	1.35632	0.293127	4.62706	3.70901e-06	0.000211765
TRINITY_DN86448_c1_g3	CEZ	CONT	6.50355	21.1118	13.8077	-1.32289	0.285908	-4.62698	3.71043e-06	0.000211765
TRINITY_DN82246_c0_g3	CEZ	CONT	15.5734	6.08901	10.8312	1.14373	0.24737	4.62356	3.77201e-06	0.000214517
TRINITY_DN85668_c7_g5	CEZ	CONT	35.4793	11.5688	23.5241	1.29007	0.279081	4.62255	3.79044e-06	0.000214803
TRINITY_DN84926_c7_g1	CEZ	CONT	39.6991	152.783	96.241	-1.41909	0.307202	-4.6194	3.84852e-06	0.000216891
TRINITY_DN80270_c4_g1	CEZ	CONT	51.89	20.2691	36.0795	1.15011	0.24899	4.61909	3.85434e-06	0.000216891
TRINITY_DN86848_c0_g1	CEZ	CONT	8.6605	3.75257	6.20654	1.05392	0.228262	4.61715	3.89042e-06	0.000218156
TRINITY_DN87442_c1_g3	CEZ	CONT	54.4476	2.68829	15.1318	1.59833	0.347	4.60614	4.10205e-06	0.000227071
TRINITY_DN85572_c2_g2	CEZ	CONT	10.6639	2.35018	6.50702	1.48313	0.321997	4.60603	4.10432e-06	0.000227071
TRINITY_DN74652_c0_g1^MOT6_MOUSE^Tm3	CEZ	CONT	86.7985	27.1704	56.9844	1.31486	0.28547	4.60594	4.10604e-06	0.000227071
TRINITY_DN84672_c0_g1	CEZ	CONT	6.20817	1.0706	3.63938	1.54511	0.33607	4.59757	4.27446e-06	0.000234766
TRINITY_DN87171_c5_g6	CEZ	CONT	6.12844	24.6018	15.3651	-1.43439	0.312356	-4.59217	4.38666e-06	0.000239289
TRINITY_DN80471_c3_g1	CEZ	CONT	11.6976	4.43385	8.06574	1.18819	0.258802	4.5911	4.40911e-06	0.000240106
TRINITY_DN79937_c2_g1^IIGP1_MOUSE	CEZ	CONT	47.1694	274.114	160.642	-1.547	0.337171	-4.58818	4.47127e-06	0.000243078
TRINITY_DN75195_c0_g1^RN213_MOUSE	CEZ	CONT	5.72529	13.3415	9.53338	-1.06242	0.231934	-4.58072	4.6338e-06	0.000250217
TRINITY_DN80645_c2_g1	CEZ	CONT	1.4586	8.57357	5.01608	-1.54205	0.336672	-4.58028	4.64352e-06	0.000250321
TRINITY_DN80043_c4_g1	CEZ	CONT	18.3034	46.0315	32.1674	-1.13496	0.248536	-4.56658	4.95743e-06	0.000264575
TRINITY_DN85753_c7_g3	CEZ	CONT	1967.5	557.036	1262.27	1.36671	0.299649	4.56104	5.09016e-06	0.000270505
TRINITY_DN79900_c1_g1	CEZ	CONT	13.2736	1.90006	7.58683	1.56306	0.342856	4.55895	5.14101e-06	0.000272109
TRINITY_DN73513_c0_g1^Tm1	CEZ	CONT	8.08358	21.6732	14.8784	-1.18665	0.260634	-4.55292	5.2907e-06	0.000277569
TRINITY_DN75771_c0_g1^LRRC3_MOUSE^LRRC3_RAT^Tm1	CEZ	CONT	507.361	1297.94	902.649	-1.14439	0.251382	-4.55241	5.30341e-06	0.000277569
TRINITY_DN84163_c2_g1^PYDC3_MOUSE	CEZ	CONT	26.5797	9.78602	18.1828	1.1928	0.262299	4.54747	5.42948e-06	0.000282366
TRINITY_DN78494_c8_g1	CEZ	CONT	73.0118	28.1874	50.5996	1.15509	0.25411	4.54563	5.477e-06	0.000283636
TRINITY_DN84797_c10_g1	CEZ	CONT	9.33416	49.9743	29.6542	-1.51794	0.333967	-4.54517	5.48919e-06	0.000283636
TRINITY_DN86599_c3_g8	CEZ	CONT	1.04923	5.86178	3.45551	-1.51877	0.33428	-4.54341	5.53508e-06	0.00028406
TRINITY_DN83427_c8_g1^Tm1	CEZ	CONT	29.5349	7.99693	18.7659	1.3848	0.30496	4.54092	5.60084e-06	0.000286062
TRINITY_DN77877_c7_g1^PRS35_RAT	CEZ	CONT	480.392	67.9269	274.16	1.56044	0.343817	4.53859	5.66304e-06	0.000288553
TRINITY_DN78913_c2_g1^TAP1_RAT	CEZ	CONT	214.576	504.261	359.419	-1.06892	0.235726	-4.53456	5.77237e-06	0.000292957
TRINITY_DN80669_c5_g1	CEZ	CONT	27.848	153.924	90.8858	-1.5219	0.335908	-4.53072	5.87837e-06	0.000297226
TRINITY_DN81928_c4_g2	CEZ	CONT	34.7198	89.9782	62.349	-1.15309	0.254666	-4.52785	5.95869e-06	0.0002999
TRINITY_DN80312_c4_g1^LORF2_MOUSE	CEZ	CONT	6.33132	29.8758	18.1036	-1.48178	0.327275	-4.52762	5.96528e-06	0.0002999
TRINITY_DN78053_c2_g1^PSB8_RAT^PSB8_MOUSE	CEZ	CONT	257.709	740.956	499.333	-1.23323	0.272419	-4.52694	5.98444e-06	0.000300392
TRINITY_DN81810_c2_g1^IRS2_MOUSE	CEZ	CONT	237.167	90.4581	163.813	1.16253	0.256902	4.52519	6.03407e-06	0.000301469
TRINITY_DN85155_c0_g2^TGTP2_MOUSE	CEZ	CONT	23.8268	90.3672	57.097	-1.39809	0.30903	-4.52412	6.06482e-06	0.000302534
TRINITY_DN82409_c2_g1	CEZ	CONT	196.916	81.4935	139.205	1.09333	0.241872	4.52031	6.17501e-06	0.000307075
TRINITY_DN82763_c5_g1^PLD4_MOUSE^PLD4_HUMAN	CEZ	CONT	18.6121	49.5843	34.0982	-1.17473	0.260456	-4.51027	6.47448e-06	0.000317052
TRINITY_DN85592_c0_g2	CEZ	CONT	28.0855	8.44636	18.2659	1.32384	0.293653	4.50818	6.53853e-06	0.0003197
TRINITY_DN84394_c10_g1	CEZ	CONT	27.8906	1.55187	14.7212	1.54893	0.343664	4.50712	6.5714e-06	0.000320331
TRINITY_DN78396_c8_g6	CEZ	CONT	167.103	25.8888	96.4959	1.54085	0.341924	4.50641	6.5934e-06	0.000320915
TRINITY_DN86018_c1_g1	CEZ	CONT	6.61607	1.74881	4.18244	1.3873	0.308106	4.50268	6.71008e-06	0.000325607
TRINITY_DN86310_c0_g1	CEZ	CONT	10.4234	0.466005	5.44469	1.54144	0.342457	4.50112	6.75965e-06	0.000327038
TRINITY_DN87433_c2_g2^IGHM_MESAU	CEZ	CONT	15.9716	114.637	42.7707	-1.44828	0.321985	-4.49798	6.86022e-06	0.000330867
TRINITY_DN81651_c10_g1	CEZ	CONT	95.475	42.3241	68.8995	1.02859	0.228837	4.49484	6.96209e-06	0.000334796
TRINITY_DN50574_c0_g1	CEZ	CONT	5.04904	0.138031	2.59354	1.529	0.340287	4.49328	7.01343e-06	0.00033676
TRINITY_DN82875_c3_g1^TBB_STRPU	CEZ	CONT	985.807	364.488	675.148	1.18396	0.263668	4.49035	7.11075e-06	0.000340414
TRINITY_DN80866_c6_g2	CEZ	CONT	26.58	10.4424	18.5112	1.1402	0.253962	4.48964	7.13429e-06	0.000341032
TRINITY_DN78889_c1_g3	CEZ	CONT	49.6647	110.054	79.8596	-1.00931	0.225314	-4.47956	7.47973e-06	0.000352812
TRINITY_DN82803_c2_g1	CEZ	CONT	0.911788	6.78734	3.84956	-1.54239	0.344468	-4.4776	7.54882e-06	0.00035475
TRINITY_DN78078_c4_g1	CEZ	CONT	24.1674	9.60272	16.8851	1.12408	0.251053	4.47745	7.55399e-06	0.00035475
TRINITY_DN70576_c0_g1	CEZ	CONT	3.00075	11.7977	7.39923	-1.39913	0.312628	-4.4754	7.62697e-06	0.000356092
TRINITY_DN76636_c4_g1^BATF2_MOUSE	CEZ	CONT	5.45471	13.3166	9.38567	-1.09825	0.245865	-4.46686	7.93767e-06	0.000368453
TRINITY_DN81209_c0_g4^S35F3_MOUSE	CEZ	CONT	31.6178	9.16053	20.3891	1.3395	0.299938	4.46594	7.97193e-06	0.000369508
TRINITY_DN77870_c0_g1	CEZ	CONT	23.5279	10.3235	16.9257	1.04211	0.233425	4.46444	8.02793e-06	0.000371567
TRINITY_DN78345_c0_g2^CAH3_RAT^CAH3_MOUSE	CEZ	CONT	15715.9	41438.8	28577.3	-1.16159	0.260265	-4.46312	8.07763e-06	0.000373329
TRINITY_DN83309_c7_g1^BCDO1_MOUSE^BCDO1_RAT	CEZ	CONT	546.24	227.393	386.817	1.08303	0.243179	4.45362	8.44334e-06	0.000387995
TRINITY_DN82802_c1_g1^CD22_MOUSE^Tm1	CEZ	CONT	1.79879	7.2661	4.53245	-1.41455	0.317935	-4.44917	8.62009e-06	0.000393498
TRINITY_DN87497_c7_g1^GVIN1_MOUSE	CEZ	CONT	3.19347	11.5001	7.3468	-1.35573	0.304758	-4.44854	8.6457e-06	0.000393498
TRINITY_DN79940_c5_g2	CEZ	CONT	23.2743	7.87496	15.5746	1.23969	0.278747	4.44738	8.69249e-06	0.000394917
TRINITY_DN76914_c5_g3	CEZ	CONT	8.63046	21.3664	14.9984	-1.11543	0.250972	-4.44443	8.81239e-06	0.000399252
TRINITY_DN78815_c2_g3	CEZ	CONT	11.3538	2.19886	6.77631	1.48158	0.333358	4.44442	8.8128e-06	0.000399252
TRINITY_DN87119_c6_g3	CEZ	CONT	50.2103	22.8654	36.5378	1.00118	0.225361	4.44257	8.88897e-06	0.000402135
TRINITY_DN79169_c0_g1^ENV_MLVKI	CEZ	CONT	74.9449	23.6852	49.3151	1.28743	0.290047	4.4387	9.05051e-06	0.000407363
TRINITY_DN81028_c2_g7	CEZ	CONT	2.21051	13.9712	8.09083	-1.51629	0.341612	-4.43861	9.05398e-06	0.000407363
TRINITY_DN84683_c1_g5^THIKB_RAT	CEZ	CONT	74.7428	27.6858	51.2143	1.17824	0.265472	4.43828	9.06803e-06	0.000407363
TRINITY_DN84189_c4_g1^ENK25_HUMAN	CEZ	CONT	2.17082	12.6736	7.42222	-1.50406	0.338908	-4.43795	9.08196e-06	0.000407418
TRINITY_DN76046_c5_g3	CEZ	CONT	37.7898	14.415	26.1024	1.15637	0.260594	4.43746	9.10282e-06	0.000407783
TRINITY_DN85138_c0_g1	CEZ	CONT	2.81793	8.63755	5.72774	-1.25385	0.28278	-4.43401	9.24964e-06	0.000410917
TRINITY_DN76604_c9_g1^CDK3_MOUSE^CDK3_HUMAN	CEZ	CONT	53.7117	16.2389	34.9753	1.31242	0.296035	4.43333	9.27894e-06	0.000411649
TRINITY_DN77260_c4_g1^RGN_XENLA^RGN_XENTR^RGN_CHICK	CEZ	CONT	51.6556	5.04125	28.3484	1.5374	0.346988	4.43071	9.39233e-06	0.000414957
TRINITY_DN81263_c0_g3	CEZ	CONT	76.3521	14.3796	45.3659	1.48721	0.335721	4.42989	9.42806e-06	0.000415963
TRINITY_DN76786_c6_g1	CEZ	CONT	41.586	13.3582	27.4721	1.27155	0.287155	4.42809	9.50709e-06	0.000418874
TRINITY_DN61833_c0_g1	CEZ	CONT	9.13796	0.268094	2.63909	1.52215	0.343943	4.4256	9.61735e-06	0.000422571
TRINITY_DN83569_c3_g5^OLM2A_MOUSE	CEZ	CONT	333.731	144.267	238.999	1.04675	0.237271	4.4116	1.02608e-05	0.000445354
TRINITY_DN85870_c2_g2	CEZ	CONT	22.2852	50.6133	36.4493	-1.0318	0.234133	-4.40691	1.04855e-05	0.000453263
TRINITY_DN83687_c6_g1	CEZ	CONT	9.24487	3.74831	6.49659	1.10528	0.251354	4.39732	1.09598e-05	0.000469341
TRINITY_DN83223_c4_g1^SPAG5_MOUSE	CEZ	CONT	247.691	104.558	176.124	1.06619	0.242791	4.39138	1.12633e-05	0.000479775
TRINITY_DN87371_c1_g1^TGTP2_MOUSE	CEZ	CONT	46.3371	185.609	115.973	-1.39589	0.317997	-4.38963	1.13544e-05	0.000481736
TRINITY_DN76055_c8_g2	CEZ	CONT	40.9873	9.75195	25.3696	1.412	0.322118	4.38349	1.16791e-05	0.000492904
TRINITY_DN80247_c0_g1	CEZ	CONT	199.958	76.6067	138.282	1.14589	0.261649	4.37949	1.18959e-05	0.000501395
TRINITY_DN83224_c4_g1	CEZ	CONT	30.4328	6.97194	18.7023	1.424	0.325504	4.37474	1.21575e-05	0.000509065
TRINITY_DN84823_c0_g7^RAB30_MOUSE	CEZ	CONT	9.19243	1.79821	5.49532	1.46156	0.334354	4.37129	1.23512e-05	0.000514501
TRINITY_DN76928_c2_g3	CEZ	CONT	14.1156	5.61085	9.86322	1.11398	0.254963	4.36917	1.24719e-05	0.000518852
TRINITY_DN106872_c0_g1	CEZ	CONT	11.0686	0.818714	5.94364	1.5069	0.345424	4.36247	1.28602e-05	0.000532247
TRINITY_DN82204_c10_g1	CEZ	CONT	74.3828	23.1362	48.7595	1.28283	0.294413	4.35724	1.31711e-05	0.000543712
TRINITY_DN83126_c0_g3	CEZ	CONT	628.343	253.798	441.071	1.10142	0.252994	4.35355	1.33951e-05	0.000551538
TRINITY_DN79490_c4_g4	CEZ	CONT	1.86104	9.12494	5.49299	-1.4479	0.332821	-4.3504	1.35889e-05	0.000558084
TRINITY_DN81991_c7_g4^PP13G_MOUSE	CEZ	CONT	130.617	17.0039	44.8404	1.41118	0.324427	4.34974	1.36297e-05	0.000559046
TRINITY_DN79289_c3_g1	CEZ	CONT	10.834	2.37848	6.60625	1.43101	0.329099	4.34827	1.37216e-05	0.000561661
TRINITY_DN82453_c7_g2^LORF2_MOUSE	CEZ	CONT	40.1728	155.441	97.8068	-1.37361	0.316102	-4.34548	1.38974e-05	0.000565684
TRINITY_DN78384_c0_g1	CEZ	CONT	21.9491	3.54127	12.7452	1.48817	0.342489	4.34517	1.39169e-05	0.000565759
TRINITY_DN78078_c4_g4	CEZ	CONT	48.5758	19.5063	34.041	1.10406	0.254385	4.3401	1.4242e-05	0.000577513
TRINITY_DN81550_c3_g2^IRGM1_MOUSE	CEZ	CONT	520.135	1199.61	859.875	-1.03919	0.239476	-4.33943	1.42854e-05	0.000578542
TRINITY_DN77712_c3_g3^ACOT2_MOUSE	CEZ	CONT	7.54496	0.810962	4.17796	1.49854	0.347043	4.31804	1.57424e-05	0.000624775
TRINITY_DN85392_c10_g1	CEZ	CONT	35.9243	10.1275	23.0259	1.32991	0.308005	4.31781	1.57582e-05	0.000624775
TRINITY_DN79349_c1_g1	CEZ	CONT	20.1627	48.7405	34.4516	-1.07928	0.250468	-4.30905	1.6396e-05	0.000644771
TRINITY_DN79731_c3_g5	CEZ	CONT	6.24348	15.5361	10.8898	-1.11391	0.258725	-4.30538	1.66701e-05	0.000653658
TRINITY_DN76596_c13_g4	CEZ	CONT	12.2187	3.33293	7.77582	1.34438	0.312466	4.30247	1.68904e-05	0.000660334
TRINITY_DN81178_c1_g1^CP2F2_RAT^CP2F2_MOUSE^Tm1	CEZ	CONT	3686.28	11796.8	7741.52	-1.274	0.296291	-4.29984	1.70923e-05	0.000666954
TRINITY_DN87265_c3_g1^IRGM_RAT	CEZ	CONT	1236.67	2807.66	2022.16	-1.02224	0.237774	-4.29922	1.71397e-05	0.000667178
TRINITY_DN80368_c7_g2^LORF2_MOUSE	CEZ	CONT	11.1049	2.11368	6.60931	1.44848	0.337169	4.29602	1.73893e-05	0.00067444
TRINITY_DN80924_c8_g2^TGTP2_MOUSE	CEZ	CONT	49.816	172.332	111.074	-1.31404	0.306226	-4.29109	1.77797e-05	0.00068605
TRINITY_DN87433_c2_g1^IGHM_MOUSE^MUCM_RABIT^IGHM_RABIT	CEZ	CONT	24.4027	148.055	56.2954	-1.33417	0.310951	-4.29063	1.7817e-05	0.00068605
TRINITY_DN79019_c8_g3	CEZ	CONT	2.53646	7.87238	5.20442	-1.25879	0.293471	-4.28931	1.79232e-05	0.000688487
TRINITY_DN83524_c2_g1	CEZ	CONT	39.2098	118.402	78.8057	-1.23758	0.288676	-4.28709	1.81032e-05	0.000691363
TRINITY_DN82845_c3_g2	CEZ	CONT	32.6479	14.2025	23.4252	1.03082	0.240461	4.28683	1.81242e-05	0.000691363
TRINITY_DN76505_c6_g1^GAG_IPMA^POL_IPHA^POK9_HUMAN^GAG_IPMAE	CEZ	CONT	24.0059	7.41969	15.7128	1.27927	0.298422	4.28679	1.81274e-05	0.000691363
TRINITY_DN77574_c5_g3^SO1A5_MOUSE	CEZ	CONT	20.8526	4.6864	12.7695	1.40854	0.32867	4.28557	1.82269e-05	0.000693507
TRINITY_DN77968_c2_g4	CEZ	CONT	44.9852	2.32021	11.3612	1.48708	0.347042	4.28502	1.8272e-05	0.000693793
TRINITY_DN82734_c3_g1	CEZ	CONT	10.5931	46.3655	28.4793	-1.40411	0.327983	-4.28106	1.86005e-05	0.00070127
TRINITY_DN81374_c1_g1^SENP2_PONAB^S12A3_HUMAN	CEZ	CONT	251.776	99.0384	175.407	1.11558	0.261143	4.27192	1.93794e-05	0.00071935
TRINITY_DN76822_c2_g1	CEZ	CONT	17.1281	4.14182	10.635	1.38311	0.323805	4.27144	1.94219e-05	0.00071935
TRINITY_DN76809_c5_g1	CEZ	CONT	7.84225	0.581937	4.2121	1.4717	0.344956	4.26633	1.98715e-05	0.000732618
TRINITY_DN81178_c1_g2^CP2F2_RAT	CEZ	CONT	33.376	109.656	71.5163	-1.28236	0.301112	-4.25875	2.05575e-05	0.00075272
TRINITY_DN76213_c1_g2	CEZ	CONT	9.2016	2.14629	5.67395	1.38964	0.326558	4.25542	2.08661e-05	0.000760986
TRINITY_DN4614_c0_g1	CEZ	CONT	9.78777	2.52349	6.15563	1.35265	0.317881	4.2552	2.08862e-05	0.000760986
TRINITY_DN74904_c0_g1^KAD8_RAT	CEZ	CONT	20.0092	4.35477	12.182	1.40984	0.331336	4.25503	2.09019e-05	0.000760986
TRINITY_DN77076_c6_g1^LORF2_MOUSE	CEZ	CONT	11.9061	27.1381	19.5221	-1.02341	0.240546	-4.25454	2.0948e-05	0.000761273
TRINITY_DN77542_c4_g1^CP3A2_RAT^CP3AB_MOUSE^Tm1	CEZ	CONT	271.816	1236.87	754.343	-1.40858	0.331093	-4.25434	2.09665e-05	0.000761273
TRINITY_DN80296_c2_g2^HEAT4_HUMAN	CEZ	CONT	16.5235	4.99586	10.7597	1.28393	0.301893	4.25292	2.11002e-05	0.000763215
TRINITY_DN84430_c3_g2^YJEN3_MOUSE	CEZ	CONT	2.09214	8.92264	5.50739	-1.38751	0.326437	-4.25048	2.13311e-05	0.000768759
TRINITY_DN82079_c5_g4^CP3AP_MOUSE^CP3AA_MESAU^Tm1	CEZ	CONT	252.771	43.8126	148.292	1.45302	0.341891	4.24995	2.13817e-05	0.000769717
TRINITY_DN80864_c9_g1	CEZ	CONT	22.9118	6.62191	14.7669	1.30829	0.30793	4.24867	2.15045e-05	0.000770329
TRINITY_DN85199_c2_g1^CAH2_HUMAN^CAH2_MOUSE^Tm1	CEZ	CONT	59.7485	190.579	125.164	-1.26478	0.2977	-4.24852	2.15188e-05	0.000770329
TRINITY_DN81123_c6_g1^LORF2_MOUSE	CEZ	CONT	4.81367	11.9723	8.393	-1.09825	0.258901	-4.24197	2.21567e-05	0.000788486
TRINITY_DN76356_c6_g1	CEZ	CONT	21.631	4.94851	13.2898	1.39455	0.328765	4.2418	2.21735e-05	0.000788486
TRINITY_DN64880_c0_g1	CEZ	CONT	28.3484	7.8551	18.1018	1.32363	0.312072	4.24142	2.22114e-05	0.000788821
TRINITY_DN77356_c4_g1^CHKA_RAT	CEZ	CONT	268.922	118.977	193.95	1.01425	0.239141	4.24121	2.22321e-05	0.000788821
TRINITY_DN80736_c2_g3	CEZ	CONT	9.43003	3.20015	6.31509	1.22006	0.287802	4.23923	2.24286e-05	0.000794641
TRINITY_DN86074_c3_g2	CEZ	CONT	24.722	10.7129	17.7175	1.02882	0.243099	4.23212	2.31498e-05	0.000813648
TRINITY_DN86748_c1_g1^IIGP1_MOUSE	CEZ	CONT	17.7032	71.4436	44.5734	-1.36608	0.32329	-4.22557	2.38342e-05	0.000829156
TRINITY_DN86644_c10_g2^ARFG3_MOUSE^ARFG3_PONAB	CEZ	CONT	382.523	159.091	270.807	1.06649	0.252578	4.22241	2.41703e-05	0.000837216
TRINITY_DN77533_c0_g7^AUHM_MOUSE	CEZ	CONT	32.1736	13.3423	22.7579	1.06876	0.253373	4.21812	2.46353e-05	0.000851483
TRINITY_DN77442_c0_g1	CEZ	CONT	6.70932	2.22203	4.46568	1.21904	0.289619	4.20913	2.56356e-05	0.000874746
TRINITY_DN84160_c1_g1	CEZ	CONT	27.9582	89.6267	58.7925	-1.26059	0.300111	-4.20041	2.66431e-05	0.00090104
TRINITY_DN61914_c0_g1^DC1I1_RAT^DC1I1_MOUSE	CEZ	CONT	23.4006	10.2718	16.8362	1.01639	0.241977	4.20034	2.6652e-05	0.00090104
TRINITY_DN79987_c9_g1^IDI1_MESAU	CEZ	CONT	2589.05	1144.33	1866.69	1.01244	0.241042	4.20028	2.6659e-05	0.00090104
TRINITY_DN85674_c2_g8	CEZ	CONT	7.34265	41.749	24.5458	-1.43597	0.34197	-4.19911	2.67966e-05	0.000903788
TRINITY_DN80992_c5_g5	CEZ	CONT	12.3061	2.90576	7.60591	1.3748	0.327539	4.19737	2.70035e-05	0.000909381
TRINITY_DN81623_c4_g1	CEZ	CONT	5.94545	0.990429	3.46794	1.43804	0.342695	4.19626	2.71354e-05	0.000909381
TRINITY_DN85119_c4_g1	CEZ	CONT	16.1275	4.28547	10.2065	1.33123	0.317796	4.18896	2.80235e-05	0.000928567
TRINITY_DN143847_c0_g1^C1QL4_HUMAN	CEZ	CONT	1.59163	6.10256	3.8471	-1.34026	0.320136	-4.18653	2.83247e-05	0.000937579
TRINITY_DN82026_c1_g1	CEZ	CONT	11.7071	4.9125	8.30978	1.05078	0.251028	4.18589	2.84051e-05	0.000939272
TRINITY_DN85016_c2_g2^CARL2_HUMAN^CARL2_MOUSE	CEZ	CONT	2.46603	8.26257	5.3643	-1.28169	0.306399	-4.18308	2.8758e-05	0.000947037
TRINITY_DN86952_c2_g1^IIGP1_MOUSE^TGTP2_MOUSE	CEZ	CONT	4.33702	20.9701	12.6536	-1.40526	0.336016	-4.18213	2.88786e-05	0.000948085
TRINITY_DN74060_c0_g1	CEZ	CONT	4.93169	11.8882	8.40992	-1.07151	0.256414	-4.17882	2.93025e-05	0.000960037
TRINITY_DN80528_c1_g2^HRSL3_MOUSE^HRSL3_PONAB^Tm1	CEZ	CONT	225.903	505.66	365.782	-1.00174	0.239782	-4.17769	2.94484e-05	0.000963835
TRINITY_DN78853_c1_g6	CEZ	CONT	5.2265	0.836786	3.03164	1.4343	0.343431	4.17639	2.96172e-05	0.00096837
TRINITY_DN79703_c2_g1^P5CR1_MOUSE	CEZ	CONT	222.608	83.9749	153.292	1.13746	0.272741	4.17047	3.03971e-05	0.000988831
TRINITY_DN78374_c1_g1	CEZ	CONT	8.38588	1.35813	4.87201	1.43366	0.343784	4.17023	3.04297e-05	0.000988889
TRINITY_DN81554_c5_g1	CEZ	CONT	5.43507	28.7185	17.0768	-1.41695	0.339929	-4.16836	3.06795e-05	0.000995997

## Sheet: spleen DE genes
sequence_id	sampleA	sampleB	baseMeanA	baseMeanB	baseMean	log2FoldChange	lfcSE	stat	pvalue	padj
TRINITY_DN62131_c0_g1	CEZ	CONT	6.74419	32.2139	19.8056	-1.83048	0.224581	-8.15064	3.62e-16	7.38028e-12
TRINITY_DN82967_c5_g9	CEZ	CONT	0.416653	7.99816	4.3046	-2.26586	0.282926	-8.00869	1.15938e-15	1.27359e-11
TRINITY_DN80129_c4_g1^ZNRF2_MOUSE	CEZ	CONT	1.52567	11.3121	6.54435	-2.03587	0.256215	-7.94595	1.92714e-15	1.57159e-11
TRINITY_DN82264_c2_g2	CEZ	CONT	2.96038	19.1128	11.2437	-1.94139	0.253734	-7.65128	1.98982e-14	1.35225e-10
TRINITY_DN83507_c1_g1^ZFP91_MOUSE	CEZ	CONT	4.61163	19.6302	12.3135	-1.68642	0.225256	-7.48669	7.06298e-14	4.11419e-10
TRINITY_DN83846_c0_g1	CEZ	CONT	40.0892	87.2113	64.2544	-1.04415	0.14751	-7.07855	1.45675e-12	6.5999e-09
TRINITY_DN85670_c7_g4^STK40_RAT	CEZ	CONT	14.7509	35.835	25.5633	-1.15362	0.167608	-6.88289	5.86502e-12	1.99288e-08
TRINITY_DN114184_c0_g1	CEZ	CONT	3.93463	15.7524	9.995	-1.55743	0.237429	-6.55956	5.39664e-11	1.20369e-07
TRINITY_DN77567_c6_g5^CEBPB_MOUSE	CEZ	CONT	233.878	498.459	369.561	-1.00671	0.153785	-6.5462	5.90212e-11	1.20369e-07
TRINITY_DN81512_c11_g1^UB2Q2_BOVIN	CEZ	CONT	21.9583	47.1397	34.8718	-1.00983	0.154263	-6.54615	5.90406e-11	1.20369e-07
TRINITY_DN87342_c1_g9	CEZ	CONT	21.3345	76.1942	49.4677	-1.48419	0.227087	-6.5358	6.32704e-11	1.2285e-07
TRINITY_DN86956_c1_g4^LRP8_MOUSE	CEZ	CONT	7.18687	19.0921	13.2921	-1.22578	0.188612	-6.49898	8.08679e-11	1.49881e-07
TRINITY_DN80129_c4_g3	CEZ	CONT	22.6441	50.5337	36.9465	-1.05014	0.165581	-6.34212	2.26618e-10	3.87227e-07
TRINITY_DN75438_c0_g1^FABP4_ICTTR	CEZ	CONT	1911.21	534.948	1205.43	1.46532	0.231716	6.32381	2.55196e-10	4.16225e-07
TRINITY_DN87342_c1_g12	CEZ	CONT	888.999	2581.3	1756.85	-1.30338	0.207215	-6.29002	3.1742e-10	4.79363e-07
TRINITY_DN83443_c0_g1^RAB44_MOUSE^EFC4B_MOUSE	CEZ	CONT	388.849	144.263	263.42	1.23689	0.197414	6.26543	3.71795e-10	5.22757e-07
TRINITY_DN86887_c0_g1^MRGB2_MOUSE^MRGB1_MOUSE^Tm7	CEZ	CONT	52.3341	10.5124	30.8871	1.63622	0.261557	6.2557	3.95725e-10	5.37856e-07
TRINITY_DN77786_c0_g1^PADI4_RAT	CEZ	CONT	39.0171	9.80478	24.0364	1.52372	0.244348	6.23584	4.49356e-10	5.45574e-07
TRINITY_DN1198_c0_g1^TAF4_HUMAN	CEZ	CONT	6.56262	18.6297	12.7509	-1.28334	0.205817	-6.23533	4.50819e-10	5.45574e-07
TRINITY_DN87217_c3_g1^PADI4_MOUSE	CEZ	CONT	327.371	113.436	217.661	1.29554	0.207822	6.23391	4.54924e-10	5.45574e-07
TRINITY_DN86306_c0_g1^AT8B4_HUMAN^Tm6	CEZ	CONT	344.664	161.174	250.566	1.00195	0.161453	6.20582	5.44129e-10	6.33911e-07
TRINITY_DN80894_c0_g1^PDK4_MOUSE^PDK4_RAT	CEZ	CONT	112.306	25.2099	67.6414	1.57244	0.255328	6.1585	7.34382e-10	8.3179e-07
TRINITY_DN77451_c0_g2^PLIN5_RAT^PLIN5_MOUSE	CEZ	CONT	17.3931	6.02103	11.5613	1.27445	0.210382	6.0578	1.37997e-09	1.48075e-06
TRINITY_DN82952_c0_g1^MYOM1_MOUSE	CEZ	CONT	368.877	127.563	245.126	1.2828	0.212739	6.02992	1.64042e-09	1.67221e-06
TRINITY_DN79867_c2_g3	CEZ	CONT	57.1	11.1582	33.5401	1.60849	0.267556	6.0118	1.83476e-09	1.82469e-06
TRINITY_DN10391_c0_g1	CEZ	CONT	1.87711	8.75544	5.40446	-1.55756	0.260024	-5.99005	2.09775e-09	1.98921e-06
TRINITY_DN84720_c0_g2	CEZ	CONT	13.5054	4.88151	9.08288	1.22771	0.207567	5.91477	3.32338e-09	3.07979e-06
TRINITY_DN75909_c0_g1^MMP9_MOUSE^MMP9_RAT^Tm1	CEZ	CONT	644.175	240.211	437.014	1.21085	0.2055	5.89222	3.81041e-09	3.39357e-06
TRINITY_DN79439_c7_g1^MBD2_HUMAN^MBD2_MOUSE	CEZ	CONT	48.9298	109.159	79.8164	-1.03459	0.177901	-5.81553	6.04417e-09	5.24364e-06
TRINITY_DN82846_c0_g1^ARI1B_HUMAN^Tm1	CEZ	CONT	4.83197	15.5781	10.3428	-1.34332	0.2325	-5.77771	7.57233e-09	6.43254e-06
TRINITY_DN79877_c4_g2^CBPA3_MOUSE^CBPA3_HUMAN	CEZ	CONT	1238.16	376.221	796.142	1.35278	0.236127	5.72905	1.00997e-08	8.40443e-06
TRINITY_DN77778_c6_g1^ANGL4_MOUSE^ANGL4_RAT	CEZ	CONT	716.56	261.907	483.404	1.21658	0.213091	5.7092	1.13508e-08	9.25658e-06
TRINITY_DN79738_c5_g2^SLAF8_MOUSE^Tm1	CEZ	CONT	120.705	283.889	204.389	-1.07721	0.191733	-5.6183	1.92845e-08	1.48363e-05
TRINITY_DN82798_c0_g3	CEZ	CONT	8.84445	21.2929	15.2283	-1.09884	0.196217	-5.60012	2.14203e-08	1.58802e-05
TRINITY_DN76607_c7_g2	CEZ	CONT	13.4932	5.50401	9.3962	1.1168	0.199569	5.59605	2.19284e-08	1.59667e-05
TRINITY_DN82477_c0_g3^FCERB_RAT^Tm4	CEZ	CONT	62.413	18.1229	39.7001	1.36219	0.244305	5.57577	2.46433e-08	1.76286e-05
TRINITY_DN76048_c0_g2^LOX5_MOUSE^LOX5_RAT	CEZ	CONT	87.3624	37.0525	61.5624	1.07843	0.193853	5.56314	2.64967e-08	1.83119e-05
TRINITY_DN76151_c1_g3^PRS29_MOUSE^PRS29_HUMAN	CEZ	CONT	7973.8	1704.24	4758.64	1.49404	0.270496	5.52331	3.32663e-08	2.22366e-05
TRINITY_DN83647_c1_g1	CEZ	CONT	8.83154	20.7676	14.9526	-1.07466	0.194887	-5.51427	3.5024e-08	2.3034e-05
TRINITY_DN139110_c0_g1	CEZ	CONT	45.6011	8.05564	26.347	1.52248	0.280301	5.4316	5.585e-08	3.37504e-05
TRINITY_DN83514_c1_g1^MCPT8_RAT^GRZ2_RAT^GRZ1_RAT	CEZ	CONT	2602.87	559.372	1554.92	1.47512	0.271754	5.42816	5.69366e-08	3.37504e-05
TRINITY_DN75865_c3_g2^TRYM_CANLF^Tm1	CEZ	CONT	2597.96	702.171	1625.76	1.38388	0.25497	5.42761	5.71129e-08	3.37504e-05
TRINITY_DN85301_c7_g2^KNT2_RAT	CEZ	CONT	9.47587	2.10311	5.69497	1.45319	0.268612	5.41	6.30258e-08	3.61955e-05
TRINITY_DN79867_c2_g4^GRZ2_RAT	CEZ	CONT	67.7934	14.7383	40.5856	1.46635	0.271367	5.40356	6.53306e-08	3.6998e-05
TRINITY_DN83514_c1_g2^GRZ2_RAT^MCPT8_RAT	CEZ	CONT	2830.02	650.147	1712.14	1.44751	0.268187	5.39738	6.76213e-08	3.77706e-05
TRINITY_DN84460_c1_g1	CEZ	CONT	20.6076	5.02278	12.6154	1.42177	0.263565	5.39441	6.87507e-08	3.78826e-05
TRINITY_DN76151_c1_g1^PRS29_MOUSE	CEZ	CONT	9231.82	2169.04	5609.88	1.43594	0.267064	5.37678	7.58317e-08	3.96415e-05
TRINITY_DN2174_c0_g1	CEZ	CONT	5.02522	22.556	14.0154	-1.44764	0.271038	-5.3411	9.23817e-08	4.69527e-05
TRINITY_DN78681_c6_g1^KCNU1_MOUSE^LIN1_NYCCO^KCNU1_HUMAN^Tm1	CEZ	CONT	211.209	43.5021	125.205	1.47068	0.275441	5.33937	9.32721e-08	4.69527e-05
TRINITY_DN77843_c0_g1^ENPP3_MOUSE^ENPP3_RAT^ENPP3_HUMAN^Tm1	CEZ	CONT	102.47	31.0108	65.8244	1.31126	0.245838	5.33383	9.61635e-08	4.78179e-05
TRINITY_DN77608_c7_g2^PGRP1_MOUSE	CEZ	CONT	312.247	130.662	219.126	1.07338	0.203916	5.26385	1.41066e-07	6.59655e-05
TRINITY_DN77593_c0_g3	CEZ	CONT	28.6319	4.99957	16.5127	1.48614	0.282864	5.25391	1.48907e-07	6.74633e-05
TRINITY_DN85631_c11_g2	CEZ	CONT	25.1451	58.9708	42.4916	-1.05188	0.201948	-5.20865	1.90218e-07	8.07932e-05
TRINITY_DN76070_c0_g1^OXLA_BUNMU^Tm1	CEZ	CONT	141.47	44.3554	91.6679	1.26817	0.246846	5.13751	2.78409e-07	0.000113521
TRINITY_DN84702_c4_g1	CEZ	CONT	9.5084	22.2457	16.0404	-1.0483	0.204139	-5.13524	2.81779e-07	0.000113758
TRINITY_DN85536_c2_g3^L1CAM_RAT	CEZ	CONT	12.2657	27.439	20.0469	-1.01366	0.197475	-5.13312	2.84984e-07	0.000113924
TRINITY_DN75408_c0_g1^BMX_MOUSE	CEZ	CONT	41.5144	17.8382	29.3727	1.03807	0.203369	5.10435	3.31935e-07	0.000123042
TRINITY_DN73519_c0_g1	CEZ	CONT	14.4745	3.67728	8.93747	1.35427	0.268076	5.05181	4.37644e-07	0.000156535
TRINITY_DN81310_c4_g9^ZXDB_MOUSE	CEZ	CONT	4.79614	11.0939	8.02574	-1.02766	0.203491	-5.05014	4.41494e-07	0.000156538
TRINITY_DN80989_c0_g2^E2F1_MOUSE^E2F1_RAT	CEZ	CONT	28.295	71.1792	50.2869	-1.10108	0.218401	-5.04156	4.61764e-07	0.00016208
TRINITY_DN74487_c0_g1	CEZ	CONT	29.0228	9.81944	19.1749	1.21215	0.240652	5.03694	4.73022e-07	0.00016208
TRINITY_DN84565_c7_g1	CEZ	CONT	55.3301	15.1329	34.7161	1.32032	0.262463	5.03048	4.89264e-07	0.000166248
TRINITY_DN82026_c2_g3^AGRG3_MOUSE	CEZ	CONT	42.8142	16.973	29.5623	1.09865	0.220659	4.97896	6.39261e-07	0.000205243
TRINITY_DN76276_c7_g1^NEDD4_MOUSE	CEZ	CONT	10.6539	3.31499	6.89038	1.25478	0.252255	4.97425	6.55019e-07	0.000207042
TRINITY_DN78629_c10_g4^ROB1_RAT	CEZ	CONT	1096.38	470.309	775.319	1.03321	0.208341	4.95923	7.07714e-07	0.000221344
TRINITY_DN84865_c0_g2^GBP6_HUMAN	CEZ	CONT	2.13772	11.2766	6.82433	-1.39955	0.282348	-4.95682	7.16553e-07	0.000221344
TRINITY_DN83590_c0_g3^MCEM1_MOUSE^Tm1	CEZ	CONT	229.283	90.6102	158.169	1.09867	0.221747	4.95458	7.2485e-07	0.000222224
TRINITY_DN83795_c2_g5^CMA1_MOUSE^MCPT2_MERUN	CEZ	CONT	431.341	124.333	273.901	1.28217	0.260361	4.92459	8.45388e-07	0.000250337
TRINITY_DN83726_c0_g2^LIRA5_HUMAN	CEZ	CONT	45.425	19.1117	31.931	1.04278	0.21238	4.91	9.10783e-07	0.000266399
TRINITY_DN75515_c0_g1^ADH1_STRCA	CEZ	CONT	98.0351	18.3284	57.1598	1.39222	0.284491	4.89373	9.89433e-07	0.000282127
TRINITY_DN82029_c6_g1^PA2GF_MOUSE	CEZ	CONT	8.5527	31.3823	20.2602	-1.2936	0.2658	-4.86681	1.13412e-06	0.000312456
TRINITY_DN85779_c4_g3^HPT_RABIT^HPT_MUSSA^HPT_MESAU	CEZ	CONT	782.005	299.166	534.395	1.11446	0.229145	4.86356	1.15291e-06	0.000315504
TRINITY_DN83167_c0_g1^KV112_HUMAN^KV5AK_MOUSE^KVD33_HUMAN	CEZ	CONT	49.8701	251.234	153.133	-1.37131	0.282921	-4.84697	1.25363e-06	0.000334927
TRINITY_DN81519_c2_g3	CEZ	CONT	1.41944	6.21443	3.87841	-1.33891	0.276863	-4.83599	1.32483e-06	0.000349336
TRINITY_DN81616_c3_g3	CEZ	CONT	7.40394	2.73228	5.00822	1.13659	0.235943	4.81722	1.45572e-06	0.000378069
TRINITY_DN87395_c2_g4	CEZ	CONT	624.611	140.85	376.528	1.34225	0.278861	4.81333	1.48437e-06	0.000383072
TRINITY_DN85621_c8_g4	CEZ	CONT	3.43832	14.2427	8.97905	-1.313	0.273848	-4.79465	1.6296e-06	0.000407836
TRINITY_DN84746_c4_g4	CEZ	CONT	72.7514	29.3102	50.4739	1.06989	0.223871	4.77902	1.76154e-06	0.000427541
TRINITY_DN74824_c0_g1^S28A3_MOUSE^Tm13	CEZ	CONT	50.6284	20.0404	34.9422	1.08048	0.226583	4.76859	1.85519e-06	0.000442371
TRINITY_DN87397_c3_g3	CEZ	CONT	99.0107	41.443	69.4888	1.04111	0.219211	4.74935	2.04073e-06	0.000467476
TRINITY_DN81572_c2_g7^PWP2A_MOUSE	CEZ	CONT	7.10672	16.7961	12.0756	-1.03901	0.219224	-4.73948	2.14271e-06	0.000482621
TRINITY_DN75935_c4_g2^PRG2_MOUSE	CEZ	CONT	8639.83	2606.92	5546.03	1.23314	0.260726	4.72962	2.24935e-06	0.00049577
TRINITY_DN80408_c3_g1^Tm1	CEZ	CONT	88.4609	29.2629	58.103	1.18389	0.252436	4.68987	2.73375e-06	0.000571635
TRINITY_DN74641_c0_g1^S10A9_MOUSE	CEZ	CONT	6620.85	2500.78	4508	1.10587	0.236157	4.68279	2.82992e-06	0.000582778
TRINITY_DN77593_c0_g4	CEZ	CONT	11.1919	2.4768	6.72264	1.31801	0.281698	4.67879	2.88568e-06	0.000591275
TRINITY_DN82956_c10_g1^KNG1_MOUSE^KNG1_HUMAN^KNG1_RAT^KNT1_RAT	CEZ	CONT	22.7922	6.2966	14.3329	1.25003	0.269164	4.64413	3.41515e-06	0.000679281
TRINITY_DN79244_c8_g1^NGAL_MOUSE	CEZ	CONT	1321.07	495.682	897.796	1.10567	0.238337	4.6391	3.49926e-06	0.000685974
TRINITY_DN74641_c0_g2^S10A9_MOUSE	CEZ	CONT	28.1963	9.47351	18.5949	1.16893	0.252107	4.63666	3.54091e-06	0.000687526
TRINITY_DN82026_c2_g1^AGRG3_MOUSE^Tm3	CEZ	CONT	28.7952	11.6559	20.0058	1.05067	0.227316	4.62208	3.79904e-06	0.00072386
TRINITY_DN81712_c2_g3^KCNC4_RAT^KCNC2_MOUSE	CEZ	CONT	97.2727	38.3811	67.0719	1.07165	0.231967	4.61984	3.84044e-06	0.000724973
TRINITY_DN81016_c6_g7	CEZ	CONT	16.0721	6.11911	10.968	1.10054	0.238703	4.61048	4.01736e-06	0.000751412
TRINITY_DN87113_c7_g5	CEZ	CONT	14.1199	4.08722	8.97494	1.23283	0.267822	4.60318	4.16089e-06	0.000773663
TRINITY_DN82771_c2_g1^SPDYA_RAT	CEZ	CONT	8.43928	3.01061	5.65535	1.13767	0.247342	4.59959	4.23323e-06	0.000779035
TRINITY_DN84278_c3_g3	CEZ	CONT	29.0337	12.4943	20.552	1.00314	0.219417	4.57181	4.83518e-06	0.000860937
TRINITY_DN77624_c0_g1^KV3AJ_MOUSE^KV3AK_MOUSE^KV3A4_MOUSE^KV3AB_MOUSE^KV3A8_MOUSE	CEZ	CONT	11.6194	47.4226	29.98	-1.26808	0.278123	-4.55942	5.12951e-06	0.000897664
TRINITY_DN82963_c2_g5	CEZ	CONT	8.34312	22.6159	15.6625	-1.1034	0.242949	-4.54168	5.58066e-06	0.000948131
TRINITY_DN79194_c1_g1^HVM43_MOUSE^HVM45_MOUSE^HVM46_MOUSE^HV02_XENLA	CEZ	CONT	8.27385	105.6	21.3287	-1.26372	0.278586	-4.53618	5.72828e-06	0.000961196
