# Supplementary material for: Exposure to environmental radionuclides is associated with altered metabolic and immunity pathways in a wild rodent
Source: Mol Ecol. 2019 Sep 30;28(20):4620–35. doi: 10.1111/mec.15241 (PMC6900138; doi:10.1111/mec.15241)
Supplement: Supplementary file 7 [file MEC-28-4620-s007.xlsx]

## Sheet: 4A Liver CEZ up
category	over_represented_pvalue	under_represented_pvalue	numDEInCat	numInCat	term	ontology	over_represented_FDR	go_term	gene_ids
GO:0004165	2.84E-11	1	6	8	dodecenoyl-CoA delta-isomerase activity	MF	5.28E-07	MF dodecenoyl-CoA delta-isomerase activity	TRINITY_DN78815_c2_g1^ECI2_RAT^ECI2_MOUSE, TRINITY_DN81764_c1_g3^ECI2_HUMAN, TRINITY_DN82366_c0_g1^ECI2_RAT, TRINITY_DN84543_c10_g1^ECI3_MOUSE, TRINITY_DN87274_c4_g2^ECI2_RAT^ECI2_HUMAN^Tm1, TRINITY_DN87369_c4_g2^ECI2_HUMAN^ECI2_RAT
GO:0016863	5.60E-10	1	7	19	intramolecular oxidoreductase activity, transposing C=C bonds	MF	5.21E-06	MF intramolecular oxidoreductase activity, transposing C=C bonds	TRINITY_DN78815_c2_g1^ECI2_RAT^ECI2_MOUSE, TRINITY_DN79987_c9_g1^IDI1_MESAU, TRINITY_DN81764_c1_g3^ECI2_HUMAN, TRINITY_DN82366_c0_g1^ECI2_RAT, TRINITY_DN84543_c10_g1^ECI3_MOUSE, TRINITY_DN87274_c4_g2^ECI2_RAT^ECI2_HUMAN^Tm1, TRINITY_DN87369_c4_g2^ECI2_HUMAN^ECI2_RAT
GO:0005777	3.97E-08	0.999999996	12	172	peroxisome	CC	0.000245682	CC peroxisome	TRINITY_DN76514_c6_g2^PX11A_MOUSE^Tm1, TRINITY_DN76876_c4_g1^ACOT1_RAT^ACOT3_MOUSE^ACOT1_HUMAN^ACOT1_MOUSE, TRINITY_DN77042_c4_g1^ACOT4_MOUSE, TRINITY_DN77042_c4_g2^ACOT4_MOUSE, TRINITY_DN78815_c2_g1^ECI2_RAT^ECI2_MOUSE, TRINITY_DN79987_c9_g1^IDI1_MESAU, TRINITY_DN82366_c0_g1^ECI2_RAT, TRINITY_DN84543_c10_g1^ECI3_MOUSE, TRINITY_DN84683_c1_g5^THIKB_RAT, TRINITY_DN87274_c4_g2^ECI2_RAT^ECI2_HUMAN^Tm…
GO:0016290	5.74E-08	0.999999999	6	22	palmitoyl-CoA hydrolase activity	MF	0.000266583	MF palmitoyl-CoA hydrolase activity	TRINITY_DN76876_c4_g1^ACOT1_RAT^ACOT3_MOUSE^ACOT1_HUMAN^ACOT1_MOUSE, TRINITY_DN77042_c4_g1^ACOT4_MOUSE, TRINITY_DN77042_c4_g2^ACOT4_MOUSE, TRINITY_DN77712_c3_g3^ACOT2_MOUSE, TRINITY_DN86909_c7_g2^ACOT2_RAT^HEAT4_HUMAN, TRINITY_DN87370_c1_g2^ACOT5_MOUSE^ACOT1_MOUSE^ACOT1_RAT^ACOT2_MOUSE
GO:0042579	9.74E-08	0.999999989	12	189	microbody	CC	0.00036186	CC microbody	TRINITY_DN76514_c6_g2^PX11A_MOUSE^Tm1, TRINITY_DN76876_c4_g1^ACOT1_RAT^ACOT3_MOUSE^ACOT1_HUMAN^ACOT1_MOUSE, TRINITY_DN77042_c4_g1^ACOT4_MOUSE, TRINITY_DN77042_c4_g2^ACOT4_MOUSE, TRINITY_DN78815_c2_g1^ECI2_RAT^ECI2_MOUSE, TRINITY_DN79987_c9_g1^IDI1_MESAU, TRINITY_DN82366_c0_g1^ECI2_RAT, TRINITY_DN84543_c10_g1^ECI3_MOUSE, TRINITY_DN84683_c1_g5^THIKB_RAT, TRINITY_DN87274_c4_g2^ECI2_RAT^ECI2_HUMAN^Tm…
GO:0047617	1.18E-07	0.999999997	6	25	acyl-CoA hydrolase activity	MF	0.000365976	MF acyl-CoA hydrolase activity	TRINITY_DN76876_c4_g1^ACOT1_RAT^ACOT3_MOUSE^ACOT1_HUMAN^ACOT1_MOUSE, TRINITY_DN77042_c4_g1^ACOT4_MOUSE, TRINITY_DN77042_c4_g2^ACOT4_MOUSE, TRINITY_DN77712_c3_g3^ACOT2_MOUSE, TRINITY_DN86909_c7_g2^ACOT2_RAT^HEAT4_HUMAN, TRINITY_DN87370_c1_g2^ACOT5_MOUSE^ACOT1_MOUSE^ACOT1_RAT^ACOT2_MOUSE
GO:0032788	2.12E-07	0.999999999	4	6	saturated monocarboxylic acid metabolic process	BP	0.000393219	BP saturated monocarboxylic acid metabolic process	TRINITY_DN76876_c4_g1^ACOT1_RAT^ACOT3_MOUSE^ACOT1_HUMAN^ACOT1_MOUSE, TRINITY_DN77042_c4_g1^ACOT4_MOUSE, TRINITY_DN77042_c4_g2^ACOT4_MOUSE, TRINITY_DN87370_c1_g2^ACOT5_MOUSE^ACOT1_MOUSE^ACOT1_RAT^ACOT2_MOUSE
GO:0032789	2.12E-07	0.999999999	4	6	unsaturated monocarboxylic acid metabolic process	BP	0.000393219	BP unsaturated monocarboxylic acid metabolic process	TRINITY_DN76876_c4_g1^ACOT1_RAT^ACOT3_MOUSE^ACOT1_HUMAN^ACOT1_MOUSE, TRINITY_DN77042_c4_g1^ACOT4_MOUSE, TRINITY_DN77042_c4_g2^ACOT4_MOUSE, TRINITY_DN87370_c1_g2^ACOT5_MOUSE^ACOT1_MOUSE^ACOT1_RAT^ACOT2_MOUSE
GO:0005782	2.23E-07	0.999999993	6	29	peroxisomal matrix	CC	0.000393219	CC peroxisomal matrix	TRINITY_DN78815_c2_g1^ECI2_RAT^ECI2_MOUSE, TRINITY_DN80452_c3_g4^FABPL_MOUSE, TRINITY_DN81764_c1_g3^ECI2_HUMAN, TRINITY_DN82366_c0_g1^ECI2_RAT, TRINITY_DN87274_c4_g2^ECI2_RAT^ECI2_HUMAN^Tm1, TRINITY_DN87369_c4_g2^ECI2_HUMAN^ECI2_RAT
GO:0031907	2.23E-07	0.999999993	6	29	microbody lumen	CC	0.000393219	CC microbody lumen	TRINITY_DN78815_c2_g1^ECI2_RAT^ECI2_MOUSE, TRINITY_DN80452_c3_g4^FABPL_MOUSE, TRINITY_DN81764_c1_g3^ECI2_HUMAN, TRINITY_DN82366_c0_g1^ECI2_RAT, TRINITY_DN87274_c4_g2^ECI2_RAT^ECI2_HUMAN^Tm1, TRINITY_DN87369_c4_g2^ECI2_HUMAN^ECI2_RAT
GO:0006635	2.33E-07	0.999999986	8	73	fatty acid beta-oxidation	BP	0.000393219	BP fatty acid beta-oxidation	TRINITY_DN78815_c2_g1^ECI2_RAT^ECI2_MOUSE, TRINITY_DN81764_c1_g3^ECI2_HUMAN, TRINITY_DN82366_c0_g1^ECI2_RAT, TRINITY_DN84543_c10_g1^ECI3_MOUSE, TRINITY_DN84847_c5_g1^CPT1A_MOUSE^CPT1A_RAT^Tm1, TRINITY_DN85942_c0_g1^CPT1A_MOUSE, TRINITY_DN87274_c4_g2^ECI2_RAT^ECI2_HUMAN^Tm1, TRINITY_DN87369_c4_g2^ECI2_HUMAN^ECI2_RAT
GO:0016860	4.48E-07	0.999999978	7	54	intramolecular oxidoreductase activity	MF	0.00067042	MF intramolecular oxidoreductase activity	TRINITY_DN78815_c2_g1^ECI2_RAT^ECI2_MOUSE, TRINITY_DN79987_c9_g1^IDI1_MESAU, TRINITY_DN81764_c1_g3^ECI2_HUMAN, TRINITY_DN82366_c0_g1^ECI2_RAT, TRINITY_DN84543_c10_g1^ECI3_MOUSE, TRINITY_DN87274_c4_g2^ECI2_RAT^ECI2_HUMAN^Tm1, TRINITY_DN87369_c4_g2^ECI2_HUMAN^ECI2_RAT
GO:0016289	4.69E-07	0.999999984	6	31	CoA hydrolase activity	MF	0.00067042	MF CoA hydrolase activity	TRINITY_DN76876_c4_g1^ACOT1_RAT^ACOT3_MOUSE^ACOT1_HUMAN^ACOT1_MOUSE, TRINITY_DN77042_c4_g1^ACOT4_MOUSE, TRINITY_DN77042_c4_g2^ACOT4_MOUSE, TRINITY_DN77712_c3_g3^ACOT2_MOUSE, TRINITY_DN86909_c7_g2^ACOT2_RAT^HEAT4_HUMAN, TRINITY_DN87370_c1_g2^ACOT5_MOUSE^ACOT1_MOUSE^ACOT1_RAT^ACOT2_MOUSE
GO:0009062	8.30E-07	0.999999925	9	112	fatty acid catabolic process	BP	0.001070621	BP fatty acid catabolic process	TRINITY_DN78815_c2_g1^ECI2_RAT^ECI2_MOUSE, TRINITY_DN81764_c1_g3^ECI2_HUMAN, TRINITY_DN82366_c0_g1^ECI2_RAT, TRINITY_DN84543_c10_g1^ECI3_MOUSE, TRINITY_DN84847_c5_g1^CPT1A_MOUSE^CPT1A_RAT^Tm1, TRINITY_DN85942_c0_g1^CPT1A_MOUSE, TRINITY_DN86909_c7_g2^ACOT2_RAT^HEAT4_HUMAN, TRINITY_DN87274_c4_g2^ECI2_RAT^ECI2_HUMAN^Tm1, TRINITY_DN87369_c4_g2^ECI2_HUMAN^ECI2_RAT
GO:0044255	8.64E-07	0.999999754	25	946	cellular lipid metabolic process	BP	0.001070621	BP cellular lipid metabolic process	TRINITY_DN74068_c0_g1^RETST_MOUSE, TRINITY_DN76208_c1_g1^RETST_MOUSE, TRINITY_DN76312_c8_g1^RETST_MOUSE, TRINITY_DN76876_c4_g1^ACOT1_RAT^ACOT3_MOUSE^ACOT1_HUMAN^ACOT1_MOUSE, TRINITY_DN77042_c4_g1^ACOT4_MOUSE, TRINITY_DN77042_c4_g2^ACOT4_MOUSE, TRINITY_DN77356_c4_g1^CHKA_RAT, TRINITY_DN77712_c3_g3^ACOT2_MOUSE, TRINITY_DN78815_c2_g1^ECI2_RAT^ECI2_MOUSE, TRINITY_DN78919_c5_g2^PLIN2_BOVIN^PLIN2_HUMAN…
GO:0000038	2.43E-06	0.999999886	6	44	very long-chain fatty acid metabolic process	BP	0.002817113	BP very long-chain fatty acid metabolic process	TRINITY_DN76876_c4_g1^ACOT1_RAT^ACOT3_MOUSE^ACOT1_HUMAN^ACOT1_MOUSE, TRINITY_DN77042_c4_g1^ACOT4_MOUSE, TRINITY_DN77042_c4_g2^ACOT4_MOUSE, TRINITY_DN77712_c3_g3^ACOT2_MOUSE, TRINITY_DN86909_c7_g2^ACOT2_RAT^HEAT4_HUMAN, TRINITY_DN87370_c1_g2^ACOT5_MOUSE^ACOT1_MOUSE^ACOT1_RAT^ACOT2_MOUSE
GO:0019395	2.67E-06	0.99999977	8	100	fatty acid oxidation	BP	0.002921501	BP fatty acid oxidation	TRINITY_DN78815_c2_g1^ECI2_RAT^ECI2_MOUSE, TRINITY_DN81764_c1_g3^ECI2_HUMAN, TRINITY_DN82366_c0_g1^ECI2_RAT, TRINITY_DN84543_c10_g1^ECI3_MOUSE, TRINITY_DN84847_c5_g1^CPT1A_MOUSE^CPT1A_RAT^Tm1, TRINITY_DN85942_c0_g1^CPT1A_MOUSE, TRINITY_DN87274_c4_g2^ECI2_RAT^ECI2_HUMAN^Tm1, TRINITY_DN87369_c4_g2^ECI2_HUMAN^ECI2_RAT
GO:0034440	2.85E-06	0.999999752	8	101	lipid oxidation	BP	0.002922319	BP lipid oxidation	TRINITY_DN78815_c2_g1^ECI2_RAT^ECI2_MOUSE, TRINITY_DN81764_c1_g3^ECI2_HUMAN, TRINITY_DN82366_c0_g1^ECI2_RAT, TRINITY_DN84543_c10_g1^ECI3_MOUSE, TRINITY_DN84847_c5_g1^CPT1A_MOUSE^CPT1A_RAT^Tm1, TRINITY_DN85942_c0_g1^CPT1A_MOUSE, TRINITY_DN87274_c4_g2^ECI2_RAT^ECI2_HUMAN^Tm1, TRINITY_DN87369_c4_g2^ECI2_HUMAN^ECI2_RAT
GO:0000062	2.99E-06	0.999999853	6	48	fatty-acyl-CoA binding	MF	0.002922319	MF fatty-acyl-CoA binding	TRINITY_DN78815_c2_g1^ECI2_RAT^ECI2_MOUSE, TRINITY_DN81764_c1_g3^ECI2_HUMAN, TRINITY_DN82366_c0_g1^ECI2_RAT, TRINITY_DN84543_c10_g1^ECI3_MOUSE, TRINITY_DN87274_c4_g2^ECI2_RAT^ECI2_HUMAN^Tm1, TRINITY_DN87369_c4_g2^ECI2_HUMAN^ECI2_RAT
GO:0016790	3.63E-06	0.999999815	6	46	thiolester hydrolase activity	MF	0.003375883	MF thiolester hydrolase activity	TRINITY_DN76876_c4_g1^ACOT1_RAT^ACOT3_MOUSE^ACOT1_HUMAN^ACOT1_MOUSE, TRINITY_DN77042_c4_g1^ACOT4_MOUSE, TRINITY_DN77042_c4_g2^ACOT4_MOUSE, TRINITY_DN77712_c3_g3^ACOT2_MOUSE, TRINITY_DN86909_c7_g2^ACOT2_RAT^HEAT4_HUMAN, TRINITY_DN87370_c1_g2^ACOT5_MOUSE^ACOT1_MOUSE^ACOT1_RAT^ACOT2_MOUSE
GO:0072329	4.87E-06	0.99999945	9	137	monocarboxylic acid catabolic process	BP	0.004108409	BP monocarboxylic acid catabolic process	TRINITY_DN78815_c2_g1^ECI2_RAT^ECI2_MOUSE, TRINITY_DN81764_c1_g3^ECI2_HUMAN, TRINITY_DN82366_c0_g1^ECI2_RAT, TRINITY_DN84543_c10_g1^ECI3_MOUSE, TRINITY_DN84847_c5_g1^CPT1A_MOUSE^CPT1A_RAT^Tm1, TRINITY_DN85942_c0_g1^CPT1A_MOUSE, TRINITY_DN86909_c7_g2^ACOT2_RAT^HEAT4_HUMAN, TRINITY_DN87274_c4_g2^ECI2_RAT^ECI2_HUMAN^Tm1, TRINITY_DN87369_c4_g2^ECI2_HUMAN^ECI2_RAT
GO:0034308	4.90E-06	0.99999964	7	66	primary alcohol metabolic process	BP	0.004108409	BP primary alcohol metabolic process	TRINITY_DN74068_c0_g1^RETST_MOUSE, TRINITY_DN76208_c1_g1^RETST_MOUSE, TRINITY_DN76312_c8_g1^RETST_MOUSE, TRINITY_DN77356_c4_g1^CHKA_RAT, TRINITY_DN83309_c7_g1^BCDO1_MOUSE^BCDO1_RAT, TRINITY_DN83309_c7_g3^BCDO1_MOUSE, TRINITY_DN87275_c0_g1^CHKA_MOUSE^CHKA_RAT
GO:0016054	5.31E-06	0.999999116	12	266	organic acid catabolic process	BP	0.004108409	BP organic acid catabolic process	TRINITY_DN77042_c4_g1^ACOT4_MOUSE, TRINITY_DN77042_c4_g2^ACOT4_MOUSE, TRINITY_DN77533_c0_g7^AUHM_MOUSE, TRINITY_DN78815_c2_g1^ECI2_RAT^ECI2_MOUSE, TRINITY_DN81764_c1_g3^ECI2_HUMAN, TRINITY_DN82366_c0_g1^ECI2_RAT, TRINITY_DN84543_c10_g1^ECI3_MOUSE, TRINITY_DN84847_c5_g1^CPT1A_MOUSE^CPT1A_RAT^Tm1, TRINITY_DN85942_c0_g1^CPT1A_MOUSE, TRINITY_DN86909_c7_g2^ACOT2_RAT^HEAT4_HUMAN, TRINITY_DN87274_c4_g2^…
GO:0046395	5.31E-06	0.999999116	12	266	carboxylic acid catabolic process	BP	0.004108409	BP carboxylic acid catabolic process	TRINITY_DN77042_c4_g1^ACOT4_MOUSE, TRINITY_DN77042_c4_g2^ACOT4_MOUSE, TRINITY_DN77533_c0_g7^AUHM_MOUSE, TRINITY_DN78815_c2_g1^ECI2_RAT^ECI2_MOUSE, TRINITY_DN81764_c1_g3^ECI2_HUMAN, TRINITY_DN82366_c0_g1^ECI2_RAT, TRINITY_DN84543_c10_g1^ECI3_MOUSE, TRINITY_DN84847_c5_g1^CPT1A_MOUSE^CPT1A_RAT^Tm1, TRINITY_DN85942_c0_g1^CPT1A_MOUSE, TRINITY_DN86909_c7_g2^ACOT2_RAT^HEAT4_HUMAN, TRINITY_DN87274_c4_g2^…
GO:0006637	6.77E-06	0.99999947	7	85	acyl-CoA metabolic process	BP	0.00484002	BP acyl-CoA metabolic process	TRINITY_DN76876_c4_g1^ACOT1_RAT^ACOT3_MOUSE^ACOT1_HUMAN^ACOT1_MOUSE, TRINITY_DN77042_c4_g1^ACOT4_MOUSE, TRINITY_DN77042_c4_g2^ACOT4_MOUSE, TRINITY_DN77712_c3_g3^ACOT2_MOUSE, TRINITY_DN80894_c0_g1^PDK4_MOUSE^PDK4_RAT, TRINITY_DN86909_c7_g2^ACOT2_RAT^HEAT4_HUMAN, TRINITY_DN87370_c1_g2^ACOT5_MOUSE^ACOT1_MOUSE^ACOT1_RAT^ACOT2_MOUSE
GO:0035383	6.77E-06	0.99999947	7	85	thioester metabolic process	BP	0.00484002	BP thioester metabolic process	TRINITY_DN76876_c4_g1^ACOT1_RAT^ACOT3_MOUSE^ACOT1_HUMAN^ACOT1_MOUSE, TRINITY_DN77042_c4_g1^ACOT4_MOUSE, TRINITY_DN77042_c4_g2^ACOT4_MOUSE, TRINITY_DN77712_c3_g3^ACOT2_MOUSE, TRINITY_DN80894_c0_g1^PDK4_MOUSE^PDK4_RAT, TRINITY_DN86909_c7_g2^ACOT2_RAT^HEAT4_HUMAN, TRINITY_DN87370_c1_g2^ACOT5_MOUSE^ACOT1_MOUSE^ACOT1_RAT^ACOT2_MOUSE
GO:0032000	8.76E-06	0.999999822	4	16	positive regulation of fatty acid beta-oxidation	BP	0.006030916	BP positive regulation of fatty acid beta-oxidation	TRINITY_DN80452_c3_g4^FABPL_MOUSE, TRINITY_DN81810_c2_g1^IRS2_MOUSE, TRINITY_DN84847_c5_g1^CPT1A_MOUSE^CPT1A_RAT^Tm1, TRINITY_DN85942_c0_g1^CPT1A_MOUSE
GO:0044438	9.83E-06	0.999999182	7	91	microbody part	CC	0.006298798	CC microbody part	TRINITY_DN76514_c6_g2^PX11A_MOUSE^Tm1, TRINITY_DN78815_c2_g1^ECI2_RAT^ECI2_MOUSE, TRINITY_DN80452_c3_g4^FABPL_MOUSE, TRINITY_DN81764_c1_g3^ECI2_HUMAN, TRINITY_DN82366_c0_g1^ECI2_RAT, TRINITY_DN87274_c4_g2^ECI2_RAT^ECI2_HUMAN^Tm1, TRINITY_DN87369_c4_g2^ECI2_HUMAN^ECI2_RAT
GO:0044439	9.83E-06	0.999999182	7	91	peroxisomal part	CC	0.006298798	CC peroxisomal part	TRINITY_DN76514_c6_g2^PX11A_MOUSE^Tm1, TRINITY_DN78815_c2_g1^ECI2_RAT^ECI2_MOUSE, TRINITY_DN80452_c3_g4^FABPL_MOUSE, TRINITY_DN81764_c1_g3^ECI2_HUMAN, TRINITY_DN82366_c0_g1^ECI2_RAT, TRINITY_DN87274_c4_g2^ECI2_RAT^ECI2_HUMAN^Tm1, TRINITY_DN87369_c4_g2^ECI2_HUMAN^ECI2_RAT
GO:0046320	1.32E-05	0.999999427	5	38	regulation of fatty acid oxidation	BP	0.008146057	BP regulation of fatty acid oxidation	TRINITY_DN80452_c3_g4^FABPL_MOUSE, TRINITY_DN80894_c0_g1^PDK4_MOUSE^PDK4_RAT, TRINITY_DN81810_c2_g1^IRS2_MOUSE, TRINITY_DN84847_c5_g1^CPT1A_MOUSE^CPT1A_RAT^Tm1, TRINITY_DN85942_c0_g1^CPT1A_MOUSE
GO:0052689	1.78E-05	0.999997268	10	195	carboxylic ester hydrolase activity	MF	0.010697234	MF carboxylic ester hydrolase activity	TRINITY_DN76876_c4_g1^ACOT1_RAT^ACOT3_MOUSE^ACOT1_HUMAN^ACOT1_MOUSE, TRINITY_DN77042_c4_g1^ACOT4_MOUSE, TRINITY_DN77042_c4_g2^ACOT4_MOUSE, TRINITY_DN77260_c4_g1^RGN_XENLA^RGN_XENTR^RGN_CHICK, TRINITY_DN77356_c4_g1^CHKA_RAT, TRINITY_DN77712_c3_g3^ACOT2_MOUSE, TRINITY_DN82464_c6_g1^RGN_CHICK^RGN_BOVIN, TRINITY_DN86909_c7_g2^ACOT2_RAT^HEAT4_HUMAN, TRINITY_DN87275_c0_g1^CHKA_MOUSE^CHKA_RAT, TRINITY_D…
GO:0006631	2.28E-05	0.999994544	15	447	fatty acid metabolic process	BP	0.013225954	BP fatty acid metabolic process	TRINITY_DN76876_c4_g1^ACOT1_RAT^ACOT3_MOUSE^ACOT1_HUMAN^ACOT1_MOUSE, TRINITY_DN77042_c4_g1^ACOT4_MOUSE, TRINITY_DN77042_c4_g2^ACOT4_MOUSE, TRINITY_DN77712_c3_g3^ACOT2_MOUSE, TRINITY_DN78815_c2_g1^ECI2_RAT^ECI2_MOUSE, TRINITY_DN81764_c1_g3^ECI2_HUMAN, TRINITY_DN82366_c0_g1^ECI2_RAT, TRINITY_DN84543_c10_g1^ECI3_MOUSE, TRINITY_DN84683_c1_g5^THIKB_RAT, TRINITY_DN84847_c5_g1^CPT1A_MOUSE^CPT1A_RAT^Tm1,…
GO:0051786	2.50E-05	0.999999796	3	6	all-trans-retinol 13,14-reductase activity	MF	0.014093259	MF all-trans-retinol 13,14-reductase activity	TRINITY_DN74068_c0_g1^RETST_MOUSE, TRINITY_DN76208_c1_g1^RETST_MOUSE, TRINITY_DN76312_c8_g1^RETST_MOUSE
GO:0006629	3.05E-05	0.999988981	26	1229	lipid metabolic process	BP	0.016686369	BP lipid metabolic process	TRINITY_DN74068_c0_g1^RETST_MOUSE, TRINITY_DN76208_c1_g1^RETST_MOUSE, TRINITY_DN76312_c8_g1^RETST_MOUSE, TRINITY_DN76876_c4_g1^ACOT1_RAT^ACOT3_MOUSE^ACOT1_HUMAN^ACOT1_MOUSE, TRINITY_DN77042_c4_g1^ACOT4_MOUSE, TRINITY_DN77042_c4_g2^ACOT4_MOUSE, TRINITY_DN77356_c4_g1^CHKA_RAT, TRINITY_DN77574_c5_g3^SO1A5_MOUSE, TRINITY_DN77712_c3_g3^ACOT2_MOUSE, TRINITY_DN78815_c2_g1^ECI2_RAT^ECI2_MOUSE, TRINITY_DN…
GO:0031998	3.47E-05	0.999998924	4	24	regulation of fatty acid beta-oxidation	BP	0.018445041	BP regulation of fatty acid beta-oxidation	TRINITY_DN80452_c3_g4^FABPL_MOUSE, TRINITY_DN81810_c2_g1^IRS2_MOUSE, TRINITY_DN84847_c5_g1^CPT1A_MOUSE^CPT1A_RAT^Tm1, TRINITY_DN85942_c0_g1^CPT1A_MOUSE
GO:0044242	4.61E-05	0.999993004	9	191	cellular lipid catabolic process	BP	0.023289292	BP cellular lipid catabolic process	TRINITY_DN78815_c2_g1^ECI2_RAT^ECI2_MOUSE, TRINITY_DN81764_c1_g3^ECI2_HUMAN, TRINITY_DN82366_c0_g1^ECI2_RAT, TRINITY_DN84543_c10_g1^ECI3_MOUSE, TRINITY_DN84847_c5_g1^CPT1A_MOUSE^CPT1A_RAT^Tm1, TRINITY_DN85942_c0_g1^CPT1A_MOUSE, TRINITY_DN86909_c7_g2^ACOT2_RAT^HEAT4_HUMAN, TRINITY_DN87274_c4_g2^ECI2_RAT^ECI2_HUMAN^Tm1, TRINITY_DN87369_c4_g2^ECI2_HUMAN^ECI2_RAT
GO:0042572	4.64E-05	0.999997361	5	39	retinol metabolic process	BP	0.023289292	BP retinol metabolic process	TRINITY_DN74068_c0_g1^RETST_MOUSE, TRINITY_DN76208_c1_g1^RETST_MOUSE, TRINITY_DN76312_c8_g1^RETST_MOUSE, TRINITY_DN83309_c7_g1^BCDO1_MOUSE^BCDO1_RAT, TRINITY_DN83309_c7_g3^BCDO1_MOUSE
GO:0044281	4.93E-05	0.999978809	35	1985	small molecule metabolic process	BP	0.024104424	BP small molecule metabolic process	TRINITY_DN74068_c0_g1^RETST_MOUSE, TRINITY_DN74904_c0_g1^KAD8_RAT, TRINITY_DN76208_c1_g1^RETST_MOUSE, TRINITY_DN76312_c8_g1^RETST_MOUSE, TRINITY_DN76505_c6_g1^GAG_IPMA^POL_IPHA^POK9_HUMAN^GAG_IPMAE, TRINITY_DN76876_c4_g1^ACOT1_RAT^ACOT3_MOUSE^ACOT1_HUMAN^ACOT1_MOUSE, TRINITY_DN77042_c4_g1^ACOT4_MOUSE, TRINITY_DN77042_c4_g2^ACOT4_MOUSE, TRINITY_DN77260_c4_g1^RGN_XENLA^RGN_XENTR^RGN_CHICK, TRINITY_…
GO:0046321	5.47E-05	0.999998086	4	25	positive regulation of fatty acid oxidation	BP	0.026042297	BP positive regulation of fatty acid oxidation	TRINITY_DN80452_c3_g4^FABPL_MOUSE, TRINITY_DN81810_c2_g1^IRS2_MOUSE, TRINITY_DN84847_c5_g1^CPT1A_MOUSE^CPT1A_RAT^Tm1, TRINITY_DN85942_c0_g1^CPT1A_MOUSE
GO:0055114	5.68E-05	0.999985228	15	509	oxidation-reduction process	BP	0.026374631	BP oxidation-reduction process	TRINITY_DN74068_c0_g1^RETST_MOUSE, TRINITY_DN76208_c1_g1^RETST_MOUSE, TRINITY_DN76312_c8_g1^RETST_MOUSE, TRINITY_DN78815_c2_g1^ECI2_RAT^ECI2_MOUSE, TRINITY_DN79830_c6_g1^GPDA_MOUSE^GPDA_HUMAN^GPDA_RAT^GPDA_BOVIN, TRINITY_DN81764_c1_g3^ECI2_HUMAN, TRINITY_DN82366_c0_g1^ECI2_RAT, TRINITY_DN84543_c10_g1^ECI3_MOUSE, TRINITY_DN84847_c5_g1^CPT1A_MOUSE^CPT1A_RAT^Tm1, TRINITY_DN85806_c3_g1^MRP4_HUMAN^Tm5…
GO:0006580	6.04E-05	1	2	2	ethanolamine metabolic process	BP	0.026746004	BP ethanolamine metabolic process	TRINITY_DN77356_c4_g1^CHKA_RAT, TRINITY_DN87275_c0_g1^CHKA_MOUSE^CHKA_RAT
GO:1904681	6.04E-05	1	2	2	response to 3-methylcholanthrene	BP	0.026746004	BP response to 3-methylcholanthrene	TRINITY_DN77356_c4_g1^CHKA_RAT, TRINITY_DN87275_c0_g1^CHKA_MOUSE^CHKA_RAT
GO:0044282	6.95E-05	0.999984834	12	345	small molecule catabolic process	BP	0.030044216	BP small molecule catabolic process	TRINITY_DN77042_c4_g1^ACOT4_MOUSE, TRINITY_DN77042_c4_g2^ACOT4_MOUSE, TRINITY_DN77533_c0_g7^AUHM_MOUSE, TRINITY_DN78815_c2_g1^ECI2_RAT^ECI2_MOUSE, TRINITY_DN81764_c1_g3^ECI2_HUMAN, TRINITY_DN82366_c0_g1^ECI2_RAT, TRINITY_DN84543_c10_g1^ECI3_MOUSE, TRINITY_DN84847_c5_g1^CPT1A_MOUSE^CPT1A_RAT^Tm1, TRINITY_DN85942_c0_g1^CPT1A_MOUSE, TRINITY_DN86909_c7_g2^ACOT2_RAT^HEAT4_HUMAN, TRINITY_DN87274_c4_g2^…
GO:0030258	7.18E-05	0.999990008	8	171	lipid modification	BP	0.030333257	BP lipid modification	TRINITY_DN78815_c2_g1^ECI2_RAT^ECI2_MOUSE, TRINITY_DN81764_c1_g3^ECI2_HUMAN, TRINITY_DN82366_c0_g1^ECI2_RAT, TRINITY_DN84543_c10_g1^ECI3_MOUSE, TRINITY_DN84847_c5_g1^CPT1A_MOUSE^CPT1A_RAT^Tm1, TRINITY_DN85942_c0_g1^CPT1A_MOUSE, TRINITY_DN87274_c4_g2^ECI2_RAT^ECI2_HUMAN^Tm1, TRINITY_DN87369_c4_g2^ECI2_HUMAN^ECI2_RAT
GO:0032787	0.000106659	0.999966479	18	697	monocarboxylic acid metabolic process	BP	0.044047808	BP monocarboxylic acid metabolic process	TRINITY_DN76876_c4_g1^ACOT1_RAT^ACOT3_MOUSE^ACOT1_HUMAN^ACOT1_MOUSE, TRINITY_DN77042_c4_g1^ACOT4_MOUSE, TRINITY_DN77042_c4_g2^ACOT4_MOUSE, TRINITY_DN77574_c5_g3^SO1A5_MOUSE, TRINITY_DN77712_c3_g3^ACOT2_MOUSE, TRINITY_DN78815_c2_g1^ECI2_RAT^ECI2_MOUSE, TRINITY_DN79980_c0_g3^VNN1_MOUSE, TRINITY_DN80894_c0_g1^PDK4_MOUSE^PDK4_RAT, TRINITY_DN81764_c1_g3^ECI2_HUMAN, TRINITY_DN82366_c0_g1^ECI2_RAT, TRIN…
GO:0050996	0.000144935	0.999993306	4	31	positive regulation of lipid catabolic process	BP	0.058553815	BP positive regulation of lipid catabolic process	TRINITY_DN80452_c3_g4^FABPL_MOUSE, TRINITY_DN81810_c2_g1^IRS2_MOUSE, TRINITY_DN84847_c5_g1^CPT1A_MOUSE^CPT1A_RAT^Tm1, TRINITY_DN85942_c0_g1^CPT1A_MOUSE
GO:0004103	0.000192822	0.999999483	2	3	choline kinase activity	MF	0.07624251	MF choline kinase activity	TRINITY_DN77356_c4_g1^CHKA_RAT, TRINITY_DN87275_c0_g1^CHKA_MOUSE^CHKA_RAT
GO:0004104	0.000220254	0.999999108	2	4	cholinesterase activity	MF	0.083604512	MF cholinesterase activity	TRINITY_DN77356_c4_g1^CHKA_RAT, TRINITY_DN87275_c0_g1^CHKA_MOUSE^CHKA_RAT
GO:0019752	0.000220438	0.999917189	22	1054	carboxylic acid metabolic process	BP	0.083604512	BP carboxylic acid metabolic process	TRINITY_DN76876_c4_g1^ACOT1_RAT^ACOT3_MOUSE^ACOT1_HUMAN^ACOT1_MOUSE, TRINITY_DN77042_c4_g1^ACOT4_MOUSE, TRINITY_DN77042_c4_g2^ACOT4_MOUSE, TRINITY_DN77260_c4_g1^RGN_XENLA^RGN_XENTR^RGN_CHICK, TRINITY_DN77533_c0_g7^AUHM_MOUSE, TRINITY_DN77574_c5_g3^SO1A5_MOUSE, TRINITY_DN77712_c3_g3^ACOT2_MOUSE, TRINITY_DN78815_c2_g1^ECI2_RAT^ECI2_MOUSE, TRINITY_DN79703_c2_g1^P5CR1_MOUSE, TRINITY_DN79980_c0_g3^VNN…
GO:0004341	0.000283935	0.999999075	2	3	gluconolactonase activity	MF	0.103335198	MF gluconolactonase activity	TRINITY_DN77260_c4_g1^RGN_XENLA^RGN_XENTR^RGN_CHICK, TRINITY_DN82464_c6_g1^RGN_CHICK^RGN_BOVIN
GO:0003834	0.000289143	0.999999049	2	3	beta-carotene 15,15'-monooxygenase activity	MF	0.103335198	MF beta-carotene 15,15'-monooxygenase activity	TRINITY_DN83309_c7_g1^BCDO1_MOUSE^BCDO1_RAT, TRINITY_DN83309_c7_g3^BCDO1_MOUSE
GO:1901810	0.000289143	0.999999049	2	3	beta-carotene metabolic process	BP	0.103335198	BP beta-carotene metabolic process	TRINITY_DN83309_c7_g1^BCDO1_MOUSE^BCDO1_RAT, TRINITY_DN83309_c7_g3^BCDO1_MOUSE
GO:0004778	0.00030626	0.999998963	2	3	succinyl-CoA hydrolase activity	MF	0.107387593	MF succinyl-CoA hydrolase activity	TRINITY_DN77042_c4_g1^ACOT4_MOUSE, TRINITY_DN77042_c4_g2^ACOT4_MOUSE
GO:0001523	0.000333547	0.99997002	5	64	retinoid metabolic process	BP	0.114789564	BP retinoid metabolic process	TRINITY_DN74068_c0_g1^RETST_MOUSE, TRINITY_DN76208_c1_g1^RETST_MOUSE, TRINITY_DN76312_c8_g1^RETST_MOUSE, TRINITY_DN83309_c7_g1^BCDO1_MOUSE^BCDO1_RAT, TRINITY_DN83309_c7_g3^BCDO1_MOUSE
GO:0031088	0.000381086	0.999997638	2	5	platelet dense granule membrane	CC	0.128765419	CC platelet dense granule membrane	TRINITY_DN85806_c3_g1^MRP4_HUMAN^Tm5, TRINITY_DN85806_c3_g2^MRP4_HUMAN
GO:0006732	0.000454327	0.999905666	9	264	coenzyme metabolic process	BP	0.150719462	BP coenzyme metabolic process	TRINITY_DN76876_c4_g1^ACOT1_RAT^ACOT3_MOUSE^ACOT1_HUMAN^ACOT1_MOUSE, TRINITY_DN77042_c4_g1^ACOT4_MOUSE, TRINITY_DN77042_c4_g2^ACOT4_MOUSE, TRINITY_DN77712_c3_g3^ACOT2_MOUSE, TRINITY_DN79830_c6_g1^GPDA_MOUSE^GPDA_HUMAN^GPDA_RAT^GPDA_BOVIN, TRINITY_DN79980_c0_g3^VNN1_MOUSE, TRINITY_DN80894_c0_g1^PDK4_MOUSE^PDK4_RAT, TRINITY_DN86909_c7_g2^ACOT2_RAT^HEAT4_HUMAN, TRINITY_DN87370_c1_g2^ACOT5_MOUSE^ACOT…
GO:0043436	0.00046228	0.999816447	22	1125	oxoacid metabolic process	BP	0.150719462	BP oxoacid metabolic process	TRINITY_DN76876_c4_g1^ACOT1_RAT^ACOT3_MOUSE^ACOT1_HUMAN^ACOT1_MOUSE, TRINITY_DN77042_c4_g1^ACOT4_MOUSE, TRINITY_DN77042_c4_g2^ACOT4_MOUSE, TRINITY_DN77260_c4_g1^RGN_XENLA^RGN_XENTR^RGN_CHICK, TRINITY_DN77533_c0_g7^AUHM_MOUSE, TRINITY_DN77574_c5_g3^SO1A5_MOUSE, TRINITY_DN77712_c3_g3^ACOT2_MOUSE, TRINITY_DN78815_c2_g1^ECI2_RAT^ECI2_MOUSE, TRINITY_DN79703_c2_g1^P5CR1_MOUSE, TRINITY_DN79980_c0_g3^VNN…
GO:0016101	0.000480463	0.999953023	5	70	diterpenoid metabolic process	BP	0.152051686	BP diterpenoid metabolic process	TRINITY_DN74068_c0_g1^RETST_MOUSE, TRINITY_DN76208_c1_g1^RETST_MOUSE, TRINITY_DN76312_c8_g1^RETST_MOUSE, TRINITY_DN83309_c7_g1^BCDO1_MOUSE^BCDO1_RAT, TRINITY_DN83309_c7_g3^BCDO1_MOUSE
GO:0016119	0.000490912	0.999997021	2	4	carotene metabolic process	BP	0.152051686	BP carotene metabolic process	TRINITY_DN83309_c7_g1^BCDO1_MOUSE^BCDO1_RAT, TRINITY_DN83309_c7_g3^BCDO1_MOUSE
GO:0042214	0.000490912	0.999997021	2	4	terpene metabolic process	BP	0.152051686	BP terpene metabolic process	TRINITY_DN83309_c7_g1^BCDO1_MOUSE^BCDO1_RAT, TRINITY_DN83309_c7_g3^BCDO1_MOUSE
GO:0033265	0.000517301	0.999996258	2	5	choline binding	MF	0.156219394	MF choline binding	TRINITY_DN77356_c4_g1^CHKA_RAT, TRINITY_DN87275_c0_g1^CHKA_MOUSE^CHKA_RAT
GO:0004305	0.00052118	0.999996216	2	5	ethanolamine kinase activity	MF	0.156219394	MF ethanolamine kinase activity	TRINITY_DN77356_c4_g1^CHKA_RAT, TRINITY_DN87275_c0_g1^CHKA_MOUSE^CHKA_RAT
GO:0006720	0.000573779	0.999923256	6	110	isoprenoid metabolic process	BP	0.169255586	BP isoprenoid metabolic process	TRINITY_DN74068_c0_g1^RETST_MOUSE, TRINITY_DN76208_c1_g1^RETST_MOUSE, TRINITY_DN76312_c8_g1^RETST_MOUSE, TRINITY_DN79987_c9_g1^IDI1_MESAU, TRINITY_DN83309_c7_g1^BCDO1_MOUSE^BCDO1_RAT, TRINITY_DN83309_c7_g3^BCDO1_MOUSE
GO:0006082	0.000586512	0.99976285	22	1145	organic acid metabolic process	BP	0.170194567	BP organic acid metabolic process	TRINITY_DN76876_c4_g1^ACOT1_RAT^ACOT3_MOUSE^ACOT1_HUMAN^ACOT1_MOUSE, TRINITY_DN77042_c4_g1^ACOT4_MOUSE, TRINITY_DN77042_c4_g2^ACOT4_MOUSE, TRINITY_DN77260_c4_g1^RGN_XENLA^RGN_XENTR^RGN_CHICK, TRINITY_DN77533_c0_g7^AUHM_MOUSE, TRINITY_DN77574_c5_g3^SO1A5_MOUSE, TRINITY_DN77712_c3_g3^ACOT2_MOUSE, TRINITY_DN78815_c2_g1^ECI2_RAT^ECI2_MOUSE, TRINITY_DN79703_c2_g1^P5CR1_MOUSE, TRINITY_DN79980_c0_g3^VNN…
GO:0045923	0.000595278	0.999958991	4	44	positive regulation of fatty acid metabolic process	BP	0.170194567	BP positive regulation of fatty acid metabolic process	TRINITY_DN80452_c3_g4^FABPL_MOUSE, TRINITY_DN81810_c2_g1^IRS2_MOUSE, TRINITY_DN84847_c5_g1^CPT1A_MOUSE^CPT1A_RAT^Tm1, TRINITY_DN85942_c0_g1^CPT1A_MOUSE
GO:0016404	0.000627166	0.999994999	2	5	15-hydroxyprostaglandin dehydrogenase (NAD+) activity	MF	0.176594864	MF 15-hydroxyprostaglandin dehydrogenase (NAD+) activity	TRINITY_DN85806_c3_g1^MRP4_HUMAN^Tm5, TRINITY_DN85806_c3_g2^MRP4_HUMAN
GO:0016853	0.000669875	0.999887581	7	169	isomerase activity	MF	0.18580545	MF isomerase activity	TRINITY_DN78815_c2_g1^ECI2_RAT^ECI2_MOUSE, TRINITY_DN79987_c9_g1^IDI1_MESAU, TRINITY_DN81764_c1_g3^ECI2_HUMAN, TRINITY_DN82366_c0_g1^ECI2_RAT, TRINITY_DN84543_c10_g1^ECI3_MOUSE, TRINITY_DN87274_c4_g2^ECI2_RAT^ECI2_HUMAN^Tm1, TRINITY_DN87369_c4_g2^ECI2_HUMAN^ECI2_RAT
GO:0019217	0.000834011	0.999906988	5	90	regulation of fatty acid metabolic process	BP	0.227930414	BP regulation of fatty acid metabolic process	TRINITY_DN80452_c3_g4^FABPL_MOUSE, TRINITY_DN80894_c0_g1^PDK4_MOUSE^PDK4_RAT, TRINITY_DN81810_c2_g1^IRS2_MOUSE, TRINITY_DN84847_c5_g1^CPT1A_MOUSE^CPT1A_RAT^Tm1, TRINITY_DN85942_c0_g1^CPT1A_MOUSE
GO:1990698	0.00087077	0.999991801	2	5	palmitoleoyltransferase activity	MF	0.23452727	MF palmitoleoyltransferase activity	TRINITY_DN84847_c5_g1^CPT1A_MOUSE^CPT1A_RAT^Tm1, TRINITY_DN85942_c0_g1^CPT1A_MOUSE
GO:0016042	0.000991036	0.999770135	9	287	lipid catabolic process	BP	0.263105897	BP lipid catabolic process	TRINITY_DN78815_c2_g1^ECI2_RAT^ECI2_MOUSE, TRINITY_DN81764_c1_g3^ECI2_HUMAN, TRINITY_DN82366_c0_g1^ECI2_RAT, TRINITY_DN84543_c10_g1^ECI3_MOUSE, TRINITY_DN84847_c5_g1^CPT1A_MOUSE^CPT1A_RAT^Tm1, TRINITY_DN85942_c0_g1^CPT1A_MOUSE, TRINITY_DN86909_c7_g2^ACOT2_RAT^HEAT4_HUMAN, TRINITY_DN87274_c4_g2^ECI2_RAT^ECI2_HUMAN^Tm1, TRINITY_DN87369_c4_g2^ECI2_HUMAN^ECI2_RAT
GO:0006104	0.001071618	0.999987804	2	6	succinyl-CoA metabolic process	BP	0.280492224	BP succinyl-CoA metabolic process	TRINITY_DN77042_c4_g1^ACOT4_MOUSE, TRINITY_DN77042_c4_g2^ACOT4_MOUSE
GO:0050994	0.001177208	0.999901256	4	57	regulation of lipid catabolic process	BP	0.303850462	BP regulation of lipid catabolic process	TRINITY_DN80452_c3_g4^FABPL_MOUSE, TRINITY_DN81810_c2_g1^IRS2_MOUSE, TRINITY_DN84847_c5_g1^CPT1A_MOUSE^CPT1A_RAT^Tm1, TRINITY_DN85942_c0_g1^CPT1A_MOUSE
GO:0006721	0.001415356	0.999822453	5	87	terpenoid metabolic process	BP	0.360205207	BP terpenoid metabolic process	TRINITY_DN74068_c0_g1^RETST_MOUSE, TRINITY_DN76208_c1_g1^RETST_MOUSE, TRINITY_DN76312_c8_g1^RETST_MOUSE, TRINITY_DN83309_c7_g1^BCDO1_MOUSE^BCDO1_RAT, TRINITY_DN83309_c7_g3^BCDO1_MOUSE
GO:0001676	0.001437604	0.999725194	7	162	long-chain fatty acid metabolic process	BP	0.360205207	BP long-chain fatty acid metabolic process	TRINITY_DN76876_c4_g1^ACOT1_RAT^ACOT3_MOUSE^ACOT1_HUMAN^ACOT1_MOUSE, TRINITY_DN77042_c4_g1^ACOT4_MOUSE, TRINITY_DN77042_c4_g2^ACOT4_MOUSE, TRINITY_DN77712_c3_g3^ACOT2_MOUSE, TRINITY_DN84847_c5_g1^CPT1A_MOUSE^CPT1A_RAT^Tm1, TRINITY_DN85942_c0_g1^CPT1A_MOUSE, TRINITY_DN87370_c1_g2^ACOT5_MOUSE^ACOT1_MOUSE^ACOT1_RAT^ACOT2_MOUSE
GO:0004095	0.001473073	0.999979192	2	7	carnitine O-palmitoyltransferase activity	MF	0.360205207	MF carnitine O-palmitoyltransferase activity	TRINITY_DN84847_c5_g1^CPT1A_MOUSE^CPT1A_RAT^Tm1, TRINITY_DN85942_c0_g1^CPT1A_MOUSE
GO:0016416	0.001473073	0.999979192	2	7	O-palmitoyltransferase activity	MF	0.360205207	MF O-palmitoyltransferase activity	TRINITY_DN84847_c5_g1^CPT1A_MOUSE^CPT1A_RAT^Tm1, TRINITY_DN85942_c0_g1^CPT1A_MOUSE
GO:0006657	0.001738259	0.999972253	2	8	CDP-choline pathway	BP	0.419529976	BP CDP-choline pathway	TRINITY_DN77356_c4_g1^CHKA_RAT, TRINITY_DN87275_c0_g1^CHKA_MOUSE^CHKA_RAT
GO:0019853	0.00263889	0.999947876	2	8	L-ascorbic acid biosynthetic process	BP	0.62873246	BP L-ascorbic acid biosynthetic process	TRINITY_DN77260_c4_g1^RGN_XENLA^RGN_XENTR^RGN_CHICK, TRINITY_DN82464_c6_g1^RGN_CHICK^RGN_BOVIN
GO:0034754	0.002693235	0.999606819	5	102	cellular hormone metabolic process	BP	0.633558079	BP cellular hormone metabolic process	TRINITY_DN74068_c0_g1^RETST_MOUSE, TRINITY_DN76208_c1_g1^RETST_MOUSE, TRINITY_DN76312_c8_g1^RETST_MOUSE, TRINITY_DN83309_c7_g1^BCDO1_MOUSE^BCDO1_RAT, TRINITY_DN83309_c7_g3^BCDO1_MOUSE
GO:0051186	0.002780201	0.999249256	9	337	cofactor metabolic process	BP	0.645840755	BP cofactor metabolic process	TRINITY_DN76876_c4_g1^ACOT1_RAT^ACOT3_MOUSE^ACOT1_HUMAN^ACOT1_MOUSE, TRINITY_DN77042_c4_g1^ACOT4_MOUSE, TRINITY_DN77042_c4_g2^ACOT4_MOUSE, TRINITY_DN77712_c3_g3^ACOT2_MOUSE, TRINITY_DN79830_c6_g1^GPDA_MOUSE^GPDA_HUMAN^GPDA_RAT^GPDA_BOVIN, TRINITY_DN79980_c0_g3^VNN1_MOUSE, TRINITY_DN80894_c0_g1^PDK4_MOUSE^PDK4_RAT, TRINITY_DN86909_c7_g2^ACOT2_RAT^HEAT4_HUMAN, TRINITY_DN87370_c1_g2^ACOT5_MOUSE^ACOT…
GO:0005200	0.002989404	0.999672969	4	75	structural constituent of cytoskeleton	MF	0.685865249	MF structural constituent of cytoskeleton	TRINITY_DN79265_c0_g1^TBB2A_RAT^Tm1, TRINITY_DN82875_c3_g1^TBB_STRPU, TRINITY_DN85971_c0_g2^TBB_LYMST, TRINITY_DN85971_c0_g3^TBB_STRPU^TBB6_MOUSE
GO:0003334	0.003299903	0.999920779	2	12	keratinocyte development	BP	0.747870688	BP keratinocyte development	TRINITY_DN83097_c7_g2^PALLD_MOUSE, TRINITY_DN83097_c7_g3^PALLD_MOUSE
GO:1901615	0.00345967	0.998882596	11	490	organic hydroxy compound metabolic process	BP	0.774632715	BP organic hydroxy compound metabolic process	TRINITY_DN74068_c0_g1^RETST_MOUSE, TRINITY_DN76208_c1_g1^RETST_MOUSE, TRINITY_DN76312_c8_g1^RETST_MOUSE, TRINITY_DN77356_c4_g1^CHKA_RAT, TRINITY_DN77574_c5_g3^SO1A5_MOUSE, TRINITY_DN79987_c9_g1^IDI1_MESAU, TRINITY_DN83309_c7_g1^BCDO1_MOUSE^BCDO1_RAT, TRINITY_DN83309_c7_g3^BCDO1_MOUSE, TRINITY_DN84847_c5_g1^CPT1A_MOUSE^CPT1A_RAT^Tm1, TRINITY_DN85942_c0_g1^CPT1A_MOUSE, TRINITY_DN87275_c0_g1^CHKA_MO…
GO:0005640	0.003802626	0.999729955	3	38	nuclear outer membrane	CC	0.841285766	CC nuclear outer membrane	TRINITY_DN74068_c0_g1^RETST_MOUSE, TRINITY_DN76208_c1_g1^RETST_MOUSE, TRINITY_DN76312_c8_g1^RETST_MOUSE
GO:0006641	0.003853828	0.999546982	4	78	triglyceride metabolic process	BP	0.842582854	BP triglyceride metabolic process	TRINITY_DN76876_c4_g1^ACOT1_RAT^ACOT3_MOUSE^ACOT1_HUMAN^ACOT1_MOUSE, TRINITY_DN79830_c6_g1^GPDA_MOUSE^GPDA_HUMAN^GPDA_RAT^GPDA_BOVIN, TRINITY_DN84847_c5_g1^CPT1A_MOUSE^CPT1A_RAT^Tm1, TRINITY_DN85942_c0_g1^CPT1A_MOUSE
GO:0060179	0.004009513	0.999893636	2	12	male mating behavior	BP	0.866427715	BP male mating behavior	TRINITY_DN76053_c0_g1^DMRTA_MOUSE, TRINITY_DN76053_c0_g2^DMRTA_MOUSE
GO:0005801	0.004090599	0.999699028	3	46	cis-Golgi network	CC	0.873789627	CC cis-Golgi network	TRINITY_DN84823_c0_g4^RAB30_MOUSE, TRINITY_DN84823_c0_g5^RAB30_MOUSE^Tm3, TRINITY_DN84823_c0_g7^RAB30_MOUSE
GO:0016406	0.004499268	0.999873364	2	12	carnitine O-acyltransferase activity	MF	0.950163608	MF carnitine O-acyltransferase activity	TRINITY_DN84847_c5_g1^CPT1A_MOUSE^CPT1A_RAT^Tm1, TRINITY_DN85942_c0_g1^CPT1A_MOUSE
GO:0043467	0.004777521	0.999400788	4	92	regulation of generation of precursor metabolites and energy	BP	0.99758923	BP regulation of generation of precursor metabolites and energy	TRINITY_DN79830_c6_g1^GPDA_MOUSE^GPDA_HUMAN^GPDA_RAT^GPDA_BOVIN, TRINITY_DN81810_c2_g1^IRS2_MOUSE, TRINITY_DN81985_c0_g1^MTG16_MOUSE^MTG16_CHICK^MTG16_HUMAN^Tm1, TRINITY_DN81991_c7_g4^PP13G_MOUSE
GO:1901160	0.005164751	0.999842132	2	13	primary amino compound metabolic process	BP	1	BP primary amino compound metabolic process	TRINITY_DN77356_c4_g1^CHKA_RAT, TRINITY_DN87275_c0_g1^CHKA_MOUSE^CHKA_RAT
GO:0042445	0.005468212	0.999053264	5	126	hormone metabolic process	BP	1	BP hormone metabolic process	TRINITY_DN74068_c0_g1^RETST_MOUSE, TRINITY_DN76208_c1_g1^RETST_MOUSE, TRINITY_DN76312_c8_g1^RETST_MOUSE, TRINITY_DN83309_c7_g1^BCDO1_MOUSE^BCDO1_RAT, TRINITY_DN83309_c7_g3^BCDO1_MOUSE
GO:0019695	0.005471616	0.999827703	2	13	choline metabolic process	BP	1	BP choline metabolic process	TRINITY_DN77356_c4_g1^CHKA_RAT, TRINITY_DN87275_c0_g1^CHKA_MOUSE^CHKA_RAT
GO:0004452	0.005570805	1	1	1	isopentenyl-diphosphate delta-isomerase activity	MF	1	MF isopentenyl-diphosphate delta-isomerase activity	TRINITY_DN79987_c9_g1^IDI1_MESAU
GO:0050992	0.005570805	1	1	1	dimethylallyl diphosphate biosynthetic process	BP	1	BP dimethylallyl diphosphate biosynthetic process	TRINITY_DN79987_c9_g1^IDI1_MESAU
GO:0050993	0.005570805	1	1	1	dimethylallyl diphosphate metabolic process	BP	1	BP dimethylallyl diphosphate metabolic process	TRINITY_DN79987_c9_g1^IDI1_MESAU
GO:0042574	0.005760054	0.99981375	2	13	retinal metabolic process	BP	1	BP retinal metabolic process	TRINITY_DN83309_c7_g1^BCDO1_MOUSE^BCDO1_RAT, TRINITY_DN83309_c7_g3^BCDO1_MOUSE
GO:0050662	0.005765581	0.998576589	7	251	coenzyme binding	MF	1	MF coenzyme binding	TRINITY_DN78815_c2_g1^ECI2_RAT^ECI2_MOUSE, TRINITY_DN79830_c6_g1^GPDA_MOUSE^GPDA_HUMAN^GPDA_RAT^GPDA_BOVIN, TRINITY_DN81764_c1_g3^ECI2_HUMAN, TRINITY_DN82366_c0_g1^ECI2_RAT, TRINITY_DN84543_c10_g1^ECI3_MOUSE, TRINITY_DN87274_c4_g2^ECI2_RAT^ECI2_HUMAN^Tm1, TRINITY_DN87369_c4_g2^ECI2_HUMAN^ECI2_RAT
GO:0006127	0.006083759	1	1	1	glycerophosphate shuttle	BP	1	BP glycerophosphate shuttle	TRINITY_DN79830_c6_g1^GPDA_MOUSE^GPDA_HUMAN^GPDA_RAT^GPDA_BOVIN
GO:0006646	0.006148237	0.999787847	2	17	phosphatidylethanolamine biosynthetic process	BP	1	BP phosphatidylethanolamine biosynthetic process	TRINITY_DN77356_c4_g1^CHKA_RAT, TRINITY_DN87275_c0_g1^CHKA_MOUSE^CHKA_RAT
GO:0019031	0.006192206	0.999171451	4	69	viral envelope	CC	1	CC viral envelope	TRINITY_DN79169_c0_g1^ENV_MLVKI, TRINITY_DN79169_c0_g3^ENV_GALV, TRINITY_DN81381_c4_g1^POK7_HUMAN, TRINITY_DN85885_c5_g1^ENK25_HUMAN
GO:0036338	0.006192206	0.999171451	4	69	viral membrane	CC	1	CC viral membrane	TRINITY_DN79169_c0_g1^ENV_MLVKI, TRINITY_DN79169_c0_g3^ENV_GALV, TRINITY_DN81381_c4_g1^POK7_HUMAN, TRINITY_DN85885_c5_g1^ENK25_HUMAN
GO:0045725	0.00652363	0.999767898	2	17	positive regulation of glycogen biosynthetic process	BP	1	BP positive regulation of glycogen biosynthetic process	TRINITY_DN81810_c2_g1^IRS2_MOUSE, TRINITY_DN81991_c7_g4^PP13G_MOUSE
GO:0015501	0.006637141	1	1	1	glutamate:sodium symporter activity	MF	1	MF glutamate:sodium symporter activity	TRINITY_DN80515_c1_g3^EAA3_MOUSE^EAA3_RAT^Tm6
GO:0033229	0.006637141	1	1	1	cysteine transmembrane transporter activity	MF	1	MF cysteine transmembrane transporter activity	TRINITY_DN80515_c1_g3^EAA3_MOUSE^EAA3_RAT^Tm6
GO:0042883	0.006637141	1	1	1	cysteine transport	BP	1	BP cysteine transport	TRINITY_DN80515_c1_g3^EAA3_MOUSE^EAA3_RAT^Tm6
GO:0070777	0.006637141	1	1	1	D-aspartate transport	BP	1	BP D-aspartate transport	TRINITY_DN80515_c1_g3^EAA3_MOUSE^EAA3_RAT^Tm6
GO:0070779	0.006637141	1	1	1	D-aspartate import	BP	1	BP D-aspartate import	TRINITY_DN80515_c1_g3^EAA3_MOUSE^EAA3_RAT^Tm6
GO:1903712	0.006637141	1	1	1	cysteine transmembrane transport	BP	1	BP cysteine transmembrane transport	TRINITY_DN80515_c1_g3^EAA3_MOUSE^EAA3_RAT^Tm6
GO:0006656	0.006951068	0.999744443	2	17	phosphatidylcholine biosynthetic process	BP	1	BP phosphatidylcholine biosynthetic process	TRINITY_DN77356_c4_g1^CHKA_RAT, TRINITY_DN87275_c0_g1^CHKA_MOUSE^CHKA_RAT
GO:0008107	0.006964174	1	1	1	galactoside 2-alpha-L-fucosyltransferase activity	MF	1	MF galactoside 2-alpha-L-fucosyltransferase activity	TRINITY_DN79938_c5_g2^FUT1_MOUSE^Tm1
GO:0031127	0.006964174	1	1	1	alpha-(1,2)-fucosyltransferase activity	MF	1	MF alpha-(1,2)-fucosyltransferase activity	TRINITY_DN79938_c5_g2^FUT1_MOUSE^Tm1
GO:0070875	0.007045801	0.999737706	2	18	positive regulation of glycogen metabolic process	BP	1	BP positive regulation of glycogen metabolic process	TRINITY_DN81810_c2_g1^IRS2_MOUSE, TRINITY_DN81991_c7_g4^PP13G_MOUSE
GO:0070013	0.007393015	0.997507387	10	474	intracellular organelle lumen	CC	1	CC intracellular organelle lumen	TRINITY_DN77712_c3_g3^ACOT2_MOUSE, TRINITY_DN78815_c2_g1^ECI2_RAT^ECI2_MOUSE, TRINITY_DN80452_c3_g4^FABPL_MOUSE, TRINITY_DN80894_c0_g1^PDK4_MOUSE^PDK4_RAT, TRINITY_DN81764_c1_g3^ECI2_HUMAN, TRINITY_DN82366_c0_g1^ECI2_RAT, TRINITY_DN86909_c7_g2^ACOT2_RAT^HEAT4_HUMAN, TRINITY_DN87274_c4_g2^ECI2_RAT^ECI2_HUMAN^Tm1, TRINITY_DN87369_c4_g2^ECI2_HUMAN^ECI2_RAT, TRINITY_DN87370_c1_g2^ACOT5_MOUSE^ACOT1_MO…
GO:0006066	0.007678289	0.99777312	8	337	alcohol metabolic process	BP	1	BP alcohol metabolic process	TRINITY_DN74068_c0_g1^RETST_MOUSE, TRINITY_DN76208_c1_g1^RETST_MOUSE, TRINITY_DN76312_c8_g1^RETST_MOUSE, TRINITY_DN77356_c4_g1^CHKA_RAT, TRINITY_DN79987_c9_g1^IDI1_MESAU, TRINITY_DN83309_c7_g1^BCDO1_MOUSE^BCDO1_RAT, TRINITY_DN83309_c7_g3^BCDO1_MOUSE, TRINITY_DN87275_c0_g1^CHKA_MOUSE^CHKA_RAT
GO:0017159	0.008080279	1	1	1	pantetheine hydrolase activity	MF	1	MF pantetheine hydrolase activity	TRINITY_DN79980_c0_g3^VNN1_MOUSE
GO:0042755	0.008086817	0.999678448	2	17	eating behavior	BP	1	BP eating behavior	TRINITY_DN84847_c5_g1^CPT1A_MOUSE^CPT1A_RAT^Tm1, TRINITY_DN85942_c0_g1^CPT1A_MOUSE
GO:0019852	0.00826641	0.999671941	2	15	L-ascorbic acid metabolic process	BP	1	BP L-ascorbic acid metabolic process	TRINITY_DN77260_c4_g1^RGN_XENLA^RGN_XENTR^RGN_CHICK, TRINITY_DN82464_c6_g1^RGN_CHICK^RGN_BOVIN
GO:0035384	0.008294944	0.999662327	2	19	thioester biosynthetic process	BP	1	BP thioester biosynthetic process	TRINITY_DN76876_c4_g1^ACOT1_RAT^ACOT3_MOUSE^ACOT1_HUMAN^ACOT1_MOUSE, TRINITY_DN80894_c0_g1^PDK4_MOUSE^PDK4_RAT
GO:0071616	0.008294944	0.999662327	2	19	acyl-CoA biosynthetic process	BP	1	BP acyl-CoA biosynthetic process	TRINITY_DN76876_c4_g1^ACOT1_RAT^ACOT3_MOUSE^ACOT1_HUMAN^ACOT1_MOUSE, TRINITY_DN80894_c0_g1^PDK4_MOUSE^PDK4_RAT
GO:0015378	0.008539381	1	1	1	sodium:chloride symporter activity	MF	1	MF sodium:chloride symporter activity	TRINITY_DN81374_c1_g1^SENP2_PONAB^S12A3_HUMAN
GO:0042364	0.008595491	0.999651896	2	15	water-soluble vitamin biosynthetic process	BP	1	BP water-soluble vitamin biosynthetic process	TRINITY_DN77260_c4_g1^RGN_XENLA^RGN_XENTR^RGN_CHICK, TRINITY_DN82464_c6_g1^RGN_CHICK^RGN_BOVIN
GO:0043649	0.008636768	0.999646851	2	16	dicarboxylic acid catabolic process	BP	1	BP dicarboxylic acid catabolic process	TRINITY_DN77042_c4_g1^ACOT4_MOUSE, TRINITY_DN77042_c4_g2^ACOT4_MOUSE
GO:0006639	0.008772043	0.998690662	4	97	acylglycerol metabolic process	BP	1	BP acylglycerol metabolic process	TRINITY_DN76876_c4_g1^ACOT1_RAT^ACOT3_MOUSE^ACOT1_HUMAN^ACOT1_MOUSE, TRINITY_DN79830_c6_g1^GPDA_MOUSE^GPDA_HUMAN^GPDA_RAT^GPDA_BOVIN, TRINITY_DN84847_c5_g1^CPT1A_MOUSE^CPT1A_RAT^Tm1, TRINITY_DN85942_c0_g1^CPT1A_MOUSE
GO:0006638	0.009134514	0.99862024	4	98	neutral lipid metabolic process	BP	1	BP neutral lipid metabolic process	TRINITY_DN76876_c4_g1^ACOT1_RAT^ACOT3_MOUSE^ACOT1_HUMAN^ACOT1_MOUSE, TRINITY_DN79830_c6_g1^GPDA_MOUSE^GPDA_HUMAN^GPDA_RAT^GPDA_BOVIN, TRINITY_DN84847_c5_g1^CPT1A_MOUSE^CPT1A_RAT^Tm1, TRINITY_DN85942_c0_g1^CPT1A_MOUSE
GO:0046337	0.009325628	0.999593235	2	21	phosphatidylethanolamine metabolic process	BP	1	BP phosphatidylethanolamine metabolic process	TRINITY_DN77356_c4_g1^CHKA_RAT, TRINITY_DN87275_c0_g1^CHKA_MOUSE^CHKA_RAT
GO:0008397	0.009432176	1	1	1	sterol 12-alpha-hydroxylase activity	MF	1	MF sterol 12-alpha-hydroxylase activity	TRINITY_DN76354_c0_g2^CP8B1_MOUSE^Tm1
GO:0046364	0.00952438	0.99904635	3	50	monosaccharide biosynthetic process	BP	1	BP monosaccharide biosynthetic process	TRINITY_DN77260_c4_g1^RGN_XENLA^RGN_XENTR^RGN_CHICK, TRINITY_DN79830_c6_g1^GPDA_MOUSE^GPDA_HUMAN^GPDA_RAT^GPDA_BOVIN, TRINITY_DN82464_c6_g1^RGN_CHICK^RGN_BOVIN
GO:0043233	0.009719497	0.996587065	10	494	organelle lumen	CC	1	CC organelle lumen	TRINITY_DN77712_c3_g3^ACOT2_MOUSE, TRINITY_DN78815_c2_g1^ECI2_RAT^ECI2_MOUSE, TRINITY_DN80452_c3_g4^FABPL_MOUSE, TRINITY_DN80894_c0_g1^PDK4_MOUSE^PDK4_RAT, TRINITY_DN81764_c1_g3^ECI2_HUMAN, TRINITY_DN82366_c0_g1^ECI2_RAT, TRINITY_DN86909_c7_g2^ACOT2_RAT^HEAT4_HUMAN, TRINITY_DN87274_c4_g2^ECI2_RAT^ECI2_HUMAN^Tm1, TRINITY_DN87369_c4_g2^ECI2_HUMAN^ECI2_RAT, TRINITY_DN87370_c1_g2^ACOT5_MOUSE^ACOT1_MO…
GO:0010675	0.009946724	0.998000643	5	174	regulation of cellular carbohydrate metabolic process	BP	1	BP regulation of cellular carbohydrate metabolic process	TRINITY_DN79830_c6_g1^GPDA_MOUSE^GPDA_HUMAN^GPDA_RAT^GPDA_BOVIN, TRINITY_DN80894_c0_g1^PDK4_MOUSE^PDK4_RAT, TRINITY_DN81810_c2_g1^IRS2_MOUSE, TRINITY_DN81985_c0_g1^MTG16_MOUSE^MTG16_CHICK^MTG16_HUMAN^Tm1, TRINITY_DN81991_c7_g4^PP13G_MOUSE
GO:0006790	0.010047939	0.99694766	8	340	sulfur compound metabolic process	BP	1	BP sulfur compound metabolic process	TRINITY_DN76876_c4_g1^ACOT1_RAT^ACOT3_MOUSE^ACOT1_HUMAN^ACOT1_MOUSE, TRINITY_DN77042_c4_g1^ACOT4_MOUSE, TRINITY_DN77042_c4_g2^ACOT4_MOUSE, TRINITY_DN77712_c3_g3^ACOT2_MOUSE, TRINITY_DN79980_c0_g3^VNN1_MOUSE, TRINITY_DN80894_c0_g1^PDK4_MOUSE^PDK4_RAT, TRINITY_DN86909_c7_g2^ACOT2_RAT^HEAT4_HUMAN, TRINITY_DN87370_c1_g2^ACOT5_MOUSE^ACOT1_MOUSE^ACOT1_RAT^ACOT2_MOUSE
GO:0010676	0.010283523	0.998932478	3	63	positive regulation of cellular carbohydrate metabolic process	BP	1	BP positive regulation of cellular carbohydrate metabolic process	TRINITY_DN79830_c6_g1^GPDA_MOUSE^GPDA_HUMAN^GPDA_RAT^GPDA_BOVIN, TRINITY_DN81810_c2_g1^IRS2_MOUSE, TRINITY_DN81991_c7_g4^PP13G_MOUSE
GO:0019432	0.010637322	0.999503128	2	21	triglyceride biosynthetic process	BP	1	BP triglyceride biosynthetic process	TRINITY_DN76876_c4_g1^ACOT1_RAT^ACOT3_MOUSE^ACOT1_HUMAN^ACOT1_MOUSE, TRINITY_DN79830_c6_g1^GPDA_MOUSE^GPDA_HUMAN^GPDA_RAT^GPDA_BOVIN
GO:0006767	0.010672497	0.998882717	3	54	water-soluble vitamin metabolic process	BP	1	BP water-soluble vitamin metabolic process	TRINITY_DN77260_c4_g1^RGN_XENLA^RGN_XENTR^RGN_CHICK, TRINITY_DN79980_c0_g3^VNN1_MOUSE, TRINITY_DN82464_c6_g1^RGN_CHICK^RGN_BOVIN
GO:0071398	0.011540731	0.998753548	3	58	cellular response to fatty acid	BP	1	BP cellular response to fatty acid	TRINITY_DN80894_c0_g1^PDK4_MOUSE^PDK4_RAT, TRINITY_DN84847_c5_g1^CPT1A_MOUSE^CPT1A_RAT^Tm1, TRINITY_DN85942_c0_g1^CPT1A_MOUSE
GO:0006116	0.011597	0.999966297	1	2	NADH oxidation	BP	1	BP NADH oxidation	TRINITY_DN79830_c6_g1^GPDA_MOUSE^GPDA_HUMAN^GPDA_RAT^GPDA_BOVIN
GO:0046460	0.011624862	0.999429263	2	22	neutral lipid biosynthetic process	BP	1	BP neutral lipid biosynthetic process	TRINITY_DN76876_c4_g1^ACOT1_RAT^ACOT3_MOUSE^ACOT1_HUMAN^ACOT1_MOUSE, TRINITY_DN79830_c6_g1^GPDA_MOUSE^GPDA_HUMAN^GPDA_RAT^GPDA_BOVIN
GO:0046463	0.011624862	0.999429263	2	22	acylglycerol biosynthetic process	BP	1	BP acylglycerol biosynthetic process	TRINITY_DN76876_c4_g1^ACOT1_RAT^ACOT3_MOUSE^ACOT1_HUMAN^ACOT1_MOUSE, TRINITY_DN79830_c6_g1^GPDA_MOUSE^GPDA_HUMAN^GPDA_RAT^GPDA_BOVIN
GO:0002576	0.012034503	0.999398365	2	22	platelet degranulation	BP	1	BP platelet degranulation	TRINITY_DN85806_c3_g1^MRP4_HUMAN^Tm5, TRINITY_DN85806_c3_g2^MRP4_HUMAN
GO:0004368	0.012303134	0.999962054	1	2	glycerol-3-phosphate dehydrogenase activity	MF	1	MF glycerol-3-phosphate dehydrogenase activity	TRINITY_DN79830_c6_g1^GPDA_MOUSE^GPDA_HUMAN^GPDA_RAT^GPDA_BOVIN
GO:0006109	0.012979185	0.997212761	5	186	regulation of carbohydrate metabolic process	BP	1	BP regulation of carbohydrate metabolic process	TRINITY_DN79830_c6_g1^GPDA_MOUSE^GPDA_HUMAN^GPDA_RAT^GPDA_BOVIN, TRINITY_DN80894_c0_g1^PDK4_MOUSE^PDK4_RAT, TRINITY_DN81810_c2_g1^IRS2_MOUSE, TRINITY_DN81985_c0_g1^MTG16_MOUSE^MTG16_CHICK^MTG16_HUMAN^Tm1, TRINITY_DN81991_c7_g4^PP13G_MOUSE
GO:0033057	0.013044312	0.999313857	2	25	NA	NA	1	none	TRINITY_DN76053_c0_g1^DMRTA_MOUSE, TRINITY_DN76053_c0_g2^DMRTA_MOUSE
GO:1903202	0.013950752	0.999239893	2	25	negative regulation of oxidative stress-induced cell death	BP	1	BP negative regulation of oxidative stress-induced cell death	TRINITY_DN79703_c2_g1^P5CR1_MOUSE, TRINITY_DN79980_c0_g3^VNN1_MOUSE
GO:0004367	0.01441125	0.999947881	1	2	glycerol-3-phosphate dehydrogenase [NAD+] activity	MF	1	MF glycerol-3-phosphate dehydrogenase [NAD+] activity	TRINITY_DN79830_c6_g1^GPDA_MOUSE^GPDA_HUMAN^GPDA_RAT^GPDA_BOVIN
GO:0046168	0.01441125	0.999947881	1	2	glycerol-3-phosphate catabolic process	BP	1	BP glycerol-3-phosphate catabolic process	TRINITY_DN79830_c6_g1^GPDA_MOUSE^GPDA_HUMAN^GPDA_RAT^GPDA_BOVIN
GO:0009437	0.0144221	0.999210074	2	21	carnitine metabolic process	BP	1	BP carnitine metabolic process	TRINITY_DN84847_c5_g1^CPT1A_MOUSE^CPT1A_RAT^Tm1, TRINITY_DN85942_c0_g1^CPT1A_MOUSE
GO:0031968	0.014536066	0.996790613	5	182	organelle outer membrane	CC	1	CC organelle outer membrane	TRINITY_DN74068_c0_g1^RETST_MOUSE, TRINITY_DN76208_c1_g1^RETST_MOUSE, TRINITY_DN76312_c8_g1^RETST_MOUSE, TRINITY_DN84847_c5_g1^CPT1A_MOUSE^CPT1A_RAT^Tm1, TRINITY_DN85942_c0_g1^CPT1A_MOUSE
GO:0050997	0.01529448	0.999127775	2	24	quaternary ammonium group binding	MF	1	MF quaternary ammonium group binding	TRINITY_DN77356_c4_g1^CHKA_RAT, TRINITY_DN87275_c0_g1^CHKA_MOUSE^CHKA_RAT
GO:0019867	0.015310252	0.996575015	5	185	outer membrane	CC	1	CC outer membrane	TRINITY_DN74068_c0_g1^RETST_MOUSE, TRINITY_DN76208_c1_g1^RETST_MOUSE, TRINITY_DN76312_c8_g1^RETST_MOUSE, TRINITY_DN84847_c5_g1^CPT1A_MOUSE^CPT1A_RAT^Tm1, TRINITY_DN85942_c0_g1^CPT1A_MOUSE
GO:1900408	0.015494053	0.999105834	2	26	negative regulation of cellular response to oxidative stress	BP	1	BP negative regulation of cellular response to oxidative stress	TRINITY_DN79703_c2_g1^P5CR1_MOUSE, TRINITY_DN79980_c0_g3^VNN1_MOUSE
GO:1902883	0.015494053	0.999105834	2	26	negative regulation of response to oxidative stress	BP	1	BP negative regulation of response to oxidative stress	TRINITY_DN79703_c2_g1^P5CR1_MOUSE, TRINITY_DN79980_c0_g3^VNN1_MOUSE
GO:0016901	0.015552109	0.999919094	1	3	oxidoreductase activity, acting on the CH-OH group of donors, quinone or similar compound as acceptor	MF	1	MF oxidoreductase activity, acting on the CH-OH group of donors, quinone or similar compound as acceptor	TRINITY_DN79830_c6_g1^GPDA_MOUSE^GPDA_HUMAN^GPDA_RAT^GPDA_BOVIN
GO:0072348	0.015850794	0.999070238	2	28	sulfur compound transport	BP	1	BP sulfur compound transport	TRINITY_DN80515_c1_g3^EAA3_MOUSE^EAA3_RAT^Tm6, TRINITY_DN81209_c0_g2^S35F3_MOUSE^Tm6
GO:0031307	0.016008818	0.999067542	2	23	integral component of mitochondrial outer membrane	CC	1	CC integral component of mitochondrial outer membrane	TRINITY_DN84847_c5_g1^CPT1A_MOUSE^CPT1A_RAT^Tm1, TRINITY_DN85942_c0_g1^CPT1A_MOUSE
GO:0045913	0.016115235	0.998016737	3	74	positive regulation of carbohydrate metabolic process	BP	1	BP positive regulation of carbohydrate metabolic process	TRINITY_DN79830_c6_g1^GPDA_MOUSE^GPDA_HUMAN^GPDA_RAT^GPDA_BOVIN, TRINITY_DN81810_c2_g1^IRS2_MOUSE, TRINITY_DN81991_c7_g4^PP13G_MOUSE
GO:0004490	0.016915942	0.999928098	1	2	methylglutaconyl-CoA hydratase activity	MF	1	MF methylglutaconyl-CoA hydratase activity	TRINITY_DN77533_c0_g7^AUHM_MOUSE
GO:0046459	0.017104017	0.998975215	2	21	short-chain fatty acid metabolic process	BP	1	BP short-chain fatty acid metabolic process	TRINITY_DN77042_c4_g1^ACOT4_MOUSE, TRINITY_DN77042_c4_g2^ACOT4_MOUSE
GO:0006006	0.018334002	0.99658774	4	124	glucose metabolic process	BP	1	BP glucose metabolic process	TRINITY_DN79830_c6_g1^GPDA_MOUSE^GPDA_HUMAN^GPDA_RAT^GPDA_BOVIN, TRINITY_DN80894_c0_g1^PDK4_MOUSE^PDK4_RAT, TRINITY_DN84847_c5_g1^CPT1A_MOUSE^CPT1A_RAT^Tm1, TRINITY_DN85942_c0_g1^CPT1A_MOUSE
GO:0042940	0.018435681	0.999886162	1	3	D-amino acid transport	BP	1	BP D-amino acid transport	TRINITY_DN80515_c1_g3^EAA3_MOUSE^EAA3_RAT^Tm6
GO:0005996	0.018810153	0.994813299	6	237	monosaccharide metabolic process	BP	1	BP monosaccharide metabolic process	TRINITY_DN77260_c4_g1^RGN_XENLA^RGN_XENTR^RGN_CHICK, TRINITY_DN79830_c6_g1^GPDA_MOUSE^GPDA_HUMAN^GPDA_RAT^GPDA_BOVIN, TRINITY_DN80894_c0_g1^PDK4_MOUSE^PDK4_RAT, TRINITY_DN82464_c6_g1^RGN_CHICK^RGN_BOVIN, TRINITY_DN84847_c5_g1^CPT1A_MOUSE^CPT1A_RAT^Tm1, TRINITY_DN85942_c0_g1^CPT1A_MOUSE
GO:0044705	0.01907406	0.998761912	2	30	multi-organism reproductive behavior	BP	1	BP multi-organism reproductive behavior	TRINITY_DN76053_c0_g1^DMRTA_MOUSE, TRINITY_DN76053_c0_g2^DMRTA_MOUSE
GO:0070405	0.019094884	0.998766952	2	27	ammonium ion binding	MF	1	MF ammonium ion binding	TRINITY_DN77356_c4_g1^CHKA_RAT, TRINITY_DN87275_c0_g1^CHKA_MOUSE^CHKA_RAT
GO:0009110	0.019243542	0.998764815	2	23	vitamin biosynthetic process	BP	1	BP vitamin biosynthetic process	TRINITY_DN77260_c4_g1^RGN_XENLA^RGN_XENTR^RGN_CHICK, TRINITY_DN82464_c6_g1^RGN_CHICK^RGN_BOVIN
GO:0006110	0.019278086	0.998739523	2	31	regulation of glycolytic process	BP	1	BP regulation of glycolytic process	TRINITY_DN79830_c6_g1^GPDA_MOUSE^GPDA_HUMAN^GPDA_RAT^GPDA_BOVIN, TRINITY_DN81985_c0_g1^MTG16_MOUSE^MTG16_CHICK^MTG16_HUMAN^Tm1
GO:2000467	0.019978065	0.999866224	1	3	positive regulation of glycogen (starch) synthase activity	BP	1	BP positive regulation of glycogen (starch) synthase activity	TRINITY_DN81991_c7_g4^PP13G_MOUSE
GO:0005979	0.020195761	0.998644535	2	32	regulation of glycogen biosynthetic process	BP	1	BP regulation of glycogen biosynthetic process	TRINITY_DN81810_c2_g1^IRS2_MOUSE, TRINITY_DN81991_c7_g4^PP13G_MOUSE
GO:0010962	0.020195761	0.998644535	2	32	regulation of glucan biosynthetic process	BP	1	BP regulation of glucan biosynthetic process	TRINITY_DN81810_c2_g1^IRS2_MOUSE, TRINITY_DN81991_c7_g4^PP13G_MOUSE
GO:0009331	0.020578694	0.99985802	1	3	glycerol-3-phosphate dehydrogenase complex	CC	1	CC glycerol-3-phosphate dehydrogenase complex	TRINITY_DN79830_c6_g1^GPDA_MOUSE^GPDA_HUMAN^GPDA_RAT^GPDA_BOVIN
GO:0031306	0.020801791	0.998597556	2	26	intrinsic component of mitochondrial outer membrane	CC	1	CC intrinsic component of mitochondrial outer membrane	TRINITY_DN84847_c5_g1^CPT1A_MOUSE^CPT1A_RAT^Tm1, TRINITY_DN85942_c0_g1^CPT1A_MOUSE
GO:0044375	0.022711444	0.999826899	1	3	regulation of peroxisome size	BP	1	BP regulation of peroxisome size	TRINITY_DN76514_c6_g2^PX11A_MOUSE^Tm1
GO:0031974	0.023164573	0.990696182	10	566	membrane-enclosed lumen	CC	1	CC membrane-enclosed lumen	TRINITY_DN77712_c3_g3^ACOT2_MOUSE, TRINITY_DN78815_c2_g1^ECI2_RAT^ECI2_MOUSE, TRINITY_DN80452_c3_g4^FABPL_MOUSE, TRINITY_DN80894_c0_g1^PDK4_MOUSE^PDK4_RAT, TRINITY_DN81764_c1_g3^ECI2_HUMAN, TRINITY_DN82366_c0_g1^ECI2_RAT, TRINITY_DN86909_c7_g2^ACOT2_RAT^HEAT4_HUMAN, TRINITY_DN87274_c4_g2^ECI2_RAT^ECI2_HUMAN^Tm1, TRINITY_DN87369_c4_g2^ECI2_HUMAN^ECI2_RAT, TRINITY_DN87370_c1_g2^ACOT5_MOUSE^ACOT1_MO…
GO:0051938	0.023261065	0.999795805	1	4	L-glutamate import	BP	1	BP L-glutamate import	TRINITY_DN80515_c1_g3^EAA3_MOUSE^EAA3_RAT^Tm6
GO:0021891	0.024133594	0.999780117	1	4	olfactory bulb interneuron development	BP	1	BP olfactory bulb interneuron development	TRINITY_DN85405_c1_g1^ATF5_RAT^ATF5_HUMAN
GO:0044423	0.024650834	0.993794835	5	156	virion part	CC	1	CC virion part	TRINITY_DN76505_c6_g1^GAG_IPMA^POL_IPHA^POK9_HUMAN^GAG_IPMAE, TRINITY_DN79169_c0_g1^ENV_MLVKI, TRINITY_DN79169_c0_g3^ENV_GALV, TRINITY_DN81381_c4_g1^POK7_HUMAN, TRINITY_DN85885_c5_g1^ENK25_HUMAN
GO:0019227	0.025225823	0.999786205	1	3	neuronal action potential propagation	BP	1	BP neuronal action potential propagation	TRINITY_DN84425_c1_g1^CNTP1_RAT^CNTP1_HUMAN^CNTP1_MOUSE^Tm1
GO:0015888	0.025277464	0.999785324	1	3	thiamine transport	BP	1	BP thiamine transport	TRINITY_DN81209_c0_g2^S35F3_MOUSE^Tm6
GO:0006086	0.025685444	0.999750765	1	4	acetyl-CoA biosynthetic process from pyruvate	BP	1	BP acetyl-CoA biosynthetic process from pyruvate	TRINITY_DN80894_c0_g1^PDK4_MOUSE^PDK4_RAT
GO:2001069	0.026272893	0.999767978	1	3	glycogen binding	MF	1	MF glycogen binding	TRINITY_DN81991_c7_g4^PP13G_MOUSE
GO:0004735	0.02656445	0.999762769	1	3	pyrroline-5-carboxylate reductase activity	MF	1	MF pyrroline-5-carboxylate reductase activity	TRINITY_DN79703_c2_g1^P5CR1_MOUSE
GO:0006577	0.027527615	0.997832173	2	29	amino-acid betaine metabolic process	BP	1	BP amino-acid betaine metabolic process	TRINITY_DN84847_c5_g1^CPT1A_MOUSE^CPT1A_RAT^Tm1, TRINITY_DN85942_c0_g1^CPT1A_MOUSE
GO:0031331	0.027530925	0.991712398	6	300	positive regulation of cellular catabolic process	BP	1	BP positive regulation of cellular catabolic process	TRINITY_DN79830_c6_g1^GPDA_MOUSE^GPDA_HUMAN^GPDA_RAT^GPDA_BOVIN, TRINITY_DN80452_c3_g4^FABPL_MOUSE, TRINITY_DN81810_c2_g1^IRS2_MOUSE, TRINITY_DN81985_c0_g1^MTG16_MOUSE^MTG16_CHICK^MTG16_HUMAN^Tm1, TRINITY_DN84847_c5_g1^CPT1A_MOUSE^CPT1A_RAT^Tm1, TRINITY_DN85942_c0_g1^CPT1A_MOUSE
GO:0019098	0.028038311	0.997750012	2	35	reproductive behavior	BP	1	BP reproductive behavior	TRINITY_DN76053_c0_g1^DMRTA_MOUSE, TRINITY_DN76053_c0_g2^DMRTA_MOUSE
GO:0016701	0.028240741	0.997741389	2	30	oxidoreductase activity, acting on single donors with incorporation of molecular oxygen	MF	1	MF oxidoreductase activity, acting on single donors with incorporation of molecular oxygen	TRINITY_DN83309_c7_g1^BCDO1_MOUSE^BCDO1_RAT, TRINITY_DN83309_c7_g3^BCDO1_MOUSE
GO:0016702	0.028240741	0.997741389	2	30	oxidoreductase activity, acting on single donors with incorporation of molecular oxygen, incorporation of two atoms of oxygen	MF	1	MF oxidoreductase activity, acting on single donors with incorporation of molecular oxygen, incorporation of two atoms of oxygen	TRINITY_DN83309_c7_g1^BCDO1_MOUSE^BCDO1_RAT, TRINITY_DN83309_c7_g3^BCDO1_MOUSE
GO:0070873	0.028525917	0.997684286	2	37	regulation of glycogen metabolic process	BP	1	BP regulation of glycogen metabolic process	TRINITY_DN81810_c2_g1^IRS2_MOUSE, TRINITY_DN81991_c7_g4^PP13G_MOUSE
GO:0031985	0.02862008	0.995634137	3	69	Golgi cisterna	CC	1	CC Golgi cisterna	TRINITY_DN84823_c0_g4^RAB30_MOUSE, TRINITY_DN84823_c0_g5^RAB30_MOUSE^Tm3, TRINITY_DN84823_c0_g7^RAB30_MOUSE
GO:0010817	0.029249672	0.992279087	5	198	regulation of hormone levels	BP	1	BP regulation of hormone levels	TRINITY_DN74068_c0_g1^RETST_MOUSE, TRINITY_DN76208_c1_g1^RETST_MOUSE, TRINITY_DN76312_c8_g1^RETST_MOUSE, TRINITY_DN83309_c7_g1^BCDO1_MOUSE^BCDO1_RAT, TRINITY_DN83309_c7_g3^BCDO1_MOUSE
GO:0006766	0.029302112	0.995475729	3	78	vitamin metabolic process	BP	1	BP vitamin metabolic process	TRINITY_DN77260_c4_g1^RGN_XENLA^RGN_XENTR^RGN_CHICK, TRINITY_DN79980_c0_g3^VNN1_MOUSE, TRINITY_DN82464_c6_g1^RGN_CHICK^RGN_BOVIN
GO:1903201	0.029601223	0.997546263	2	38	regulation of oxidative stress-induced cell death	BP	1	BP regulation of oxidative stress-induced cell death	TRINITY_DN79703_c2_g1^P5CR1_MOUSE, TRINITY_DN79980_c0_g3^VNN1_MOUSE
GO:0031984	0.029695727	0.995403829	3	70	organelle subcompartment	CC	1	CC organelle subcompartment	TRINITY_DN84823_c0_g4^RAB30_MOUSE, TRINITY_DN84823_c0_g5^RAB30_MOUSE^Tm3, TRINITY_DN84823_c0_g7^RAB30_MOUSE
GO:1901681	0.0303403	0.990674666	6	259	sulfur compound binding	MF	1	MF sulfur compound binding	TRINITY_DN78815_c2_g1^ECI2_RAT^ECI2_MOUSE, TRINITY_DN81764_c1_g3^ECI2_HUMAN, TRINITY_DN82366_c0_g1^ECI2_RAT, TRINITY_DN84543_c10_g1^ECI3_MOUSE, TRINITY_DN87274_c4_g2^ECI2_RAT^ECI2_HUMAN^Tm1, TRINITY_DN87369_c4_g2^ECI2_HUMAN^ECI2_RAT
GO:0006072	0.030467414	0.999625375	1	5	glycerol-3-phosphate metabolic process	BP	1	BP glycerol-3-phosphate metabolic process	TRINITY_DN79830_c6_g1^GPDA_MOUSE^GPDA_HUMAN^GPDA_RAT^GPDA_BOVIN
GO:1903715	0.030745377	0.999642124	1	4	regulation of aerobic respiration	BP	1	BP regulation of aerobic respiration	TRINITY_DN81985_c0_g1^MTG16_MOUSE^MTG16_CHICK^MTG16_HUMAN^Tm1
GO:0046486	0.031207352	0.990332173	6	302	glycerolipid metabolic process	BP	1	BP glycerolipid metabolic process	TRINITY_DN76876_c4_g1^ACOT1_RAT^ACOT3_MOUSE^ACOT1_HUMAN^ACOT1_MOUSE, TRINITY_DN77356_c4_g1^CHKA_RAT, TRINITY_DN79830_c6_g1^GPDA_MOUSE^GPDA_HUMAN^GPDA_RAT^GPDA_BOVIN, TRINITY_DN84847_c5_g1^CPT1A_MOUSE^CPT1A_RAT^Tm1, TRINITY_DN85942_c0_g1^CPT1A_MOUSE, TRINITY_DN87275_c0_g1^CHKA_MOUSE^CHKA_RAT
GO:0045023	0.031652712	0.999620543	1	4	G0 to G1 transition	BP	1	BP G0 to G1 transition	TRINITY_DN76604_c9_g1^CDK3_MOUSE^CDK3_HUMAN
GO:0072577	0.032070922	0.999584631	1	5	endothelial cell apoptotic process	BP	1	BP endothelial cell apoptotic process	TRINITY_DN74254_c0_g1^FGF21_MOUSE^Tm1
GO:0045017	0.032117295	0.992890418	4	157	glycerolipid biosynthetic process	BP	1	BP glycerolipid biosynthetic process	TRINITY_DN76876_c4_g1^ACOT1_RAT^ACOT3_MOUSE^ACOT1_HUMAN^ACOT1_MOUSE, TRINITY_DN77356_c4_g1^CHKA_RAT, TRINITY_DN79830_c6_g1^GPDA_MOUSE^GPDA_HUMAN^GPDA_RAT^GPDA_BOVIN, TRINITY_DN87275_c0_g1^CHKA_MOUSE^CHKA_RAT
GO:0001541	0.032362986	0.997180165	2	40	ovarian follicle development	BP	1	BP ovarian follicle development	TRINITY_DN76053_c0_g1^DMRTA_MOUSE, TRINITY_DN76053_c0_g2^DMRTA_MOUSE
GO:0032885	0.032687857	0.997133918	2	41	regulation of polysaccharide biosynthetic process	BP	1	BP regulation of polysaccharide biosynthetic process	TRINITY_DN81810_c2_g1^IRS2_MOUSE, TRINITY_DN81991_c7_g4^PP13G_MOUSE
GO:0000101	0.032808798	0.999565166	1	5	sulfur amino acid transport	BP	1	BP sulfur amino acid transport	TRINITY_DN80515_c1_g3^EAA3_MOUSE^EAA3_RAT^Tm6
GO:0016557	0.033135488	0.999583895	1	4	peroxisome membrane biogenesis	BP	1	BP peroxisome membrane biogenesis	TRINITY_DN76514_c6_g2^PX11A_MOUSE^Tm1
GO:0045834	0.033212039	0.992577628	4	148	positive regulation of lipid metabolic process	BP	1	BP positive regulation of lipid metabolic process	TRINITY_DN80452_c3_g4^FABPL_MOUSE, TRINITY_DN81810_c2_g1^IRS2_MOUSE, TRINITY_DN84847_c5_g1^CPT1A_MOUSE^CPT1A_RAT^Tm1, TRINITY_DN85942_c0_g1^CPT1A_MOUSE
GO:0016409	0.033861506	0.996982706	2	38	palmitoyltransferase activity	MF	1	MF palmitoyltransferase activity	TRINITY_DN84847_c5_g1^CPT1A_MOUSE^CPT1A_RAT^Tm1, TRINITY_DN85942_c0_g1^CPT1A_MOUSE
GO:0043470	0.034126164	0.996934964	2	42	regulation of carbohydrate catabolic process	BP	1	BP regulation of carbohydrate catabolic process	TRINITY_DN79830_c6_g1^GPDA_MOUSE^GPDA_HUMAN^GPDA_RAT^GPDA_BOVIN, TRINITY_DN81985_c0_g1^MTG16_MOUSE^MTG16_CHICK^MTG16_HUMAN^Tm1
GO:0043471	0.034126164	0.996934964	2	42	regulation of cellular carbohydrate catabolic process	BP	1	BP regulation of cellular carbohydrate catabolic process	TRINITY_DN79830_c6_g1^GPDA_MOUSE^GPDA_HUMAN^GPDA_RAT^GPDA_BOVIN, TRINITY_DN81985_c0_g1^MTG16_MOUSE^MTG16_CHICK^MTG16_HUMAN^Tm1
GO:0032781	0.034578256	0.996894299	2	35	positive regulation of ATPase activity	BP	1	BP positive regulation of ATPase activity	TRINITY_DN77260_c4_g1^RGN_XENLA^RGN_XENTR^RGN_CHICK, TRINITY_DN82464_c6_g1^RGN_CHICK^RGN_BOVIN
GO:0046326	0.035061998	0.996804623	2	42	positive regulation of glucose import	BP	1	BP positive regulation of glucose import	TRINITY_DN74254_c0_g1^FGF21_MOUSE^Tm1, TRINITY_DN81810_c2_g1^IRS2_MOUSE
GO:0004740	0.035548628	0.999488933	1	5	pyruvate dehydrogenase (acetyl-transferring) kinase activity	MF	1	MF pyruvate dehydrogenase (acetyl-transferring) kinase activity	TRINITY_DN80894_c0_g1^PDK4_MOUSE^PDK4_RAT
GO:0010907	0.036805295	0.996556652	2	42	positive regulation of glucose metabolic process	BP	1	BP positive regulation of glucose metabolic process	TRINITY_DN81810_c2_g1^IRS2_MOUSE, TRINITY_DN81991_c7_g4^PP13G_MOUSE
GO:0070309	0.037102445	0.999442923	1	5	lens fiber cell morphogenesis	BP	1	BP lens fiber cell morphogenesis	TRINITY_DN77260_c4_g1^RGN_XENLA^RGN_XENTR^RGN_CHICK
GO:0006552	0.037379176	0.999434518	1	5	leucine catabolic process	BP	1	BP leucine catabolic process	TRINITY_DN77533_c0_g7^AUHM_MOUSE
GO:0044091	0.0378446	0.999420237	1	5	membrane biogenesis	BP	1	BP membrane biogenesis	TRINITY_DN76514_c6_g2^PX11A_MOUSE^Tm1
GO:0016595	0.037974573	0.999416217	1	5	glutamate binding	MF	1	MF glutamate binding	TRINITY_DN80515_c1_g3^EAA3_MOUSE^EAA3_RAT^Tm6
GO:0008374	0.038195118	0.996360601	2	40	O-acyltransferase activity	MF	1	MF O-acyltransferase activity	TRINITY_DN84847_c5_g1^CPT1A_MOUSE^CPT1A_RAT^Tm1, TRINITY_DN85942_c0_g1^CPT1A_MOUSE
GO:0021924	0.038287032	0.999406494	1	5	cell proliferation in external granule layer	BP	1	BP cell proliferation in external granule layer	TRINITY_DN85405_c1_g1^ATF5_RAT^ATF5_HUMAN
GO:0021930	0.038287032	0.999406494	1	5	cerebellar granule cell precursor proliferation	BP	1	BP cerebellar granule cell precursor proliferation	TRINITY_DN85405_c1_g1^ATF5_RAT^ATF5_HUMAN
GO:0002175	0.038716759	0.999392989	1	5	protein localization to paranode region of axon	BP	1	BP protein localization to paranode region of axon	TRINITY_DN84425_c1_g1^CNTP1_RAT^CNTP1_HUMAN^CNTP1_MOUSE^Tm1
GO:0048037	0.038784648	0.98603392	7	363	cofactor binding	MF	1	MF cofactor binding	TRINITY_DN78815_c2_g1^ECI2_RAT^ECI2_MOUSE, TRINITY_DN79830_c6_g1^GPDA_MOUSE^GPDA_HUMAN^GPDA_RAT^GPDA_BOVIN, TRINITY_DN81764_c1_g3^ECI2_HUMAN, TRINITY_DN82366_c0_g1^ECI2_RAT, TRINITY_DN84543_c10_g1^ECI3_MOUSE, TRINITY_DN87274_c4_g2^ECI2_RAT^ECI2_HUMAN^Tm1, TRINITY_DN87369_c4_g2^ECI2_HUMAN^ECI2_RAT
GO:0044712	0.04065723	0.980579949	12	803	single-organism catabolic process	BP	1	BP single-organism catabolic process	TRINITY_DN77042_c4_g1^ACOT4_MOUSE, TRINITY_DN77042_c4_g2^ACOT4_MOUSE, TRINITY_DN77533_c0_g7^AUHM_MOUSE, TRINITY_DN78815_c2_g1^ECI2_RAT^ECI2_MOUSE, TRINITY_DN81764_c1_g3^ECI2_HUMAN, TRINITY_DN82366_c0_g1^ECI2_RAT, TRINITY_DN84543_c10_g1^ECI3_MOUSE, TRINITY_DN84847_c5_g1^CPT1A_MOUSE^CPT1A_RAT^Tm1, TRINITY_DN85942_c0_g1^CPT1A_MOUSE, TRINITY_DN86909_c7_g2^ACOT2_RAT^HEAT4_HUMAN, TRINITY_DN87274_c4_g2^…
GO:0007030	0.041619462	0.992589201	3	111	Golgi organization	BP	1	BP Golgi organization	TRINITY_DN84823_c0_g4^RAB30_MOUSE, TRINITY_DN84823_c0_g5^RAB30_MOUSE^Tm3, TRINITY_DN84823_c0_g7^RAB30_MOUSE
GO:2000465	0.041684343	0.9992665	1	6	regulation of glycogen (starch) synthase activity	BP	1	BP regulation of glycogen (starch) synthase activity	TRINITY_DN81991_c7_g4^PP13G_MOUSE
GO:0016627	0.04180511	0.992575964	3	87	oxidoreductase activity, acting on the CH-CH group of donors	MF	1	MF oxidoreductase activity, acting on the CH-CH group of donors	TRINITY_DN74068_c0_g1^RETST_MOUSE, TRINITY_DN76208_c1_g1^RETST_MOUSE, TRINITY_DN76312_c8_g1^RETST_MOUSE
GO:1900407	0.041956705	0.995772882	2	46	regulation of cellular response to oxidative stress	BP	1	BP regulation of cellular response to oxidative stress	TRINITY_DN79703_c2_g1^P5CR1_MOUSE, TRINITY_DN79980_c0_g3^VNN1_MOUSE
GO:0010748	0.04238015	0.999241596	1	6	negative regulation of plasma membrane long-chain fatty acid transport	BP	1	BP negative regulation of plasma membrane long-chain fatty acid transport	TRINITY_DN81810_c2_g1^IRS2_MOUSE
GO:0032881	0.042627053	0.995668144	2	46	regulation of polysaccharide metabolic process	BP	1	BP regulation of polysaccharide metabolic process	TRINITY_DN81810_c2_g1^IRS2_MOUSE, TRINITY_DN81991_c7_g4^PP13G_MOUSE
GO:0008654	0.044778824	0.988988116	4	177	phospholipid biosynthetic process	BP	1	BP phospholipid biosynthetic process	TRINITY_DN77356_c4_g1^CHKA_RAT, TRINITY_DN79830_c6_g1^GPDA_MOUSE^GPDA_HUMAN^GPDA_RAT^GPDA_BOVIN, TRINITY_DN79987_c9_g1^IDI1_MESAU, TRINITY_DN87275_c0_g1^CHKA_MOUSE^CHKA_RAT
GO:0019318	0.044970989	0.98893429	4	166	hexose metabolic process	BP	1	BP hexose metabolic process	TRINITY_DN79830_c6_g1^GPDA_MOUSE^GPDA_HUMAN^GPDA_RAT^GPDA_BOVIN, TRINITY_DN80894_c0_g1^PDK4_MOUSE^PDK4_RAT, TRINITY_DN84847_c5_g1^CPT1A_MOUSE^CPT1A_RAT^Tm1, TRINITY_DN85942_c0_g1^CPT1A_MOUSE
GO:0006768	0.045178603	0.999137159	1	6	biotin metabolic process	BP	1	BP biotin metabolic process	TRINITY_DN79980_c0_g3^VNN1_MOUSE
GO:0008417	0.045644318	0.999094281	1	7	fucosyltransferase activity	MF	1	MF fucosyltransferase activity	TRINITY_DN79938_c5_g2^FUT1_MOUSE^Tm1
GO:0006551	0.045895936	0.999109284	1	6	leucine metabolic process	BP	1	BP leucine metabolic process	TRINITY_DN77533_c0_g7^AUHM_MOUSE
GO:0004300	0.046548897	0.999083519	1	6	enoyl-CoA hydratase activity	MF	1	MF enoyl-CoA hydratase activity	TRINITY_DN77533_c0_g7^AUHM_MOUSE
GO:0015810	0.046706502	0.999051239	1	7	aspartate transport	BP	1	BP aspartate transport	TRINITY_DN80515_c1_g3^EAA3_MOUSE^EAA3_RAT^Tm6
GO:0021534	0.046808424	0.999073174	1	6	cell proliferation in hindbrain	BP	1	BP cell proliferation in hindbrain	TRINITY_DN85405_c1_g1^ATF5_RAT^ATF5_HUMAN
GO:1902882	0.046897868	0.994969595	2	49	regulation of response to oxidative stress	BP	1	BP regulation of response to oxidative stress	TRINITY_DN79703_c2_g1^P5CR1_MOUSE, TRINITY_DN79980_c0_g3^VNN1_MOUSE
GO:0050848	0.046928214	0.994985305	2	43	regulation of calcium-mediated signaling	BP	1	BP regulation of calcium-mediated signaling	TRINITY_DN77260_c4_g1^RGN_XENLA^RGN_XENTR^RGN_CHICK, TRINITY_DN82464_c6_g1^RGN_CHICK^RGN_BOVIN
GO:0010510	0.048201232	0.998988945	1	7	regulation of acetyl-CoA biosynthetic process from pyruvate	BP	1	BP regulation of acetyl-CoA biosynthetic process from pyruvate	TRINITY_DN80894_c0_g1^PDK4_MOUSE^PDK4_RAT
GO:0004127	0.04863622	0.999038161	1	5	cytidylate kinase activity	MF	1	MF cytidylate kinase activity	TRINITY_DN74904_c0_g1^KAD8_RAT
GO:0097164	0.048762237	0.987694919	4	160	ammonium ion metabolic process	BP	1	BP ammonium ion metabolic process	TRINITY_DN77356_c4_g1^CHKA_RAT, TRINITY_DN84847_c5_g1^CPT1A_MOUSE^CPT1A_RAT^Tm1, TRINITY_DN85942_c0_g1^CPT1A_MOUSE, TRINITY_DN87275_c0_g1^CHKA_MOUSE^CHKA_RAT
GO:0006085	0.049099827	0.99892898	1	8	acetyl-CoA biosynthetic process	BP	1	BP acetyl-CoA biosynthetic process	TRINITY_DN80894_c0_g1^PDK4_MOUSE^PDK4_RAT
GO:0016051	0.04926593	0.990645928	3	98	carbohydrate biosynthetic process	BP	1	BP carbohydrate biosynthetic process	TRINITY_DN77260_c4_g1^RGN_XENLA^RGN_XENTR^RGN_CHICK, TRINITY_DN79830_c6_g1^GPDA_MOUSE^GPDA_HUMAN^GPDA_RAT^GPDA_BOVIN, TRINITY_DN82464_c6_g1^RGN_CHICK^RGN_BOVIN
GO:0000099	0.049554876	0.998930788	1	7	sulfur amino acid transmembrane transporter activity	MF	1	MF sulfur amino acid transmembrane transporter activity	TRINITY_DN80515_c1_g3^EAA3_MOUSE^EAA3_RAT^Tm6

## Sheet: 4B Liver CEZ down
category	over_represented_pvalue	under_represented_pvalue	numDEInCat	numInCat	term	ontology	over_represented_FDR	go_term	gene_ids
GO:0050829	9.46E-10	1	7	35	defense response to Gram-negative bacterium	BP	1.76E-05	BP defense response to Gram-negative bacterium	TRINITY_DN79937_c2_g1^IIGP1_MOUSE, TRINITY_DN83124_c5_g2^H2B_RHASC, TRINITY_DN83827_c3_g1^IIGP1_MOUSE, TRINITY_DN83827_c3_g4^IIGP1_MOUSE, TRINITY_DN86748_c1_g1^IIGP1_MOUSE, TRINITY_DN86952_c2_g1^IIGP1_MOUSE^TGTP2_MOUSE, TRINITY_DN87433_c2_g1^IGHM_MOUSE^MUCM_RABIT^IGHM_RABIT
GO:0051707	1.25E-08	0.999999998	16	512	response to other organism	BP	0.000115997	BP response to other organism	TRINITY_DN75653_c0_g1^CCL19_MOUSE, TRINITY_DN76636_c4_g1^BATF2_MOUSE, TRINITY_DN76636_c4_g2^BATF2_MOUSE, TRINITY_DN77644_c0_g1^HA10_MOUSE^1B73_HUMAN^HA11_RAT^1B14_HUMAN^HA1Y_MOUSE^HA1A_RABIT^HA13_MOUSE^HA11_MOUSE^HA1L_MOUSE^1B01_PANTR^HA19_MOUSE^1A29_HUMAN, TRINITY_DN78738_c5_g1^STAT1_MOUSE^STAT1_HUMAN, TRINITY_DN78897_c2_g5^PSB9_BOVIN^PSB9_HUMAN^PSB9_RAT, TRINITY_DN79937_c2_g1^IIGP1_MOUSE, TRINI…
GO:1990111	8.91E-08	1	4	7	spermatoproteasome complex	CC	0.00055169	CC spermatoproteasome complex	TRINITY_DN78053_c2_g1^PSB8_RAT^PSB8_MOUSE, TRINITY_DN78469_c9_g6^PSB9_MUSMB, TRINITY_DN78897_c2_g5^PSB9_BOVIN^PSB9_HUMAN^PSB9_RAT, TRINITY_DN80648_c6_g6^PSB9_MUSMB
GO:0043207	1.73E-07	0.999999969	17	783	response to external biotic stimulus	BP	0.000737466	BP response to external biotic stimulus	TRINITY_DN68801_c0_g2^SOCS1_MOUSE, TRINITY_DN75653_c0_g1^CCL19_MOUSE, TRINITY_DN76636_c4_g1^BATF2_MOUSE, TRINITY_DN76636_c4_g2^BATF2_MOUSE, TRINITY_DN77644_c0_g1^HA10_MOUSE^1B73_HUMAN^HA11_RAT^1B14_HUMAN^HA1Y_MOUSE^HA1A_RABIT^HA13_MOUSE^HA11_MOUSE^HA1L_MOUSE^1B01_PANTR^HA19_MOUSE^1A29_HUMAN, TRINITY_DN78738_c5_g1^STAT1_MOUSE^STAT1_HUMAN, TRINITY_DN78897_c2_g5^PSB9_BOVIN^PSB9_HUMAN^PSB9_RAT, TRINI…
GO:0009607	2.22E-07	0.999999959	17	806	response to biotic stimulus	BP	0.000737466	BP response to biotic stimulus	TRINITY_DN68801_c0_g2^SOCS1_MOUSE, TRINITY_DN75653_c0_g1^CCL19_MOUSE, TRINITY_DN76636_c4_g1^BATF2_MOUSE, TRINITY_DN76636_c4_g2^BATF2_MOUSE, TRINITY_DN77644_c0_g1^HA10_MOUSE^1B73_HUMAN^HA11_RAT^1B14_HUMAN^HA1Y_MOUSE^HA1A_RABIT^HA13_MOUSE^HA11_MOUSE^HA1L_MOUSE^1B01_PANTR^HA19_MOUSE^1A29_HUMAN, TRINITY_DN78738_c5_g1^STAT1_MOUSE^STAT1_HUMAN, TRINITY_DN78897_c2_g5^PSB9_BOVIN^PSB9_HUMAN^PSB9_RAT, TRINI…
GO:0044432	2.38E-07	0.999999943	23	1344	endoplasmic reticulum part	CC	0.000737466	CC endoplasmic reticulum part	TRINITY_DN77542_c4_g1^CP3A2_RAT^CP3AB_MOUSE^Tm1, TRINITY_DN77644_c0_g1^HA10_MOUSE^1B73_HUMAN^HA11_RAT^1B14_HUMAN^HA1Y_MOUSE^HA1A_RABIT^HA13_MOUSE^HA11_MOUSE^HA1L_MOUSE^1B01_PANTR^HA19_MOUSE^1A29_HUMAN, TRINITY_DN77782_c3_g1^CP2CB_RAT^CP242_PIG, TRINITY_DN78913_c2_g1^TAP1_RAT, TRINITY_DN79153_c0_g1^CP3A9_RAT^CP3AD_MOUSE, TRINITY_DN79937_c2_g1^IIGP1_MOUSE, TRINITY_DN81178_c1_g1^CP2F2_RAT^CP2F2_MOUS…
GO:0098542	3.07E-07	0.999999958	13	400	defense response to other organism	BP	0.000779308	BP defense response to other organism	TRINITY_DN76636_c4_g1^BATF2_MOUSE, TRINITY_DN76636_c4_g2^BATF2_MOUSE, TRINITY_DN77644_c0_g1^HA10_MOUSE^1B73_HUMAN^HA11_RAT^1B14_HUMAN^HA1Y_MOUSE^HA1A_RABIT^HA13_MOUSE^HA11_MOUSE^HA1L_MOUSE^1B01_PANTR^HA19_MOUSE^1A29_HUMAN, TRINITY_DN78738_c5_g1^STAT1_MOUSE^STAT1_HUMAN, TRINITY_DN79937_c2_g1^IIGP1_MOUSE, TRINITY_DN83124_c5_g2^H2B_RHASC, TRINITY_DN83590_c0_g1^ACOD1_MOUSE^ACOD2_RAT^Tm4, TRINITY_DN83…
GO:0042832	3.35E-07	0.999999984	7	60	defense response to protozoan	BP	0.000779308	BP defense response to protozoan	TRINITY_DN76636_c4_g1^BATF2_MOUSE, TRINITY_DN76636_c4_g2^BATF2_MOUSE, TRINITY_DN79937_c2_g1^IIGP1_MOUSE, TRINITY_DN83827_c3_g1^IIGP1_MOUSE, TRINITY_DN83827_c3_g4^IIGP1_MOUSE, TRINITY_DN86748_c1_g1^IIGP1_MOUSE, TRINITY_DN86952_c2_g1^IIGP1_MOUSE^TGTP2_MOUSE
GO:0001562	3.79E-07	0.999999981	7	62	response to protozoan	BP	0.000781851	BP response to protozoan	TRINITY_DN76636_c4_g1^BATF2_MOUSE, TRINITY_DN76636_c4_g2^BATF2_MOUSE, TRINITY_DN79937_c2_g1^IIGP1_MOUSE, TRINITY_DN83827_c3_g1^IIGP1_MOUSE, TRINITY_DN83827_c3_g4^IIGP1_MOUSE, TRINITY_DN86748_c1_g1^IIGP1_MOUSE, TRINITY_DN86952_c2_g1^IIGP1_MOUSE^TGTP2_MOUSE
GO:0019221	4.54E-07	0.999999948	11	351	cytokine-mediated signaling pathway	BP	0.00079721	BP cytokine-mediated signaling pathway	TRINITY_DN68801_c0_g2^SOCS1_MOUSE, TRINITY_DN75653_c0_g1^CCL19_MOUSE, TRINITY_DN77644_c0_g1^HA10_MOUSE^1B73_HUMAN^HA11_RAT^1B14_HUMAN^HA1Y_MOUSE^HA1A_RABIT^HA13_MOUSE^HA11_MOUSE^HA1L_MOUSE^1B01_PANTR^HA19_MOUSE^1A29_HUMAN, TRINITY_DN78738_c5_g1^STAT1_MOUSE^STAT1_HUMAN, TRINITY_DN78897_c2_g5^PSB9_BOVIN^PSB9_HUMAN^PSB9_RAT, TRINITY_DN79937_c2_g1^IIGP1_MOUSE, TRINITY_DN83827_c3_g1^IIGP1_MOUSE, TRINI…
GO:0016787	4.95E-07	0.999999837	35	3068	hydrolase activity	MF	0.00079721	MF hydrolase activity	TRINITY_DN73325_c0_g1^RN213_MOUSE, TRINITY_DN75147_c0_g1^CAH1_RAT, TRINITY_DN75195_c0_g1^RN213_MOUSE, TRINITY_DN77076_c6_g1^LORF2_MOUSE, TRINITY_DN77677_c2_g1^EST2A_MOUSE, TRINITY_DN78053_c2_g1^PSB8_RAT^PSB8_MOUSE, TRINITY_DN78345_c0_g2^CAH3_RAT^CAH3_MOUSE, TRINITY_DN78469_c9_g6^PSB9_MUSMB, TRINITY_DN78593_c9_g1^ABCG3_MOUSE, TRINITY_DN78897_c2_g5^PSB9_BOVIN^PSB9_HUMAN^PSB9_RAT, TRINITY_DN78913_c2…
GO:0004089	5.15E-07	0.999999995	4	13	carbonate dehydratase activity	MF	0.00079721	MF carbonate dehydratase activity	TRINITY_DN75147_c0_g1^CAH1_RAT, TRINITY_DN78345_c0_g2^CAH3_RAT^CAH3_MOUSE, TRINITY_DN85199_c2_g1^CAH2_HUMAN^CAH2_MOUSE^Tm1, TRINITY_DN87303_c4_g1^CAH1_RAT
GO:0071345	6.66E-07	0.99999992	11	334	cellular response to cytokine stimulus	BP	0.000951545	BP cellular response to cytokine stimulus	TRINITY_DN68801_c0_g2^SOCS1_MOUSE, TRINITY_DN75653_c0_g1^CCL19_MOUSE, TRINITY_DN77644_c0_g1^HA10_MOUSE^1B73_HUMAN^HA11_RAT^1B14_HUMAN^HA1Y_MOUSE^HA1A_RABIT^HA13_MOUSE^HA11_MOUSE^HA1L_MOUSE^1B01_PANTR^HA19_MOUSE^1A29_HUMAN, TRINITY_DN78738_c5_g1^STAT1_MOUSE^STAT1_HUMAN, TRINITY_DN78897_c2_g5^PSB9_BOVIN^PSB9_HUMAN^PSB9_RAT, TRINITY_DN79937_c2_g1^IIGP1_MOUSE, TRINITY_DN83827_c3_g1^IIGP1_MOUSE, TRINI…
GO:0005789	8.36E-07	0.999999813	19	1017	endoplasmic reticulum membrane	CC	0.001109606	CC endoplasmic reticulum membrane	TRINITY_DN77542_c4_g1^CP3A2_RAT^CP3AB_MOUSE^Tm1, TRINITY_DN77782_c3_g1^CP2CB_RAT^CP242_PIG, TRINITY_DN79153_c0_g1^CP3A9_RAT^CP3AD_MOUSE, TRINITY_DN79937_c2_g1^IIGP1_MOUSE, TRINITY_DN81178_c1_g1^CP2F2_RAT^CP2F2_MOUSE^Tm1, TRINITY_DN81178_c1_g2^CP2F2_RAT, TRINITY_DN82079_c5_g1^CP3A9_RAT^CP3AD_MOUSE^CP3AP_MOUSE^CP3AC_CANLF^Tm1, TRINITY_DN82121_c0_g3^CP3A1_RAT^CP3A2_RAT, TRINITY_DN82763_c5_g1^PLD4_MO…
GO:0002376	1.16E-06	0.999999682	24	1730	immune system process	BP	0.001432011	BP immune system process	TRINITY_DN75653_c0_g1^CCL19_MOUSE, TRINITY_DN76636_c4_g1^BATF2_MOUSE, TRINITY_DN76636_c4_g2^BATF2_MOUSE, TRINITY_DN77644_c0_g1^HA10_MOUSE^1B73_HUMAN^HA11_RAT^1B14_HUMAN^HA1Y_MOUSE^HA1A_RABIT^HA13_MOUSE^HA11_MOUSE^HA1L_MOUSE^1B01_PANTR^HA19_MOUSE^1A29_HUMAN, TRINITY_DN78053_c2_g1^PSB8_RAT^PSB8_MOUSE, TRINITY_DN78469_c9_g6^PSB9_MUSMB, TRINITY_DN78738_c5_g1^STAT1_MOUSE^STAT1_HUMAN, TRINITY_DN78897_c…
GO:0009617	1.24E-06	0.999999861	10	241	response to bacterium	BP	0.001432011	BP response to bacterium	TRINITY_DN78738_c5_g1^STAT1_MOUSE^STAT1_HUMAN, TRINITY_DN79937_c2_g1^IIGP1_MOUSE, TRINITY_DN83124_c5_g2^H2B_RHASC, TRINITY_DN83590_c0_g1^ACOD1_MOUSE^ACOD2_RAT^Tm4, TRINITY_DN83827_c3_g1^IIGP1_MOUSE, TRINITY_DN83827_c3_g4^IIGP1_MOUSE, TRINITY_DN83919_c1_g1^STAT1_MOUSE, TRINITY_DN86748_c1_g1^IIGP1_MOUSE, TRINITY_DN86952_c2_g1^IIGP1_MOUSE^TGTP2_MOUSE, TRINITY_DN87433_c2_g1^IGHM_MOUSE^MUCM_RABIT^IGHM…
GO:0006952	1.31E-06	0.999999685	20	1196	defense response	BP	0.001432011	BP defense response	TRINITY_DN75653_c0_g1^CCL19_MOUSE, TRINITY_DN76636_c4_g1^BATF2_MOUSE, TRINITY_DN76636_c4_g2^BATF2_MOUSE, TRINITY_DN77644_c0_g1^HA10_MOUSE^1B73_HUMAN^HA11_RAT^1B14_HUMAN^HA1Y_MOUSE^HA1A_RABIT^HA13_MOUSE^HA11_MOUSE^HA1L_MOUSE^1B01_PANTR^HA19_MOUSE^1A29_HUMAN, TRINITY_DN78738_c5_g1^STAT1_MOUSE^STAT1_HUMAN, TRINITY_DN78897_c2_g5^PSB9_BOVIN^PSB9_HUMAN^PSB9_RAT, TRINITY_DN79937_c2_g1^IIGP1_MOUSE, TRINI…
GO:0003824	1.46E-06	0.999999399	54	6687	catalytic activity	MF	0.001461038	MF catalytic activity	TRINITY_DN73325_c0_g1^RN213_MOUSE, TRINITY_DN75147_c0_g1^CAH1_RAT, TRINITY_DN75195_c0_g1^RN213_MOUSE, TRINITY_DN77076_c6_g1^LORF2_MOUSE, TRINITY_DN77542_c4_g1^CP3A2_RAT^CP3AB_MOUSE^Tm1, TRINITY_DN77677_c2_g1^EST2A_MOUSE, TRINITY_DN77782_c3_g1^CP2CB_RAT^CP242_PIG, TRINITY_DN78053_c2_g1^PSB8_RAT^PSB8_MOUSE, TRINITY_DN78074_c1_g1^GSTM4_HUMAN^GSTM1_HUMAN, TRINITY_DN78345_c0_g2^CAH3_RAT^CAH3_MOUSE, TR…
GO:0001891	1.50E-06	0.999999979	4	23	phagocytic cup	CC	0.001461038	CC phagocytic cup	TRINITY_DN81550_c3_g2^IRGM1_MOUSE, TRINITY_DN86171_c2_g1^IRGM1_MOUSE, TRINITY_DN86171_c2_g2^IRGM1_MOUSE, TRINITY_DN87265_c3_g1^IRGM_RAT
GO:0009605	1.57E-06	0.999999617	20	1392	response to external stimulus	BP	0.001461038	BP response to external stimulus	TRINITY_DN68801_c0_g2^SOCS1_MOUSE, TRINITY_DN75653_c0_g1^CCL19_MOUSE, TRINITY_DN76636_c4_g1^BATF2_MOUSE, TRINITY_DN76636_c4_g2^BATF2_MOUSE, TRINITY_DN77644_c0_g1^HA10_MOUSE^1B73_HUMAN^HA11_RAT^1B14_HUMAN^HA1Y_MOUSE^HA1A_RABIT^HA13_MOUSE^HA11_MOUSE^HA1L_MOUSE^1B01_PANTR^HA19_MOUSE^1A29_HUMAN, TRINITY_DN78738_c5_g1^STAT1_MOUSE^STAT1_HUMAN, TRINITY_DN78897_c2_g5^PSB9_BOVIN^PSB9_HUMAN^PSB9_RAT, TRINI…
GO:0035458	1.66E-06	0.999999897	7	80	cellular response to interferon-beta	BP	0.001468469	BP cellular response to interferon-beta	TRINITY_DN78738_c5_g1^STAT1_MOUSE^STAT1_HUMAN, TRINITY_DN79937_c2_g1^IIGP1_MOUSE, TRINITY_DN83827_c3_g1^IIGP1_MOUSE, TRINITY_DN83827_c3_g4^IIGP1_MOUSE, TRINITY_DN83919_c1_g1^STAT1_MOUSE, TRINITY_DN86748_c1_g1^IIGP1_MOUSE, TRINITY_DN86952_c2_g1^IIGP1_MOUSE^TGTP2_MOUSE
GO:0035456	2.43E-06	0.999999839	7	89	response to interferon-beta	BP	0.002055548	BP response to interferon-beta	TRINITY_DN78738_c5_g1^STAT1_MOUSE^STAT1_HUMAN, TRINITY_DN79937_c2_g1^IIGP1_MOUSE, TRINITY_DN83827_c3_g1^IIGP1_MOUSE, TRINITY_DN83827_c3_g4^IIGP1_MOUSE, TRINITY_DN83919_c1_g1^STAT1_MOUSE, TRINITY_DN86748_c1_g1^IIGP1_MOUSE, TRINITY_DN86952_c2_g1^IIGP1_MOUSE^TGTP2_MOUSE
GO:0008395	2.92E-06	0.999999695	9	134	steroid hydroxylase activity	MF	0.002363259	MF steroid hydroxylase activity	TRINITY_DN77542_c4_g1^CP3A2_RAT^CP3AB_MOUSE^Tm1, TRINITY_DN77782_c3_g1^CP2CB_RAT^CP242_PIG, TRINITY_DN79153_c0_g1^CP3A9_RAT^CP3AD_MOUSE, TRINITY_DN81178_c1_g1^CP2F2_RAT^CP2F2_MOUSE^Tm1, TRINITY_DN81178_c1_g2^CP2F2_RAT, TRINITY_DN82079_c5_g1^CP3A9_RAT^CP3AD_MOUSE^CP3AP_MOUSE^CP3AC_CANLF^Tm1, TRINITY_DN82121_c0_g3^CP3A1_RAT^CP3A2_RAT, TRINITY_DN86420_c0_g7^CP3A2_RAT, TRINITY_DN86920_c8_g3^CP3AD_MOU…
GO:0000421	3.35E-06	0.999999942	4	32	autophagosome membrane	CC	0.002592707	CC autophagosome membrane	TRINITY_DN81550_c3_g2^IRGM1_MOUSE, TRINITY_DN86171_c2_g1^IRGM1_MOUSE, TRINITY_DN86171_c2_g2^IRGM1_MOUSE, TRINITY_DN87265_c3_g1^IRGM_RAT
GO:0034097	4.08E-06	0.999999344	12	499	response to cytokine	BP	0.002949192	BP response to cytokine	TRINITY_DN68801_c0_g2^SOCS1_MOUSE, TRINITY_DN75653_c0_g1^CCL19_MOUSE, TRINITY_DN77644_c0_g1^HA10_MOUSE^1B73_HUMAN^HA11_RAT^1B14_HUMAN^HA1Y_MOUSE^HA1A_RABIT^HA13_MOUSE^HA11_MOUSE^HA1L_MOUSE^1B01_PANTR^HA19_MOUSE^1A29_HUMAN, TRINITY_DN78738_c5_g1^STAT1_MOUSE^STAT1_HUMAN, TRINITY_DN78897_c2_g5^PSB9_BOVIN^PSB9_HUMAN^PSB9_RAT, TRINITY_DN79937_c2_g1^IIGP1_MOUSE, TRINITY_DN83827_c3_g1^IIGP1_MOUSE, TRINI…
GO:0005839	4.51E-06	0.999999919	4	21	proteasome core complex	CC	0.002949192	CC proteasome core complex	TRINITY_DN78053_c2_g1^PSB8_RAT^PSB8_MOUSE, TRINITY_DN78469_c9_g6^PSB9_MUSMB, TRINITY_DN78897_c2_g5^PSB9_BOVIN^PSB9_HUMAN^PSB9_RAT, TRINITY_DN80648_c6_g6^PSB9_MUSMB
GO:0016712	4.58E-06	0.999999335	11	216	oxidoreductase activity, acting on paired donors, with incorporation or reduction of molecular oxygen, reduced flavin or flavoprotein as one donor, and incorporation of one atom of oxygen	MF	0.002949192	MF oxidoreductase activity, acting on paired donors, with incorporation or reduction of molecular oxygen, reduced flavin or flavoprotein as one donor, and incorporation of one atom of oxygen	TRINITY_DN77542_c4_g1^CP3A2_RAT^CP3AB_MOUSE^Tm1, TRINITY_DN77782_c3_g1^CP2CB_RAT^CP242_PIG, TRINITY_DN79153_c0_g1^CP3A9_RAT^CP3AD_MOUSE, TRINITY_DN81178_c1_g1^CP2F2_RAT^CP2F2_MOUSE^Tm1, TRINITY_DN81178_c1_g2^CP2F2_RAT, TRINITY_DN82079_c5_g1^CP3A9_RAT^CP3AD_MOUSE^CP3AP_MOUSE^CP3AC_CANLF^Tm1, TRINITY_DN82121_c0_g3^CP3A1_RAT^CP3A2_RAT, TRINITY_DN86420_c0_g4^CP3AG_MOUSE, TRINITY_DN86420_c0_g7^CP3A2_R…
GO:0098588	4.59E-06	0.999998565	26	2304	bounding membrane of organelle	CC	0.002949192	CC bounding membrane of organelle	TRINITY_DN77542_c4_g1^CP3A2_RAT^CP3AB_MOUSE^Tm1, TRINITY_DN77644_c0_g1^HA10_MOUSE^1B73_HUMAN^HA11_RAT^1B14_HUMAN^HA1Y_MOUSE^HA1A_RABIT^HA13_MOUSE^HA11_MOUSE^HA1L_MOUSE^1B01_PANTR^HA19_MOUSE^1A29_HUMAN, TRINITY_DN77782_c3_g1^CP2CB_RAT^CP242_PIG, TRINITY_DN79105_c10_g1^CEAM1_MOUSE, TRINITY_DN79153_c0_g1^CP3A9_RAT^CP3AD_MOUSE, TRINITY_DN79937_c2_g1^IIGP1_MOUSE, TRINITY_DN81178_c1_g1^CP2F2_RAT^CP2F2_…
GO:0004064	4.67E-06	0.999999973	3	9	arylesterase activity	MF	0.002949192	MF arylesterase activity	TRINITY_DN75147_c0_g1^CAH1_RAT, TRINITY_DN85199_c2_g1^CAH2_HUMAN^CAH2_MOUSE^Tm1, TRINITY_DN87303_c4_g1^CAH1_RAT
GO:0004298	4.92E-06	0.99999991	4	22	threonine-type endopeptidase activity	MF	0.002949192	MF threonine-type endopeptidase activity	TRINITY_DN78053_c2_g1^PSB8_RAT^PSB8_MOUSE, TRINITY_DN78469_c9_g6^PSB9_MUSMB, TRINITY_DN78897_c2_g5^PSB9_BOVIN^PSB9_HUMAN^PSB9_RAT, TRINITY_DN80648_c6_g6^PSB9_MUSMB
GO:0070003	4.92E-06	0.99999991	4	22	threonine-type peptidase activity	MF	0.002949192	MF threonine-type peptidase activity	TRINITY_DN78053_c2_g1^PSB8_RAT^PSB8_MOUSE, TRINITY_DN78469_c9_g6^PSB9_MUSMB, TRINITY_DN78897_c2_g5^PSB9_BOVIN^PSB9_HUMAN^PSB9_RAT, TRINITY_DN80648_c6_g6^PSB9_MUSMB
GO:0005525	9.17E-06	0.999998548	11	462	GTP binding	MF	0.0053229	MF GTP binding	TRINITY_DN79937_c2_g1^IIGP1_MOUSE, TRINITY_DN81550_c3_g2^IRGM1_MOUSE, TRINITY_DN83827_c3_g1^IIGP1_MOUSE, TRINITY_DN83827_c3_g4^IIGP1_MOUSE, TRINITY_DN85891_c1_g1^RAC2_HUMAN^RAC1_CAEEL^RAC3_MOUSE, TRINITY_DN86171_c2_g1^IRGM1_MOUSE, TRINITY_DN86171_c2_g2^IRGM1_MOUSE, TRINITY_DN86748_c1_g1^IIGP1_MOUSE, TRINITY_DN86952_c2_g1^IIGP1_MOUSE^TGTP2_MOUSE, TRINITY_DN87265_c3_g1^IRGM_RAT, TRINITY_DN87497_c7_…
GO:0032561	1.04E-05	0.999998324	11	472	guanyl ribonucleotide binding	MF	0.005753078	MF guanyl ribonucleotide binding	TRINITY_DN79937_c2_g1^IIGP1_MOUSE, TRINITY_DN81550_c3_g2^IRGM1_MOUSE, TRINITY_DN83827_c3_g1^IIGP1_MOUSE, TRINITY_DN83827_c3_g4^IIGP1_MOUSE, TRINITY_DN85891_c1_g1^RAC2_HUMAN^RAC1_CAEEL^RAC3_MOUSE, TRINITY_DN86171_c2_g1^IRGM1_MOUSE, TRINITY_DN86171_c2_g2^IRGM1_MOUSE, TRINITY_DN86748_c1_g1^IIGP1_MOUSE, TRINITY_DN86952_c2_g1^IIGP1_MOUSE^TGTP2_MOUSE, TRINITY_DN87265_c3_g1^IRGM_RAT, TRINITY_DN87497_c7_…
GO:0019001	1.05E-05	0.999998307	11	473	guanyl nucleotide binding	MF	0.005753078	MF guanyl nucleotide binding	TRINITY_DN79937_c2_g1^IIGP1_MOUSE, TRINITY_DN81550_c3_g2^IRGM1_MOUSE, TRINITY_DN83827_c3_g1^IIGP1_MOUSE, TRINITY_DN83827_c3_g4^IIGP1_MOUSE, TRINITY_DN85891_c1_g1^RAC2_HUMAN^RAC1_CAEEL^RAC3_MOUSE, TRINITY_DN86171_c2_g1^IRGM1_MOUSE, TRINITY_DN86171_c2_g2^IRGM1_MOUSE, TRINITY_DN86748_c1_g1^IIGP1_MOUSE, TRINITY_DN86952_c2_g1^IIGP1_MOUSE^TGTP2_MOUSE, TRINITY_DN87265_c3_g1^IRGM_RAT, TRINITY_DN87497_c7_…
GO:0016705	1.18E-05	0.999997887	12	369	oxidoreductase activity, acting on paired donors, with incorporation or reduction of molecular oxygen	MF	0.006286477	MF oxidoreductase activity, acting on paired donors, with incorporation or reduction of molecular oxygen	TRINITY_DN77542_c4_g1^CP3A2_RAT^CP3AB_MOUSE^Tm1, TRINITY_DN77782_c3_g1^CP2CB_RAT^CP242_PIG, TRINITY_DN79153_c0_g1^CP3A9_RAT^CP3AD_MOUSE, TRINITY_DN81178_c1_g1^CP2F2_RAT^CP2F2_MOUSE^Tm1, TRINITY_DN81178_c1_g2^CP2F2_RAT, TRINITY_DN82079_c5_g1^CP3A9_RAT^CP3AD_MOUSE^CP3AP_MOUSE^CP3AC_CANLF^Tm1, TRINITY_DN82121_c0_g3^CP3A1_RAT^CP3A2_RAT, TRINITY_DN83590_c0_g1^ACOD1_MOUSE^ACOD2_RAT^Tm4, TRINITY_DN86420…
GO:0052689	1.24E-05	0.999998668	8	195	carboxylic ester hydrolase activity	MF	0.006405902	MF carboxylic ester hydrolase activity	TRINITY_DN75147_c0_g1^CAH1_RAT, TRINITY_DN77677_c2_g1^EST2A_MOUSE, TRINITY_DN80528_c1_g2^HRSL3_MOUSE^HRSL3_PONAB^Tm1, TRINITY_DN84008_c4_g1^SRBP1_CRIGR^PA2G5_HUMAN^PA2G5_MOUSE^SRBP1_PIG^SRBP1_MOUSE^Tm2, TRINITY_DN84172_c0_g1^LIPL_RAT^LIPL_MOUSE, TRINITY_DN84291_c0_g6^EST1_MESAU, TRINITY_DN85199_c2_g1^CAH2_HUMAN^CAH2_MOUSE^Tm1, TRINITY_DN87303_c4_g1^CAH1_RAT
GO:0019003	1.42E-05	0.999999354	5	71	GDP binding	MF	0.007110244	MF GDP binding	TRINITY_DN79937_c2_g1^IIGP1_MOUSE, TRINITY_DN83827_c3_g1^IIGP1_MOUSE, TRINITY_DN83827_c3_g4^IIGP1_MOUSE, TRINITY_DN86748_c1_g1^IIGP1_MOUSE, TRINITY_DN86952_c2_g1^IIGP1_MOUSE^TGTP2_MOUSE
GO:0050896	1.46E-05	0.999994129	38	4658	response to stimulus	BP	0.007149518	BP response to stimulus	TRINITY_DN68801_c0_g2^SOCS1_MOUSE, TRINITY_DN75653_c0_g1^CCL19_MOUSE, TRINITY_DN76636_c4_g1^BATF2_MOUSE, TRINITY_DN76636_c4_g2^BATF2_MOUSE, TRINITY_DN77644_c0_g1^HA10_MOUSE^1B73_HUMAN^HA11_RAT^1B14_HUMAN^HA1Y_MOUSE^HA1A_RABIT^HA13_MOUSE^HA11_MOUSE^HA1L_MOUSE^1B01_PANTR^HA19_MOUSE^1A29_HUMAN, TRINITY_DN78345_c0_g2^CAH3_RAT^CAH3_MOUSE, TRINITY_DN78738_c5_g1^STAT1_MOUSE^STAT1_HUMAN, TRINITY_DN78897_…
GO:0000139	1.67E-05	0.99999716	11	596	Golgi membrane	CC	0.007799261	CC Golgi membrane	TRINITY_DN77644_c0_g1^HA10_MOUSE^1B73_HUMAN^HA11_RAT^1B14_HUMAN^HA1Y_MOUSE^HA1A_RABIT^HA13_MOUSE^HA11_MOUSE^HA1L_MOUSE^1B01_PANTR^HA19_MOUSE^1A29_HUMAN, TRINITY_DN79937_c2_g1^IIGP1_MOUSE, TRINITY_DN81550_c3_g2^IRGM1_MOUSE, TRINITY_DN83827_c3_g1^IIGP1_MOUSE, TRINITY_DN83827_c3_g4^IIGP1_MOUSE, TRINITY_DN84008_c4_g1^SRBP1_CRIGR^PA2G5_HUMAN^PA2G5_MOUSE^SRBP1_PIG^SRBP1_MOUSE^Tm2, TRINITY_DN86171_c2_g1…
GO:0018979	1.68E-05	1	2	2	trichloroethylene metabolic process	BP	0.007799261	BP trichloroethylene metabolic process	TRINITY_DN81178_c1_g1^CP2F2_RAT^CP2F2_MOUSE^Tm1, TRINITY_DN81178_c1_g2^CP2F2_RAT
GO:0005506	2.03E-05	0.999996173	12	379	iron ion binding	MF	0.009191765	MF iron ion binding	TRINITY_DN77542_c4_g1^CP3A2_RAT^CP3AB_MOUSE^Tm1, TRINITY_DN77782_c3_g1^CP2CB_RAT^CP242_PIG, TRINITY_DN79153_c0_g1^CP3A9_RAT^CP3AD_MOUSE, TRINITY_DN81178_c1_g1^CP2F2_RAT^CP2F2_MOUSE^Tm1, TRINITY_DN81178_c1_g2^CP2F2_RAT, TRINITY_DN82079_c5_g1^CP3A9_RAT^CP3AD_MOUSE^CP3AP_MOUSE^CP3AC_CANLF^Tm1, TRINITY_DN82121_c0_g3^CP3A1_RAT^CP3A2_RAT, TRINITY_DN83590_c0_g1^ACOD1_MOUSE^ACOD2_RAT^Tm4, TRINITY_DN86420…
GO:0045444	2.79E-05	0.99999851	5	115	fat cell differentiation	BP	0.012264921	BP fat cell differentiation	TRINITY_DN68801_c0_g2^SOCS1_MOUSE, TRINITY_DN78053_c2_g1^PSB8_RAT^PSB8_MOUSE, TRINITY_DN83590_c0_g1^ACOD1_MOUSE^ACOD2_RAT^Tm4, TRINITY_DN84008_c4_g1^SRBP1_CRIGR^PA2G5_HUMAN^PA2G5_MOUSE^SRBP1_PIG^SRBP1_MOUSE^Tm2, TRINITY_DN87034_c1_g1^ANGL8_MOUSE
GO:0032580	2.84E-05	0.999998488	5	90	Golgi cisterna membrane	CC	0.012264921	CC Golgi cisterna membrane	TRINITY_DN79937_c2_g1^IIGP1_MOUSE, TRINITY_DN83827_c3_g1^IIGP1_MOUSE, TRINITY_DN83827_c3_g4^IIGP1_MOUSE, TRINITY_DN86748_c1_g1^IIGP1_MOUSE, TRINITY_DN86952_c2_g1^IIGP1_MOUSE^TGTP2_MOUSE
GO:0004497	2.90E-05	0.999994808	11	305	monooxygenase activity	MF	0.012267236	MF monooxygenase activity	TRINITY_DN77542_c4_g1^CP3A2_RAT^CP3AB_MOUSE^Tm1, TRINITY_DN77782_c3_g1^CP2CB_RAT^CP242_PIG, TRINITY_DN79153_c0_g1^CP3A9_RAT^CP3AD_MOUSE, TRINITY_DN81178_c1_g1^CP2F2_RAT^CP2F2_MOUSE^Tm1, TRINITY_DN81178_c1_g2^CP2F2_RAT, TRINITY_DN82079_c5_g1^CP3A9_RAT^CP3AD_MOUSE^CP3AP_MOUSE^CP3AC_CANLF^Tm1, TRINITY_DN82121_c0_g3^CP3A1_RAT^CP3A2_RAT, TRINITY_DN86420_c0_g4^CP3AG_MOUSE, TRINITY_DN86420_c0_g7^CP3A2_R…
GO:0060334	3.10E-05	0.999999609	3	18	regulation of interferon-gamma-mediated signaling pathway	BP	0.012802445	BP regulation of interferon-gamma-mediated signaling pathway	TRINITY_DN68801_c0_g2^SOCS1_MOUSE, TRINITY_DN78738_c5_g1^STAT1_MOUSE^STAT1_HUMAN, TRINITY_DN87173_c1_g3^NLRC5_MOUSE^NLRC5_HUMAN
GO:0042742	3.72E-05	0.999995336	8	210	defense response to bacterium	BP	0.015013627	BP defense response to bacterium	TRINITY_DN79937_c2_g1^IIGP1_MOUSE, TRINITY_DN83124_c5_g2^H2B_RHASC, TRINITY_DN83590_c0_g1^ACOD1_MOUSE^ACOD2_RAT^Tm4, TRINITY_DN83827_c3_g1^IIGP1_MOUSE, TRINITY_DN83827_c3_g4^IIGP1_MOUSE, TRINITY_DN86748_c1_g1^IIGP1_MOUSE, TRINITY_DN86952_c2_g1^IIGP1_MOUSE^TGTP2_MOUSE, TRINITY_DN87433_c2_g1^IGHM_MOUSE^MUCM_RABIT^IGHM_RABIT
GO:0045797	3.98E-05	1	2	2	positive regulation of intestinal cholesterol absorption	BP	0.015154571	BP positive regulation of intestinal cholesterol absorption	TRINITY_DN82714_c6_g1^THIC_MOUSE^THIC_RAT, TRINITY_DN82714_c6_g4^THIC_MOUSE
GO:0006730	3.99E-05	0.999998652	4	46	one-carbon metabolic process	BP	0.015154571	BP one-carbon metabolic process	TRINITY_DN75147_c0_g1^CAH1_RAT, TRINITY_DN78345_c0_g2^CAH3_RAT^CAH3_MOUSE, TRINITY_DN85199_c2_g1^CAH2_HUMAN^CAH2_MOUSE^Tm1, TRINITY_DN87303_c4_g1^CAH1_RAT
GO:0019882	4.00E-05	0.999994945	8	187	antigen processing and presentation	BP	0.015154571	BP antigen processing and presentation	TRINITY_DN77644_c0_g1^HA10_MOUSE^1B73_HUMAN^HA11_RAT^1B14_HUMAN^HA1Y_MOUSE^HA1A_RABIT^HA13_MOUSE^HA11_MOUSE^HA1L_MOUSE^1B01_PANTR^HA19_MOUSE^1A29_HUMAN, TRINITY_DN78053_c2_g1^PSB8_RAT^PSB8_MOUSE, TRINITY_DN78469_c9_g6^PSB9_MUSMB, TRINITY_DN78897_c2_g5^PSB9_BOVIN^PSB9_HUMAN^PSB9_RAT, TRINITY_DN78913_c2_g1^TAP1_RAT, TRINITY_DN80648_c6_g6^PSB9_MUSMB, TRINITY_DN85628_c5_g1^TAP1_RAT^TAP2_RAT^Tm7, TRIN…
GO:0020037	4.26E-05	0.999992045	11	326	heme binding	MF	0.015800375	MF heme binding	TRINITY_DN77542_c4_g1^CP3A2_RAT^CP3AB_MOUSE^Tm1, TRINITY_DN77782_c3_g1^CP2CB_RAT^CP242_PIG, TRINITY_DN79153_c0_g1^CP3A9_RAT^CP3AD_MOUSE, TRINITY_DN81178_c1_g1^CP2F2_RAT^CP2F2_MOUSE^Tm1, TRINITY_DN81178_c1_g2^CP2F2_RAT, TRINITY_DN82079_c5_g1^CP3A9_RAT^CP3AD_MOUSE^CP3AP_MOUSE^CP3AC_CANLF^Tm1, TRINITY_DN82121_c0_g3^CP3A1_RAT^CP3A2_RAT, TRINITY_DN86420_c0_g4^CP3AG_MOUSE, TRINITY_DN86420_c0_g7^CP3A2_R…
GO:0045087	4.34E-05	0.999991094	12	641	innate immune response	BP	0.015800375	BP innate immune response	TRINITY_DN78897_c2_g5^PSB9_BOVIN^PSB9_HUMAN^PSB9_RAT, TRINITY_DN79937_c2_g1^IIGP1_MOUSE, TRINITY_DN81550_c3_g2^IRGM1_MOUSE, TRINITY_DN83827_c3_g1^IIGP1_MOUSE, TRINITY_DN83827_c3_g4^IIGP1_MOUSE, TRINITY_DN86171_c2_g1^IRGM1_MOUSE, TRINITY_DN86171_c2_g2^IRGM1_MOUSE, TRINITY_DN86748_c1_g1^IIGP1_MOUSE, TRINITY_DN86952_c2_g1^IIGP1_MOUSE^TGTP2_MOUSE, TRINITY_DN87173_c1_g3^NLRC5_MOUSE^NLRC5_HUMAN, TRINIT…
GO:0046906	4.52E-05	0.999991494	11	333	tetrapyrrole binding	MF	0.016127567	MF tetrapyrrole binding	TRINITY_DN77542_c4_g1^CP3A2_RAT^CP3AB_MOUSE^Tm1, TRINITY_DN77782_c3_g1^CP2CB_RAT^CP242_PIG, TRINITY_DN79153_c0_g1^CP3A9_RAT^CP3AD_MOUSE, TRINITY_DN81178_c1_g1^CP2F2_RAT^CP2F2_MOUSE^Tm1, TRINITY_DN81178_c1_g2^CP2F2_RAT, TRINITY_DN82079_c5_g1^CP3A9_RAT^CP3AD_MOUSE^CP3AP_MOUSE^CP3AC_CANLF^Tm1, TRINITY_DN82121_c0_g3^CP3A1_RAT^CP3A2_RAT, TRINITY_DN86420_c0_g4^CP3AG_MOUSE, TRINITY_DN86420_c0_g7^CP3A2_R…
GO:0020005	5.00E-05	0.999997096	5	47	symbiont-containing vacuole membrane	CC	0.016127567	CC symbiont-containing vacuole membrane	TRINITY_DN79937_c2_g1^IIGP1_MOUSE, TRINITY_DN83827_c3_g1^IIGP1_MOUSE, TRINITY_DN83827_c3_g4^IIGP1_MOUSE, TRINITY_DN86748_c1_g1^IIGP1_MOUSE, TRINITY_DN86952_c2_g1^IIGP1_MOUSE^TGTP2_MOUSE
GO:0034240	5.12E-05	0.99999993	2	3	negative regulation of macrophage fusion	BP	0.016127567	BP negative regulation of macrophage fusion	TRINITY_DN78738_c5_g1^STAT1_MOUSE^STAT1_HUMAN, TRINITY_DN83919_c1_g1^STAT1_MOUSE
GO:0072135	5.12E-05	0.99999993	2	3	kidney mesenchymal cell proliferation	BP	0.016127567	BP kidney mesenchymal cell proliferation	TRINITY_DN78738_c5_g1^STAT1_MOUSE^STAT1_HUMAN, TRINITY_DN83919_c1_g1^STAT1_MOUSE
GO:0072136	5.12E-05	0.99999993	2	3	metanephric mesenchymal cell proliferation involved in metanephros development	BP	0.016127567	BP metanephric mesenchymal cell proliferation involved in metanephros development	TRINITY_DN78738_c5_g1^STAT1_MOUSE^STAT1_HUMAN, TRINITY_DN83919_c1_g1^STAT1_MOUSE
GO:0072183	5.12E-05	0.99999993	2	3	negative regulation of nephron tubule epithelial cell differentiation	BP	0.016127567	BP negative regulation of nephron tubule epithelial cell differentiation	TRINITY_DN78738_c5_g1^STAT1_MOUSE^STAT1_HUMAN, TRINITY_DN83919_c1_g1^STAT1_MOUSE
GO:0072308	5.12E-05	0.99999993	2	3	negative regulation of metanephric nephron tubule epithelial cell differentiation	BP	0.016127567	BP negative regulation of metanephric nephron tubule epithelial cell differentiation	TRINITY_DN78738_c5_g1^STAT1_MOUSE^STAT1_HUMAN, TRINITY_DN83919_c1_g1^STAT1_MOUSE
GO:2000697	5.12E-05	0.99999993	2	3	negative regulation of epithelial cell differentiation involved in kidney development	BP	0.016127567	BP negative regulation of epithelial cell differentiation involved in kidney development	TRINITY_DN78738_c5_g1^STAT1_MOUSE^STAT1_HUMAN, TRINITY_DN83919_c1_g1^STAT1_MOUSE
GO:0006955	5.37E-05	0.999984952	17	1124	immune response	BP	0.016635239	BP immune response	TRINITY_DN77644_c0_g1^HA10_MOUSE^1B73_HUMAN^HA11_RAT^1B14_HUMAN^HA1Y_MOUSE^HA1A_RABIT^HA13_MOUSE^HA11_MOUSE^HA1L_MOUSE^1B01_PANTR^HA19_MOUSE^1A29_HUMAN, TRINITY_DN78897_c2_g5^PSB9_BOVIN^PSB9_HUMAN^PSB9_RAT, TRINITY_DN78913_c2_g1^TAP1_RAT, TRINITY_DN79937_c2_g1^IIGP1_MOUSE, TRINITY_DN81550_c3_g2^IRGM1_MOUSE, TRINITY_DN83337_c1_g1^EPHB6_RAT^EPHB6_MOUSE^Tm2, TRINITY_DN83827_c3_g1^IIGP1_MOUSE, TRINIT…
GO:0044431	5.48E-05	0.99998844	12	817	Golgi apparatus part	CC	0.016699068	CC Golgi apparatus part	TRINITY_DN77644_c0_g1^HA10_MOUSE^1B73_HUMAN^HA11_RAT^1B14_HUMAN^HA1Y_MOUSE^HA1A_RABIT^HA13_MOUSE^HA11_MOUSE^HA1L_MOUSE^1B01_PANTR^HA19_MOUSE^1A29_HUMAN, TRINITY_DN79937_c2_g1^IIGP1_MOUSE, TRINITY_DN81550_c3_g2^IRGM1_MOUSE, TRINITY_DN82763_c5_g1^PLD4_MOUSE^PLD4_HUMAN, TRINITY_DN83827_c3_g1^IIGP1_MOUSE, TRINITY_DN83827_c3_g4^IIGP1_MOUSE, TRINITY_DN84008_c4_g1^SRBP1_CRIGR^PA2G5_HUMAN^PA2G5_MOUSE^SRB…
GO:0060330	5.66E-05	0.999999113	3	20	regulation of response to interferon-gamma	BP	0.016972785	BP regulation of response to interferon-gamma	TRINITY_DN68801_c0_g2^SOCS1_MOUSE, TRINITY_DN78738_c5_g1^STAT1_MOUSE^STAT1_HUMAN, TRINITY_DN87173_c1_g3^NLRC5_MOUSE^NLRC5_HUMAN
GO:0098589	5.89E-05	0.999980888	21	1804	membrane region	CC	0.017249748	CC membrane region	TRINITY_DN77542_c4_g1^CP3A2_RAT^CP3AB_MOUSE^Tm1, TRINITY_DN77782_c3_g1^CP2CB_RAT^CP242_PIG, TRINITY_DN79105_c10_g1^CEAM1_MOUSE, TRINITY_DN79153_c0_g1^CP3A9_RAT^CP3AD_MOUSE, TRINITY_DN79937_c2_g1^IIGP1_MOUSE, TRINITY_DN81178_c1_g1^CP2F2_RAT^CP2F2_MOUSE^Tm1, TRINITY_DN81178_c1_g2^CP2F2_RAT, TRINITY_DN82079_c5_g1^CP3A9_RAT^CP3AD_MOUSE^CP3AP_MOUSE^CP3AC_CANLF^Tm1, TRINITY_DN82121_c0_g3^CP3A1_RAT^CP3A…
GO:0016836	5.94E-05	0.999997751	4	58	hydro-lyase activity	MF	0.017249748	MF hydro-lyase activity	TRINITY_DN75147_c0_g1^CAH1_RAT, TRINITY_DN78345_c0_g2^CAH3_RAT^CAH3_MOUSE, TRINITY_DN85199_c2_g1^CAH2_HUMAN^CAH2_MOUSE^Tm1, TRINITY_DN87303_c4_g1^CAH1_RAT
GO:0031090	6.30E-05	0.99997644	27	2974	organelle membrane	CC	0.018014197	CC organelle membrane	TRINITY_DN77542_c4_g1^CP3A2_RAT^CP3AB_MOUSE^Tm1, TRINITY_DN77644_c0_g1^HA10_MOUSE^1B73_HUMAN^HA11_RAT^1B14_HUMAN^HA1Y_MOUSE^HA1A_RABIT^HA13_MOUSE^HA11_MOUSE^HA1L_MOUSE^1B01_PANTR^HA19_MOUSE^1A29_HUMAN, TRINITY_DN77782_c3_g1^CP2CB_RAT^CP242_PIG, TRINITY_DN79105_c10_g1^CEAM1_MOUSE, TRINITY_DN79153_c0_g1^CP3A9_RAT^CP3AD_MOUSE, TRINITY_DN79297_c2_g1^AIFM3_MOUSE, TRINITY_DN79937_c2_g1^IIGP1_MOUSE, TRI…
GO:0030670	7.30E-05	0.99999344	6	99	phagocytic vesicle membrane	CC	0.020555824	CC phagocytic vesicle membrane	TRINITY_DN77644_c0_g1^HA10_MOUSE^1B73_HUMAN^HA11_RAT^1B14_HUMAN^HA1Y_MOUSE^HA1A_RABIT^HA13_MOUSE^HA11_MOUSE^HA1L_MOUSE^1B01_PANTR^HA19_MOUSE^1A29_HUMAN, TRINITY_DN81550_c3_g2^IRGM1_MOUSE, TRINITY_DN85891_c1_g1^RAC2_HUMAN^RAC1_CAEEL^RAC3_MOUSE, TRINITY_DN86171_c2_g1^IRGM1_MOUSE, TRINITY_DN86171_c2_g2^IRGM1_MOUSE, TRINITY_DN87265_c3_g1^IRGM_RAT
GO:0044425	7.59E-05	0.999966303	40	5495	membrane part	CC	0.021044685	CC membrane part	TRINITY_DN75653_c0_g1^CCL19_MOUSE, TRINITY_DN75771_c0_g1^LRRC3_MOUSE^LRRC3_RAT^Tm1, TRINITY_DN76263_c0_g1^KLRB1_RAT^KLRB1_MOUSE^Tm1, TRINITY_DN77542_c4_g1^CP3A2_RAT^CP3AB_MOUSE^Tm1, TRINITY_DN77644_c0_g1^HA10_MOUSE^1B73_HUMAN^HA11_RAT^1B14_HUMAN^HA1Y_MOUSE^HA1A_RABIT^HA13_MOUSE^HA11_MOUSE^HA1L_MOUSE^1B01_PANTR^HA19_MOUSE^1A29_HUMAN, TRINITY_DN77782_c3_g1^CP2CB_RAT^CP242_PIG, TRINITY_DN78593_c9_g1…
GO:0046725	7.87E-05	0.999999811	2	4	negative regulation by virus of viral protein levels in host cell	BP	0.021185731	BP negative regulation by virus of viral protein levels in host cell	TRINITY_DN78738_c5_g1^STAT1_MOUSE^STAT1_HUMAN, TRINITY_DN83919_c1_g1^STAT1_MOUSE
GO:0034239	7.87E-05	0.999999811	2	4	regulation of macrophage fusion	BP	0.021185731	BP regulation of macrophage fusion	TRINITY_DN78738_c5_g1^STAT1_MOUSE^STAT1_HUMAN, TRINITY_DN83919_c1_g1^STAT1_MOUSE
GO:0070330	9.02E-05	0.999985236	9	199	aromatase activity	MF	0.023952313	MF aromatase activity	TRINITY_DN77542_c4_g1^CP3A2_RAT^CP3AB_MOUSE^Tm1, TRINITY_DN77782_c3_g1^CP2CB_RAT^CP242_PIG, TRINITY_DN79153_c0_g1^CP3A9_RAT^CP3AD_MOUSE, TRINITY_DN82079_c5_g1^CP3A9_RAT^CP3AD_MOUSE^CP3AP_MOUSE^CP3AC_CANLF^Tm1, TRINITY_DN82121_c0_g3^CP3A1_RAT^CP3A2_RAT, TRINITY_DN86420_c0_g4^CP3AG_MOUSE, TRINITY_DN86420_c0_g7^CP3A2_RAT, TRINITY_DN86920_c8_g3^CP3AD_MOUSE^CP3A9_RAT^Tm1, TRINITY_DN87455_c4_g2^CP2CQ_M…
GO:0010506	0.000109971	0.999989146	6	220	regulation of autophagy	BP	0.028784398	BP regulation of autophagy	TRINITY_DN79937_c2_g1^IIGP1_MOUSE, TRINITY_DN83827_c3_g1^IIGP1_MOUSE, TRINITY_DN83827_c3_g4^IIGP1_MOUSE, TRINITY_DN84008_c4_g1^SRBP1_CRIGR^PA2G5_HUMAN^PA2G5_MOUSE^SRBP1_PIG^SRBP1_MOUSE^Tm2, TRINITY_DN86748_c1_g1^IIGP1_MOUSE, TRINITY_DN86952_c2_g1^IIGP1_MOUSE^TGTP2_MOUSE
GO:0046979	0.000122429	0.999999633	2	4	TAP2 binding	MF	0.031600367	MF TAP2 binding	TRINITY_DN78913_c2_g1^TAP1_RAT, TRINITY_DN85628_c5_g1^TAP1_RAT^TAP2_RAT^Tm7
GO:0072162	0.000138142	0.999999489	2	5	metanephric mesenchymal cell differentiation	BP	0.035167583	BP metanephric mesenchymal cell differentiation	TRINITY_DN78738_c5_g1^STAT1_MOUSE^STAT1_HUMAN, TRINITY_DN83919_c1_g1^STAT1_MOUSE
GO:0030666	0.000142048	0.999985488	6	120	endocytic vesicle membrane	CC	0.035673119	CC endocytic vesicle membrane	TRINITY_DN77644_c0_g1^HA10_MOUSE^1B73_HUMAN^HA11_RAT^1B14_HUMAN^HA1Y_MOUSE^HA1A_RABIT^HA13_MOUSE^HA11_MOUSE^HA1L_MOUSE^1B01_PANTR^HA19_MOUSE^1A29_HUMAN, TRINITY_DN81550_c3_g2^IRGM1_MOUSE, TRINITY_DN85891_c1_g1^RAC2_HUMAN^RAC1_CAEEL^RAC3_MOUSE, TRINITY_DN86171_c2_g1^IRGM1_MOUSE, TRINITY_DN86171_c2_g2^IRGM1_MOUSE, TRINITY_DN87265_c3_g1^IRGM_RAT
GO:0002579	0.000146209	0.99999684	3	20	positive regulation of antigen processing and presentation	BP	0.036228691	BP positive regulation of antigen processing and presentation	TRINITY_DN75653_c0_g1^CCL19_MOUSE, TRINITY_DN78913_c2_g1^TAP1_RAT, TRINITY_DN85628_c5_g1^TAP1_RAT^TAP2_RAT^Tm7
GO:0000502	0.000153015	0.999992521	4	73	proteasome complex	CC	0.03726162	CC proteasome complex	TRINITY_DN78053_c2_g1^PSB8_RAT^PSB8_MOUSE, TRINITY_DN78469_c9_g6^PSB9_MUSMB, TRINITY_DN78897_c2_g5^PSB9_BOVIN^PSB9_HUMAN^PSB9_RAT, TRINITY_DN80648_c6_g6^PSB9_MUSMB
GO:0015433	0.000158398	0.999999459	2	4	peptide antigen-transporting ATPase activity	MF	0.03726162	MF peptide antigen-transporting ATPase activity	TRINITY_DN78913_c2_g1^TAP1_RAT, TRINITY_DN85628_c5_g1^TAP1_RAT^TAP2_RAT^Tm7
GO:0046968	0.000158398	0.999999459	2	4	peptide antigen transport	BP	0.03726162	BP peptide antigen transport	TRINITY_DN78913_c2_g1^TAP1_RAT, TRINITY_DN85628_c5_g1^TAP1_RAT^TAP2_RAT^Tm7
GO:0046980	0.000158398	0.999999459	2	4	tapasin binding	MF	0.03726162	MF tapasin binding	TRINITY_DN78913_c2_g1^TAP1_RAT, TRINITY_DN85628_c5_g1^TAP1_RAT^TAP2_RAT^Tm7
GO:0007166	0.000175666	0.999945482	17	1825	cell surface receptor signaling pathway	BP	0.040807123	BP cell surface receptor signaling pathway	TRINITY_DN68801_c0_g2^SOCS1_MOUSE, TRINITY_DN75653_c0_g1^CCL19_MOUSE, TRINITY_DN77644_c0_g1^HA10_MOUSE^1B73_HUMAN^HA11_RAT^1B14_HUMAN^HA1Y_MOUSE^HA1A_RABIT^HA13_MOUSE^HA11_MOUSE^HA1L_MOUSE^1B01_PANTR^HA19_MOUSE^1A29_HUMAN, TRINITY_DN78738_c5_g1^STAT1_MOUSE^STAT1_HUMAN, TRINITY_DN78897_c2_g5^PSB9_BOVIN^PSB9_HUMAN^PSB9_RAT, TRINITY_DN79937_c2_g1^IIGP1_MOUSE, TRINITY_DN80645_c2_g5^K1C19_MOUSE, TRINI…
GO:0046978	0.0002046	0.999999077	2	5	TAP1 binding	MF	0.046313321	MF TAP1 binding	TRINITY_DN78913_c2_g1^TAP1_RAT, TRINITY_DN85628_c5_g1^TAP1_RAT^TAP2_RAT^Tm7
GO:0015440	0.000204839	0.999999076	2	5	peptide-transporting ATPase activity	MF	0.046313321	MF peptide-transporting ATPase activity	TRINITY_DN78913_c2_g1^TAP1_RAT, TRINITY_DN85628_c5_g1^TAP1_RAT^TAP2_RAT^Tm7
GO:0007259	0.000206845	0.999994706	3	36	JAK-STAT cascade	BP	0.046313321	BP JAK-STAT cascade	TRINITY_DN68801_c0_g2^SOCS1_MOUSE, TRINITY_DN78738_c5_g1^STAT1_MOUSE^STAT1_HUMAN, TRINITY_DN83919_c1_g1^STAT1_MOUSE
GO:0072202	0.000221581	0.999998804	2	7	cell differentiation involved in metanephros development	BP	0.048584254	BP cell differentiation involved in metanephros development	TRINITY_DN78738_c5_g1^STAT1_MOUSE^STAT1_HUMAN, TRINITY_DN83919_c1_g1^STAT1_MOUSE
GO:0046719	0.000227457	0.999998708	2	8	regulation by virus of viral protein levels in host cell	BP	0.048584254	BP regulation by virus of viral protein levels in host cell	TRINITY_DN78738_c5_g1^STAT1_MOUSE^STAT1_HUMAN, TRINITY_DN83919_c1_g1^STAT1_MOUSE
GO:0018931	0.000227898	0.999999066	2	4	naphthalene metabolic process	BP	0.048584254	BP naphthalene metabolic process	TRINITY_DN81178_c1_g1^CP2F2_RAT^CP2F2_MOUSE^Tm1, TRINITY_DN81178_c1_g2^CP2F2_RAT
GO:0090420	0.000227898	0.999999066	2	4	naphthalene-containing compound metabolic process	BP	0.048584254	BP naphthalene-containing compound metabolic process	TRINITY_DN81178_c1_g1^CP2F2_RAT^CP2F2_MOUSE^Tm1, TRINITY_DN81178_c1_g2^CP2F2_RAT
GO:0034242	0.000230059	0.999998735	2	7	negative regulation of syncytium formation by plasma membrane fusion	BP	0.048584254	BP negative regulation of syncytium formation by plasma membrane fusion	TRINITY_DN78738_c5_g1^STAT1_MOUSE^STAT1_HUMAN, TRINITY_DN83919_c1_g1^STAT1_MOUSE
GO:0010463	0.000246423	0.999998543	2	8	mesenchymal cell proliferation	BP	0.051455401	BP mesenchymal cell proliferation	TRINITY_DN78738_c5_g1^STAT1_MOUSE^STAT1_HUMAN, TRINITY_DN83919_c1_g1^STAT1_MOUSE
GO:0016835	0.000251233	0.999985965	4	81	carbon-oxygen lyase activity	MF	0.05187672	MF carbon-oxygen lyase activity	TRINITY_DN75147_c0_g1^CAH1_RAT, TRINITY_DN78345_c0_g2^CAH3_RAT^CAH3_MOUSE, TRINITY_DN85199_c2_g1^CAH2_HUMAN^CAH2_MOUSE^Tm1, TRINITY_DN87303_c4_g1^CAH1_RAT
GO:0072161	0.000279733	0.999998237	2	8	mesenchymal cell differentiation involved in kidney development	BP	0.056506128	BP mesenchymal cell differentiation involved in kidney development	TRINITY_DN78738_c5_g1^STAT1_MOUSE^STAT1_HUMAN, TRINITY_DN83919_c1_g1^STAT1_MOUSE
GO:2001012	0.000279733	0.999998237	2	8	mesenchymal cell differentiation involved in renal system development	BP	0.056506128	BP mesenchymal cell differentiation involved in renal system development	TRINITY_DN78738_c5_g1^STAT1_MOUSE^STAT1_HUMAN, TRINITY_DN83919_c1_g1^STAT1_MOUSE
GO:0002684	0.000320602	0.999918109	12	839	positive regulation of immune system process	BP	0.064065263	BP positive regulation of immune system process	TRINITY_DN75653_c0_g1^CCL19_MOUSE, TRINITY_DN77644_c0_g1^HA10_MOUSE^1B73_HUMAN^HA11_RAT^1B14_HUMAN^HA1Y_MOUSE^HA1A_RABIT^HA13_MOUSE^HA11_MOUSE^HA1L_MOUSE^1B01_PANTR^HA19_MOUSE^1A29_HUMAN, TRINITY_DN78897_c2_g5^PSB9_BOVIN^PSB9_HUMAN^PSB9_RAT, TRINITY_DN78913_c2_g1^TAP1_RAT, TRINITY_DN79105_c10_g1^CEAM1_MOUSE, TRINITY_DN83337_c1_g1^EPHB6_RAT^EPHB6_MOUSE^Tm2, TRINITY_DN85199_c2_g1^CAH2_HUMAN^CAH2_MO…
GO:0006950	0.000330698	0.999866948	25	2986	response to stress	BP	0.065379652	BP response to stress	TRINITY_DN75653_c0_g1^CCL19_MOUSE, TRINITY_DN76636_c4_g1^BATF2_MOUSE, TRINITY_DN76636_c4_g2^BATF2_MOUSE, TRINITY_DN77644_c0_g1^HA10_MOUSE^1B73_HUMAN^HA11_RAT^1B14_HUMAN^HA1Y_MOUSE^HA1A_RABIT^HA13_MOUSE^HA11_MOUSE^HA1L_MOUSE^1B01_PANTR^HA19_MOUSE^1A29_HUMAN, TRINITY_DN78345_c0_g2^CAH3_RAT^CAH3_MOUSE, TRINITY_DN78738_c5_g1^STAT1_MOUSE^STAT1_HUMAN, TRINITY_DN78897_c2_g5^PSB9_BOVIN^PSB9_HUMAN^PSB9_RA…
GO:0016491	0.000355898	0.999891744	15	1026	oxidoreductase activity	MF	0.069621085	MF oxidoreductase activity	TRINITY_DN77542_c4_g1^CP3A2_RAT^CP3AB_MOUSE^Tm1, TRINITY_DN77782_c3_g1^CP2CB_RAT^CP242_PIG, TRINITY_DN79153_c0_g1^CP3A9_RAT^CP3AD_MOUSE, TRINITY_DN79297_c2_g1^AIFM3_MOUSE, TRINITY_DN80794_c0_g1^PYRD2_RAT^PYRD2_BOVIN, TRINITY_DN80794_c0_g2^PYRD2_MOUSE^PYRD2_RAT, TRINITY_DN81178_c1_g1^CP2F2_RAT^CP2F2_MOUSE^Tm1, TRINITY_DN81178_c1_g2^CP2F2_RAT, TRINITY_DN82079_c5_g1^CP3A9_RAT^CP3AD_MOUSE^CP3AP_MOUSE…
GO:0042825	0.000371977	0.999997533	2	6	TAP complex	CC	0.072008485	CC TAP complex	TRINITY_DN78913_c2_g1^TAP1_RAT, TRINITY_DN85628_c5_g1^TAP1_RAT^TAP2_RAT^Tm7
GO:0002577	0.000383655	0.999988045	3	29	regulation of antigen processing and presentation	BP	0.073503478	BP regulation of antigen processing and presentation	TRINITY_DN75653_c0_g1^CCL19_MOUSE, TRINITY_DN78913_c2_g1^TAP1_RAT, TRINITY_DN85628_c5_g1^TAP1_RAT^TAP2_RAT^Tm7
GO:0050776	0.000434553	0.999892974	11	733	regulation of immune response	BP	0.082405456	BP regulation of immune response	TRINITY_DN68801_c0_g2^SOCS1_MOUSE, TRINITY_DN75653_c0_g1^CCL19_MOUSE, TRINITY_DN77644_c0_g1^HA10_MOUSE^1B73_HUMAN^HA11_RAT^1B14_HUMAN^HA1Y_MOUSE^HA1A_RABIT^HA13_MOUSE^HA11_MOUSE^HA1L_MOUSE^1B01_PANTR^HA19_MOUSE^1A29_HUMAN, TRINITY_DN78738_c5_g1^STAT1_MOUSE^STAT1_HUMAN, TRINITY_DN78897_c2_g5^PSB9_BOVIN^PSB9_HUMAN^PSB9_RAT, TRINITY_DN78913_c2_g1^TAP1_RAT, TRINITY_DN85628_c5_g1^TAP1_RAT^TAP2_RAT^Tm7…
GO:0050649	0.000451587	0.999971768	4	35	testosterone 6-beta-hydroxylase activity	MF	0.084662711	MF testosterone 6-beta-hydroxylase activity	TRINITY_DN77542_c4_g1^CP3A2_RAT^CP3AB_MOUSE^Tm1, TRINITY_DN82079_c5_g1^CP3A9_RAT^CP3AD_MOUSE^CP3AP_MOUSE^CP3AC_CANLF^Tm1, TRINITY_DN82121_c0_g3^CP3A1_RAT^CP3A2_RAT, TRINITY_DN86420_c0_g7^CP3A2_RAT
GO:0051704	0.000455568	0.999846437	17	1352	multi-organism process	BP	0.084662711	BP multi-organism process	TRINITY_DN75653_c0_g1^CCL19_MOUSE, TRINITY_DN76636_c4_g1^BATF2_MOUSE, TRINITY_DN76636_c4_g2^BATF2_MOUSE, TRINITY_DN77644_c0_g1^HA10_MOUSE^1B73_HUMAN^HA11_RAT^1B14_HUMAN^HA1Y_MOUSE^HA1A_RABIT^HA13_MOUSE^HA11_MOUSE^HA1L_MOUSE^1B01_PANTR^HA19_MOUSE^1A29_HUMAN, TRINITY_DN78738_c5_g1^STAT1_MOUSE^STAT1_HUMAN, TRINITY_DN78897_c2_g5^PSB9_BOVIN^PSB9_HUMAN^PSB9_RAT, TRINITY_DN79105_c10_g1^CEAM1_MOUSE, TRIN…
GO:0045088	0.000461787	0.99994034	6	253	regulation of innate immune response	BP	0.08496883	BP regulation of innate immune response	TRINITY_DN68801_c0_g2^SOCS1_MOUSE, TRINITY_DN78738_c5_g1^STAT1_MOUSE^STAT1_HUMAN, TRINITY_DN78897_c2_g5^PSB9_BOVIN^PSB9_HUMAN^PSB9_RAT, TRINITY_DN78913_c2_g1^TAP1_RAT, TRINITY_DN85628_c5_g1^TAP1_RAT^TAP2_RAT^Tm7, TRINITY_DN87173_c1_g3^NLRC5_MOUSE^NLRC5_HUMAN
GO:0072307	0.000475051	0.999996089	2	8	regulation of metanephric nephron tubule epithelial cell differentiation	BP	0.086552378	BP regulation of metanephric nephron tubule epithelial cell differentiation	TRINITY_DN78738_c5_g1^STAT1_MOUSE^STAT1_HUMAN, TRINITY_DN83919_c1_g1^STAT1_MOUSE
GO:0070542	0.000524078	0.999964186	4	104	response to fatty acid	BP	0.094557872	BP response to fatty acid	TRINITY_DN75653_c0_g1^CCL19_MOUSE, TRINITY_DN82714_c6_g1^THIC_MOUSE^THIC_RAT, TRINITY_DN83590_c0_g1^ACOD1_MOUSE^ACOD2_RAT^Tm4, TRINITY_DN84008_c4_g1^SRBP1_CRIGR^PA2G5_HUMAN^PA2G5_MOUSE^SRBP1_PIG^SRBP1_MOUSE^Tm2
GO:0005164	0.000534888	0.999994867	2	13	tumor necrosis factor receptor binding	MF	0.09471109	MF tumor necrosis factor receptor binding	TRINITY_DN78738_c5_g1^STAT1_MOUSE^STAT1_HUMAN, TRINITY_DN83919_c1_g1^STAT1_MOUSE
GO:0071310	0.00053512	0.999846174	13	1143	cellular response to organic substance	BP	0.09471109	BP cellular response to organic substance	TRINITY_DN68801_c0_g2^SOCS1_MOUSE, TRINITY_DN75653_c0_g1^CCL19_MOUSE, TRINITY_DN77644_c0_g1^HA10_MOUSE^1B73_HUMAN^HA11_RAT^1B14_HUMAN^HA1Y_MOUSE^HA1A_RABIT^HA13_MOUSE^HA11_MOUSE^HA1L_MOUSE^1B01_PANTR^HA19_MOUSE^1A29_HUMAN, TRINITY_DN78738_c5_g1^STAT1_MOUSE^STAT1_HUMAN, TRINITY_DN78897_c2_g5^PSB9_BOVIN^PSB9_HUMAN^PSB9_RAT, TRINITY_DN79937_c2_g1^IIGP1_MOUSE, TRINITY_DN82714_c6_g1^THIC_MOUSE^THIC_RA…
GO:0003985	0.000553117	0.999995082	2	8	acetyl-CoA C-acetyltransferase activity	MF	0.096972897	MF acetyl-CoA C-acetyltransferase activity	TRINITY_DN82714_c6_g1^THIC_MOUSE^THIC_RAT, TRINITY_DN82714_c6_g4^THIC_MOUSE
GO:0000983	0.000573761	0.999994537	2	10	transcription factor activity, RNA polymerase II core promoter sequence-specific	MF	0.099652076	MF transcription factor activity, RNA polymerase II core promoter sequence-specific	TRINITY_DN78738_c5_g1^STAT1_MOUSE^STAT1_HUMAN, TRINITY_DN83919_c1_g1^STAT1_MOUSE
GO:0072203	0.000595514	0.999994222	2	10	cell proliferation involved in metanephros development	BP	0.102472552	BP cell proliferation involved in metanephros development	TRINITY_DN78738_c5_g1^STAT1_MOUSE^STAT1_HUMAN, TRINITY_DN83919_c1_g1^STAT1_MOUSE
GO:0042196	0.000624101	0.999994323	2	7	chlorinated hydrocarbon metabolic process	BP	0.105438998	BP chlorinated hydrocarbon metabolic process	TRINITY_DN81178_c1_g1^CP2F2_RAT^CP2F2_MOUSE^Tm1, TRINITY_DN81178_c1_g2^CP2F2_RAT
GO:0042197	0.000624101	0.999994323	2	7	halogenated hydrocarbon metabolic process	BP	0.105438998	BP halogenated hydrocarbon metabolic process	TRINITY_DN81178_c1_g1^CP2F2_RAT^CP2F2_MOUSE^Tm1, TRINITY_DN81178_c1_g2^CP2F2_RAT
GO:0016453	0.000651379	0.999993529	2	9	C-acetyltransferase activity	MF	0.109056042	MF C-acetyltransferase activity	TRINITY_DN82714_c6_g1^THIC_MOUSE^THIC_RAT, TRINITY_DN82714_c6_g4^THIC_MOUSE
GO:0030659	0.000663642	0.99988889	7	337	cytoplasmic vesicle membrane	CC	0.110117136	CC cytoplasmic vesicle membrane	TRINITY_DN77644_c0_g1^HA10_MOUSE^1B73_HUMAN^HA11_RAT^1B14_HUMAN^HA1Y_MOUSE^HA1A_RABIT^HA13_MOUSE^HA11_MOUSE^HA1L_MOUSE^1B01_PANTR^HA19_MOUSE^1A29_HUMAN, TRINITY_DN81550_c3_g2^IRGM1_MOUSE, TRINITY_DN84008_c4_g1^SRBP1_CRIGR^PA2G5_HUMAN^PA2G5_MOUSE^SRBP1_PIG^SRBP1_MOUSE^Tm2, TRINITY_DN85891_c1_g1^RAC2_HUMAN^RAC1_CAEEL^RAC3_MOUSE, TRINITY_DN86171_c2_g1^IRGM1_MOUSE, TRINITY_DN86171_c2_g2^IRGM1_MOUSE, …
GO:0016298	0.000670099	0.999951125	4	102	lipase activity	MF	0.110204525	MF lipase activity	TRINITY_DN80528_c1_g2^HRSL3_MOUSE^HRSL3_PONAB^Tm1, TRINITY_DN82763_c5_g1^PLD4_MOUSE^PLD4_HUMAN, TRINITY_DN84008_c4_g1^SRBP1_CRIGR^PA2G5_HUMAN^PA2G5_MOUSE^SRBP1_PIG^SRBP1_MOUSE^Tm2, TRINITY_DN84172_c0_g1^LIPL_RAT^LIPL_MOUSE
GO:0002428	0.0007014	0.999973633	3	23	antigen processing and presentation of peptide antigen via MHC class Ib	BP	0.113298377	BP antigen processing and presentation of peptide antigen via MHC class Ib	TRINITY_DN77644_c0_g1^HA10_MOUSE^1B73_HUMAN^HA11_RAT^1B14_HUMAN^HA1Y_MOUSE^HA1A_RABIT^HA13_MOUSE^HA11_MOUSE^HA1L_MOUSE^1B01_PANTR^HA19_MOUSE^1A29_HUMAN, TRINITY_DN78913_c2_g1^TAP1_RAT, TRINITY_DN85628_c5_g1^TAP1_RAT^TAP2_RAT^Tm7
GO:0002476	0.0007014	0.999973633	3	23	antigen processing and presentation of endogenous peptide antigen via MHC class Ib	BP	0.113298377	BP antigen processing and presentation of endogenous peptide antigen via MHC class Ib	TRINITY_DN77644_c0_g1^HA10_MOUSE^1B73_HUMAN^HA11_RAT^1B14_HUMAN^HA1Y_MOUSE^HA1A_RABIT^HA13_MOUSE^HA11_MOUSE^HA1L_MOUSE^1B01_PANTR^HA19_MOUSE^1A29_HUMAN, TRINITY_DN78913_c2_g1^TAP1_RAT, TRINITY_DN85628_c5_g1^TAP1_RAT^TAP2_RAT^Tm7
GO:0042802	0.0007072	0.999802152	12	1121	identical protein binding	MF	0.113298377	MF identical protein binding	TRINITY_DN78074_c1_g1^GSTM4_HUMAN^GSTM1_HUMAN, TRINITY_DN78738_c5_g1^STAT1_MOUSE^STAT1_HUMAN, TRINITY_DN78913_c2_g1^TAP1_RAT, TRINITY_DN79105_c10_g1^CEAM1_MOUSE, TRINITY_DN79937_c2_g1^IIGP1_MOUSE, TRINITY_DN83827_c3_g1^IIGP1_MOUSE, TRINITY_DN83827_c3_g4^IIGP1_MOUSE, TRINITY_DN83919_c1_g1^STAT1_MOUSE, TRINITY_DN85628_c5_g1^TAP1_RAT^TAP2_RAT^Tm7, TRINITY_DN86748_c1_g1^IIGP1_MOUSE, TRINITY_DN86952_c…
GO:0003340	0.000729462	0.999992327	2	9	negative regulation of mesenchymal to epithelial transition involved in metanephros morphogenesis	BP	0.115866074	BP negative regulation of mesenchymal to epithelial transition involved in metanephros morphogenesis	TRINITY_DN78738_c5_g1^STAT1_MOUSE^STAT1_HUMAN, TRINITY_DN83919_c1_g1^STAT1_MOUSE
GO:0002475	0.000788109	0.9999688	3	26	antigen processing and presentation via MHC class Ib	BP	0.124120438	BP antigen processing and presentation via MHC class Ib	TRINITY_DN77644_c0_g1^HA10_MOUSE^1B73_HUMAN^HA11_RAT^1B14_HUMAN^HA1Y_MOUSE^HA1A_RABIT^HA13_MOUSE^HA11_MOUSE^HA1L_MOUSE^1B01_PANTR^HA19_MOUSE^1A29_HUMAN, TRINITY_DN78913_c2_g1^TAP1_RAT, TRINITY_DN85628_c5_g1^TAP1_RAT^TAP2_RAT^Tm7
GO:0042221	0.000831056	0.999669546	21	2497	response to chemical	BP	0.129784342	BP response to chemical	TRINITY_DN68801_c0_g2^SOCS1_MOUSE, TRINITY_DN75653_c0_g1^CCL19_MOUSE, TRINITY_DN77644_c0_g1^HA10_MOUSE^1B73_HUMAN^HA11_RAT^1B14_HUMAN^HA1Y_MOUSE^HA1A_RABIT^HA13_MOUSE^HA11_MOUSE^HA1L_MOUSE^1B01_PANTR^HA19_MOUSE^1A29_HUMAN, TRINITY_DN78345_c0_g2^CAH3_RAT^CAH3_MOUSE, TRINITY_DN78738_c5_g1^STAT1_MOUSE^STAT1_HUMAN, TRINITY_DN78897_c2_g5^PSB9_BOVIN^PSB9_HUMAN^PSB9_RAT, TRINITY_DN79937_c2_g1^IIGP1_MOUS…
GO:0012506	0.000842282	0.999853058	7	358	vesicle membrane	CC	0.129998203	CC vesicle membrane	TRINITY_DN77644_c0_g1^HA10_MOUSE^1B73_HUMAN^HA11_RAT^1B14_HUMAN^HA1Y_MOUSE^HA1A_RABIT^HA13_MOUSE^HA11_MOUSE^HA1L_MOUSE^1B01_PANTR^HA19_MOUSE^1A29_HUMAN, TRINITY_DN81550_c3_g2^IRGM1_MOUSE, TRINITY_DN84008_c4_g1^SRBP1_CRIGR^PA2G5_HUMAN^PA2G5_MOUSE^SRBP1_PIG^SRBP1_MOUSE^Tm2, TRINITY_DN85891_c1_g1^RAC2_HUMAN^RAC1_CAEEL^RAC3_MOUSE, TRINITY_DN86171_c2_g1^IRGM1_MOUSE, TRINITY_DN86171_c2_g2^IRGM1_MOUSE, …
GO:0007608	0.000852745	0.999964749	3	32	sensory perception of smell	BP	0.129998203	BP sensory perception of smell	TRINITY_DN79153_c0_g1^CP3A9_RAT^CP3AD_MOUSE, TRINITY_DN82079_c5_g1^CP3A9_RAT^CP3AD_MOUSE^CP3AP_MOUSE^CP3AC_CANLF^Tm1, TRINITY_DN86920_c8_g3^CP3AD_MOUSE^CP3A9_RAT^Tm1
GO:0072111	0.000853411	0.999989631	2	13	cell proliferation involved in kidney development	BP	0.129998203	BP cell proliferation involved in kidney development	TRINITY_DN78738_c5_g1^STAT1_MOUSE^STAT1_HUMAN, TRINITY_DN83919_c1_g1^STAT1_MOUSE
GO:0003339	0.000955709	0.999988015	2	11	regulation of mesenchymal to epithelial transition involved in metanephros morphogenesis	BP	0.144397491	BP regulation of mesenchymal to epithelial transition involved in metanephros morphogenesis	TRINITY_DN78738_c5_g1^STAT1_MOUSE^STAT1_HUMAN, TRINITY_DN83919_c1_g1^STAT1_MOUSE
GO:0045824	0.000994988	0.999956021	3	40	negative regulation of innate immune response	BP	0.149119886	BP negative regulation of innate immune response	TRINITY_DN78913_c2_g1^TAP1_RAT, TRINITY_DN85628_c5_g1^TAP1_RAT^TAP2_RAT^Tm7, TRINITY_DN87173_c1_g3^NLRC5_MOUSE^NLRC5_HUMAN
GO:0072182	0.001025227	0.999986331	2	13	regulation of nephron tubule epithelial cell differentiation	BP	0.151407462	BP regulation of nephron tubule epithelial cell differentiation	TRINITY_DN78738_c5_g1^STAT1_MOUSE^STAT1_HUMAN, TRINITY_DN83919_c1_g1^STAT1_MOUSE
GO:0030300	0.001034683	0.999986723	2	10	regulation of intestinal cholesterol absorption	BP	0.151407462	BP regulation of intestinal cholesterol absorption	TRINITY_DN82714_c6_g1^THIC_MOUSE^THIC_RAT, TRINITY_DN82714_c6_g4^THIC_MOUSE
GO:0015197	0.001034694	0.999986003	2	14	peptide transporter activity	MF	0.151407462	MF peptide transporter activity	TRINITY_DN78913_c2_g1^TAP1_RAT, TRINITY_DN85628_c5_g1^TAP1_RAT^TAP2_RAT^Tm7
GO:0072217	0.001071976	0.99998555	2	12	negative regulation of metanephros development	BP	0.155637586	BP negative regulation of metanephros development	TRINITY_DN78738_c5_g1^STAT1_MOUSE^STAT1_HUMAN, TRINITY_DN83919_c1_g1^STAT1_MOUSE
GO:0017111	0.001100759	0.999696031	11	878	nucleoside-triphosphatase activity	MF	0.158577527	MF nucleoside-triphosphatase activity	TRINITY_DN73325_c0_g1^RN213_MOUSE, TRINITY_DN75195_c0_g1^RN213_MOUSE, TRINITY_DN78593_c9_g1^ABCG3_MOUSE, TRINITY_DN78913_c2_g1^TAP1_RAT, TRINITY_DN79937_c2_g1^IIGP1_MOUSE, TRINITY_DN83827_c3_g1^IIGP1_MOUSE, TRINITY_DN83827_c3_g4^IIGP1_MOUSE, TRINITY_DN85628_c5_g1^TAP1_RAT^TAP2_RAT^Tm7, TRINITY_DN85891_c1_g1^RAC2_HUMAN^RAC1_CAEEL^RAC3_MOUSE, TRINITY_DN86748_c1_g1^IIGP1_MOUSE, TRINITY_DN86952_c2_g1…
GO:2000696	0.001123206	0.999984161	2	14	regulation of epithelial cell differentiation involved in kidney development	BP	0.160566554	BP regulation of epithelial cell differentiation involved in kidney development	TRINITY_DN78738_c5_g1^STAT1_MOUSE^STAT1_HUMAN, TRINITY_DN83919_c1_g1^STAT1_MOUSE
GO:0000979	0.001236924	0.999939759	3	68	RNA polymerase II core promoter sequence-specific DNA binding	MF	0.175473264	MF RNA polymerase II core promoter sequence-specific DNA binding	TRINITY_DN78738_c5_g1^STAT1_MOUSE^STAT1_HUMAN, TRINITY_DN83919_c1_g1^STAT1_MOUSE, TRINITY_DN87173_c1_g3^NLRC5_MOUSE^NLRC5_HUMAN
GO:0044444	0.001328592	0.999290209	45	7642	cytoplasmic part	CC	0.185102185	CC cytoplasmic part	TRINITY_DN68801_c0_g2^SOCS1_MOUSE, TRINITY_DN77542_c4_g1^CP3A2_RAT^CP3AB_MOUSE^Tm1, TRINITY_DN77644_c0_g1^HA10_MOUSE^1B73_HUMAN^HA11_RAT^1B14_HUMAN^HA1Y_MOUSE^HA1A_RABIT^HA13_MOUSE^HA11_MOUSE^HA1L_MOUSE^1B01_PANTR^HA19_MOUSE^1A29_HUMAN, TRINITY_DN77782_c3_g1^CP2CB_RAT^CP242_PIG, TRINITY_DN78053_c2_g1^PSB8_RAT^PSB8_MOUSE, TRINITY_DN78074_c1_g1^GSTM4_HUMAN^GSTM1_HUMAN, TRINITY_DN78345_c0_g2^CAH3_RA…
GO:0010033	0.001341982	0.999484659	18	2049	response to organic substance	BP	0.185102185	BP response to organic substance	TRINITY_DN68801_c0_g2^SOCS1_MOUSE, TRINITY_DN75653_c0_g1^CCL19_MOUSE, TRINITY_DN77644_c0_g1^HA10_MOUSE^1B73_HUMAN^HA11_RAT^1B14_HUMAN^HA1Y_MOUSE^HA1A_RABIT^HA13_MOUSE^HA11_MOUSE^HA1L_MOUSE^1B01_PANTR^HA19_MOUSE^1A29_HUMAN, TRINITY_DN78345_c0_g2^CAH3_RAT^CAH3_MOUSE, TRINITY_DN78738_c5_g1^STAT1_MOUSE^STAT1_HUMAN, TRINITY_DN78897_c2_g5^PSB9_BOVIN^PSB9_HUMAN^PSB9_RAT, TRINITY_DN79937_c2_g1^IIGP1_MOUS…
GO:0097028	0.00134583	0.999933836	3	41	dendritic cell differentiation	BP	0.185102185	BP dendritic cell differentiation	TRINITY_DN75653_c0_g1^CCL19_MOUSE, TRINITY_DN76636_c4_g1^BATF2_MOUSE, TRINITY_DN76636_c4_g2^BATF2_MOUSE
GO:0002477	0.001364561	0.999979501	2	11	antigen processing and presentation of exogenous peptide antigen via MHC class Ib	BP	0.185102185	BP antigen processing and presentation of exogenous peptide antigen via MHC class Ib	TRINITY_DN78913_c2_g1^TAP1_RAT, TRINITY_DN85628_c5_g1^TAP1_RAT^TAP2_RAT^Tm7
GO:0002481	0.001364561	0.999979501	2	11	antigen processing and presentation of exogenous protein antigen via MHC class Ib, TAP-dependent	BP	0.185102185	BP antigen processing and presentation of exogenous protein antigen via MHC class Ib, TAP-dependent	TRINITY_DN78913_c2_g1^TAP1_RAT, TRINITY_DN85628_c5_g1^TAP1_RAT^TAP2_RAT^Tm7
GO:0002591	0.001364561	0.999979501	2	11	positive regulation of antigen processing and presentation of peptide antigen via MHC class I	BP	0.185102185	BP positive regulation of antigen processing and presentation of peptide antigen via MHC class I	TRINITY_DN78913_c2_g1^TAP1_RAT, TRINITY_DN85628_c5_g1^TAP1_RAT^TAP2_RAT^Tm7
GO:0060456	0.0013845	0.999979406	2	10	positive regulation of digestive system process	BP	0.186446063	BP positive regulation of digestive system process	TRINITY_DN82714_c6_g1^THIC_MOUSE^THIC_RAT, TRINITY_DN82714_c6_g4^THIC_MOUSE
GO:0002682	0.001464346	0.999507262	14	1320	regulation of immune system process	BP	0.195779965	BP regulation of immune system process	TRINITY_DN68801_c0_g2^SOCS1_MOUSE, TRINITY_DN75653_c0_g1^CCL19_MOUSE, TRINITY_DN77644_c0_g1^HA10_MOUSE^1B73_HUMAN^HA11_RAT^1B14_HUMAN^HA1Y_MOUSE^HA1A_RABIT^HA13_MOUSE^HA11_MOUSE^HA1L_MOUSE^1B01_PANTR^HA19_MOUSE^1A29_HUMAN, TRINITY_DN78738_c5_g1^STAT1_MOUSE^STAT1_HUMAN, TRINITY_DN78897_c2_g5^PSB9_BOVIN^PSB9_HUMAN^PSB9_RAT, TRINITY_DN78913_c2_g1^TAP1_RAT, TRINITY_DN79105_c10_g1^CEAM1_MOUSE, TRINITY…
GO:0002589	0.001479753	0.999976509	2	12	regulation of antigen processing and presentation of peptide antigen via MHC class I	BP	0.196426622	BP regulation of antigen processing and presentation of peptide antigen via MHC class I	TRINITY_DN78913_c2_g1^TAP1_RAT, TRINITY_DN85628_c5_g1^TAP1_RAT^TAP2_RAT^Tm7
GO:0033209	0.001505117	0.999921441	3	70	tumor necrosis factor-mediated signaling pathway	BP	0.198376523	BP tumor necrosis factor-mediated signaling pathway	TRINITY_DN78738_c5_g1^STAT1_MOUSE^STAT1_HUMAN, TRINITY_DN78897_c2_g5^PSB9_BOVIN^PSB9_HUMAN^PSB9_RAT, TRINITY_DN83919_c1_g1^STAT1_MOUSE
GO:0090185	0.001521447	0.999974763	2	15	negative regulation of kidney development	BP	0.19911667	BP negative regulation of kidney development	TRINITY_DN78738_c5_g1^STAT1_MOUSE^STAT1_HUMAN, TRINITY_DN83919_c1_g1^STAT1_MOUSE
GO:0007606	0.001560961	0.999918655	3	47	sensory perception of chemical stimulus	BP	0.202859394	BP sensory perception of chemical stimulus	TRINITY_DN79153_c0_g1^CP3A9_RAT^CP3AD_MOUSE, TRINITY_DN82079_c5_g1^CP3A9_RAT^CP3AD_MOUSE^CP3AP_MOUSE^CP3AC_CANLF^Tm1, TRINITY_DN86920_c8_g3^CP3AD_MOUSE^CP3A9_RAT^Tm1
GO:0016462	0.001606955	0.999534563	11	928	pyrophosphatase activity	MF	0.207386419	MF pyrophosphatase activity	TRINITY_DN73325_c0_g1^RN213_MOUSE, TRINITY_DN75195_c0_g1^RN213_MOUSE, TRINITY_DN78593_c9_g1^ABCG3_MOUSE, TRINITY_DN78913_c2_g1^TAP1_RAT, TRINITY_DN79937_c2_g1^IIGP1_MOUSE, TRINITY_DN83827_c3_g1^IIGP1_MOUSE, TRINITY_DN83827_c3_g4^IIGP1_MOUSE, TRINITY_DN85628_c5_g1^TAP1_RAT^TAP2_RAT^Tm7, TRINITY_DN85891_c1_g1^RAC2_HUMAN^RAC1_CAEEL^RAC3_MOUSE, TRINITY_DN86748_c1_g1^IIGP1_MOUSE, TRINITY_DN86952_c2_g1…
GO:0016818	0.00164175	0.999523189	11	930	hydrolase activity, acting on acid anhydrides, in phosphorus-containing anhydrides	MF	0.210415705	MF hydrolase activity, acting on acid anhydrides, in phosphorus-containing anhydrides	TRINITY_DN73325_c0_g1^RN213_MOUSE, TRINITY_DN75195_c0_g1^RN213_MOUSE, TRINITY_DN78593_c9_g1^ABCG3_MOUSE, TRINITY_DN78913_c2_g1^TAP1_RAT, TRINITY_DN79937_c2_g1^IIGP1_MOUSE, TRINITY_DN83827_c3_g1^IIGP1_MOUSE, TRINITY_DN83827_c3_g4^IIGP1_MOUSE, TRINITY_DN85628_c5_g1^TAP1_RAT^TAP2_RAT^Tm7, TRINITY_DN85891_c1_g1^RAC2_HUMAN^RAC1_CAEEL^RAC3_MOUSE, TRINITY_DN86748_c1_g1^IIGP1_MOUSE, TRINITY_DN86952_c2_g1…
GO:0016817	0.001678197	0.999511239	11	933	hydrolase activity, acting on acid anhydrides	MF	0.213613789	MF hydrolase activity, acting on acid anhydrides	TRINITY_DN73325_c0_g1^RN213_MOUSE, TRINITY_DN75195_c0_g1^RN213_MOUSE, TRINITY_DN78593_c9_g1^ABCG3_MOUSE, TRINITY_DN78913_c2_g1^TAP1_RAT, TRINITY_DN79937_c2_g1^IIGP1_MOUSE, TRINITY_DN83827_c3_g1^IIGP1_MOUSE, TRINITY_DN83827_c3_g4^IIGP1_MOUSE, TRINITY_DN85628_c5_g1^TAP1_RAT^TAP2_RAT^Tm7, TRINITY_DN85891_c1_g1^RAC2_HUMAN^RAC1_CAEEL^RAC3_MOUSE, TRINITY_DN86748_c1_g1^IIGP1_MOUSE, TRINITY_DN86952_c2_g1…
GO:0003924	0.001710931	0.999715471	6	251	GTPase activity	MF	0.216298915	MF GTPase activity	TRINITY_DN79937_c2_g1^IIGP1_MOUSE, TRINITY_DN83827_c3_g1^IIGP1_MOUSE, TRINITY_DN83827_c3_g4^IIGP1_MOUSE, TRINITY_DN85891_c1_g1^RAC2_HUMAN^RAC1_CAEEL^RAC3_MOUSE, TRINITY_DN86748_c1_g1^IIGP1_MOUSE, TRINITY_DN86952_c2_g1^IIGP1_MOUSE^TGTP2_MOUSE
GO:0002585	0.001735372	0.999970127	2	12	positive regulation of antigen processing and presentation of peptide antigen	BP	0.217906418	BP positive regulation of antigen processing and presentation of peptide antigen	TRINITY_DN78913_c2_g1^TAP1_RAT, TRINITY_DN85628_c5_g1^TAP1_RAT^TAP2_RAT^Tm7
GO:0061005	0.001810509	0.99996611	2	21	cell differentiation involved in kidney development	BP	0.224522155	BP cell differentiation involved in kidney development	TRINITY_DN78738_c5_g1^STAT1_MOUSE^STAT1_HUMAN, TRINITY_DN83919_c1_g1^STAT1_MOUSE
GO:0044433	0.001812221	0.999638535	7	419	cytoplasmic vesicle part	CC	0.224522155	CC cytoplasmic vesicle part	TRINITY_DN77644_c0_g1^HA10_MOUSE^1B73_HUMAN^HA11_RAT^1B14_HUMAN^HA1Y_MOUSE^HA1A_RABIT^HA13_MOUSE^HA11_MOUSE^HA1L_MOUSE^1B01_PANTR^HA19_MOUSE^1A29_HUMAN, TRINITY_DN81550_c3_g2^IRGM1_MOUSE, TRINITY_DN84008_c4_g1^SRBP1_CRIGR^PA2G5_HUMAN^PA2G5_MOUSE^SRBP1_PIG^SRBP1_MOUSE^Tm2, TRINITY_DN85891_c1_g1^RAC2_HUMAN^RAC1_CAEEL^RAC3_MOUSE, TRINITY_DN86171_c2_g1^IRGM1_MOUSE, TRINITY_DN86171_c2_g2^IRGM1_MOUSE, …
GO:0042887	0.001944918	0.999962743	2	18	amide transmembrane transporter activity	MF	0.239366566	MF amide transmembrane transporter activity	TRINITY_DN78913_c2_g1^TAP1_RAT, TRINITY_DN85628_c5_g1^TAP1_RAT^TAP2_RAT^Tm7
GO:0032896	0.002079168	1	1	1	palmitoyl-CoA 9-desaturase activity	MF	0.250904307	MF palmitoyl-CoA 9-desaturase activity	TRINITY_DN83590_c0_g1^ACOD1_MOUSE^ACOD2_RAT^Tm4
GO:1903699	0.002079168	1	1	1	tarsal gland development	BP	0.250904307	BP tarsal gland development	TRINITY_DN83590_c0_g1^ACOD1_MOUSE^ACOD2_RAT^Tm4
GO:1903966	0.002079168	1	1	1	monounsaturated fatty acid biosynthetic process	BP	0.250904307	BP monounsaturated fatty acid biosynthetic process	TRINITY_DN83590_c0_g1^ACOD1_MOUSE^ACOD2_RAT^Tm4
GO:0048762	0.002132502	0.999956787	2	20	mesenchymal cell differentiation	BP	0.254088851	BP mesenchymal cell differentiation	TRINITY_DN78738_c5_g1^STAT1_MOUSE^STAT1_HUMAN, TRINITY_DN83919_c1_g1^STAT1_MOUSE
GO:0003988	0.002144227	0.999958411	2	13	acetyl-CoA C-acyltransferase activity	MF	0.254088851	MF acetyl-CoA C-acyltransferase activity	TRINITY_DN82714_c6_g1^THIC_MOUSE^THIC_RAT, TRINITY_DN82714_c6_g4^THIC_MOUSE
GO:0098586	0.002146575	0.999956548	2	19	cellular response to virus	BP	0.254088851	BP cellular response to virus	TRINITY_DN75653_c0_g1^CCL19_MOUSE, TRINITY_DN78897_c2_g5^PSB9_BOVIN^PSB9_HUMAN^PSB9_RAT
GO:0060338	0.002274119	0.999951867	2	23	regulation of type I interferon-mediated signaling pathway	BP	0.267482429	BP regulation of type I interferon-mediated signaling pathway	TRINITY_DN78738_c5_g1^STAT1_MOUSE^STAT1_HUMAN, TRINITY_DN87173_c1_g3^NLRC5_MOUSE^NLRC5_HUMAN
GO:0008015	0.002328489	0.999950459	2	21	blood circulation	BP	0.272019997	BP blood circulation	TRINITY_DN78738_c5_g1^STAT1_MOUSE^STAT1_HUMAN, TRINITY_DN83919_c1_g1^STAT1_MOUSE
GO:0002484	0.002356609	0.999861662	3	30	antigen processing and presentation of endogenous peptide antigen via MHC class I via ER pathway	BP	0.272019997	BP antigen processing and presentation of endogenous peptide antigen via MHC class I via ER pathway	TRINITY_DN77644_c0_g1^HA10_MOUSE^1B73_HUMAN^HA11_RAT^1B14_HUMAN^HA1Y_MOUSE^HA1A_RABIT^HA13_MOUSE^HA11_MOUSE^HA1L_MOUSE^1B01_PANTR^HA19_MOUSE^1A29_HUMAN, TRINITY_DN78913_c2_g1^TAP1_RAT, TRINITY_DN85628_c5_g1^TAP1_RAT^TAP2_RAT^Tm7
GO:0002485	0.002356609	0.999861662	3	30	antigen processing and presentation of endogenous peptide antigen via MHC class I via ER pathway, TAP-dependent	BP	0.272019997	BP antigen processing and presentation of endogenous peptide antigen via MHC class I via ER pathway, TAP-dependent	TRINITY_DN77644_c0_g1^HA10_MOUSE^1B73_HUMAN^HA11_RAT^1B14_HUMAN^HA1Y_MOUSE^HA1A_RABIT^HA13_MOUSE^HA11_MOUSE^HA1L_MOUSE^1B01_PANTR^HA19_MOUSE^1A29_HUMAN, TRINITY_DN78913_c2_g1^TAP1_RAT, TRINITY_DN85628_c5_g1^TAP1_RAT^TAP2_RAT^Tm7
GO:0032813	0.002427482	0.999946581	2	25	tumor necrosis factor receptor superfamily binding	MF	0.278471135	MF tumor necrosis factor receptor superfamily binding	TRINITY_DN78738_c5_g1^STAT1_MOUSE^STAT1_HUMAN, TRINITY_DN83919_c1_g1^STAT1_MOUSE
GO:0019885	0.002475403	0.999851481	3	32	antigen processing and presentation of endogenous peptide antigen via MHC class I	BP	0.282226297	BP antigen processing and presentation of endogenous peptide antigen via MHC class I	TRINITY_DN77644_c0_g1^HA10_MOUSE^1B73_HUMAN^HA11_RAT^1B14_HUMAN^HA1Y_MOUSE^HA1A_RABIT^HA13_MOUSE^HA11_MOUSE^HA1L_MOUSE^1B01_PANTR^HA19_MOUSE^1A29_HUMAN, TRINITY_DN78913_c2_g1^TAP1_RAT, TRINITY_DN85628_c5_g1^TAP1_RAT^TAP2_RAT^Tm7
GO:0033643	0.002536801	0.999635579	5	132	host cell part	CC	0.286689817	CC host cell part	TRINITY_DN79937_c2_g1^IIGP1_MOUSE, TRINITY_DN83827_c3_g1^IIGP1_MOUSE, TRINITY_DN83827_c3_g4^IIGP1_MOUSE, TRINITY_DN86748_c1_g1^IIGP1_MOUSE, TRINITY_DN86952_c2_g1^IIGP1_MOUSE^TGTP2_MOUSE
GO:0070887	0.002555805	0.999124713	13	1383	cellular response to chemical stimulus	BP	0.286689817	BP cellular response to chemical stimulus	TRINITY_DN68801_c0_g2^SOCS1_MOUSE, TRINITY_DN75653_c0_g1^CCL19_MOUSE, TRINITY_DN77644_c0_g1^HA10_MOUSE^1B73_HUMAN^HA11_RAT^1B14_HUMAN^HA1Y_MOUSE^HA1A_RABIT^HA13_MOUSE^HA11_MOUSE^HA1L_MOUSE^1B01_PANTR^HA19_MOUSE^1A29_HUMAN, TRINITY_DN78738_c5_g1^STAT1_MOUSE^STAT1_HUMAN, TRINITY_DN78897_c2_g5^PSB9_BOVIN^PSB9_HUMAN^PSB9_RAT, TRINITY_DN79937_c2_g1^IIGP1_MOUSE, TRINITY_DN82714_c6_g1^THIC_MOUSE^THIC_RA…
GO:0004620	0.002560832	0.999838534	3	77	phospholipase activity	MF	0.286689817	MF phospholipase activity	TRINITY_DN80528_c1_g2^HRSL3_MOUSE^HRSL3_PONAB^Tm1, TRINITY_DN82763_c5_g1^PLD4_MOUSE^PLD4_HUMAN, TRINITY_DN84008_c4_g1^SRBP1_CRIGR^PA2G5_HUMAN^PA2G5_MOUSE^SRBP1_PIG^SRBP1_MOUSE^Tm2
GO:0002583	0.002702191	0.999939948	2	15	regulation of antigen processing and presentation of peptide antigen	BP	0.300703733	BP regulation of antigen processing and presentation of peptide antigen	TRINITY_DN78913_c2_g1^TAP1_RAT, TRINITY_DN85628_c5_g1^TAP1_RAT^TAP2_RAT^Tm7
GO:0044217	0.002815912	0.999585373	5	136	other organism part	CC	0.311493548	CC other organism part	TRINITY_DN79937_c2_g1^IIGP1_MOUSE, TRINITY_DN83827_c3_g1^IIGP1_MOUSE, TRINITY_DN83827_c3_g4^IIGP1_MOUSE, TRINITY_DN86748_c1_g1^IIGP1_MOUSE, TRINITY_DN86952_c2_g1^IIGP1_MOUSE^TGTP2_MOUSE
GO:0061326	0.002888563	0.999930726	2	24	renal tubule development	BP	0.31763939	BP renal tubule development	TRINITY_DN78738_c5_g1^STAT1_MOUSE^STAT1_HUMAN, TRINITY_DN83919_c1_g1^STAT1_MOUSE
GO:0046914	0.002977295	0.998768819	18	1861	transition metal ion binding	MF	0.324205461	MF transition metal ion binding	TRINITY_DN73325_c0_g1^RN213_MOUSE, TRINITY_DN75147_c0_g1^CAH1_RAT, TRINITY_DN75195_c0_g1^RN213_MOUSE, TRINITY_DN77542_c4_g1^CP3A2_RAT^CP3AB_MOUSE^Tm1, TRINITY_DN77782_c3_g1^CP2CB_RAT^CP242_PIG, TRINITY_DN78345_c0_g2^CAH3_RAT^CAH3_MOUSE, TRINITY_DN79153_c0_g1^CP3A9_RAT^CP3AD_MOUSE, TRINITY_DN81178_c1_g1^CP2F2_RAT^CP2F2_MOUSE^Tm1, TRINITY_DN81178_c1_g2^CP2F2_RAT, TRINITY_DN82079_c5_g1^CP3A9_RAT^CP3…
GO:0006914	0.002983165	0.999670204	4	179	autophagy	BP	0.324205461	BP autophagy	TRINITY_DN81550_c3_g2^IRGM1_MOUSE, TRINITY_DN86171_c2_g1^IRGM1_MOUSE, TRINITY_DN86171_c2_g2^IRGM1_MOUSE, TRINITY_DN87265_c3_g1^IRGM_RAT
GO:0016408	0.00317456	0.999921539	2	19	C-acyltransferase activity	MF	0.343000131	MF C-acyltransferase activity	TRINITY_DN82714_c6_g1^THIC_MOUSE^THIC_RAT, TRINITY_DN82714_c6_g4^THIC_MOUSE
GO:0098552	0.003315128	0.999369563	6	312	side of membrane	CC	0.353753103	CC side of membrane	TRINITY_DN75653_c0_g1^CCL19_MOUSE, TRINITY_DN77644_c0_g1^HA10_MOUSE^1B73_HUMAN^HA11_RAT^1B14_HUMAN^HA1Y_MOUSE^HA1A_RABIT^HA13_MOUSE^HA11_MOUSE^HA1L_MOUSE^1B01_PANTR^HA19_MOUSE^1A29_HUMAN, TRINITY_DN79105_c10_g1^CEAM1_MOUSE, TRINITY_DN82802_c1_g1^CD22_MOUSE^Tm1, TRINITY_DN85891_c1_g1^RAC2_HUMAN^RAC1_CAEEL^RAC3_MOUSE, TRINITY_DN87433_c2_g1^IGHM_MOUSE^MUCM_RABIT^IGHM_RABIT
GO:0071624	0.003331188	0.999914908	2	21	positive regulation of granulocyte chemotaxis	BP	0.353753103	BP positive regulation of granulocyte chemotaxis	TRINITY_DN75653_c0_g1^CCL19_MOUSE, TRINITY_DN85891_c1_g1^RAC2_HUMAN^RAC1_CAEEL^RAC3_MOUSE
GO:0090023	0.003331188	0.999914908	2	21	positive regulation of neutrophil chemotaxis	BP	0.353753103	BP positive regulation of neutrophil chemotaxis	TRINITY_DN75653_c0_g1^CCL19_MOUSE, TRINITY_DN85891_c1_g1^RAC2_HUMAN^RAC1_CAEEL^RAC3_MOUSE
GO:0002699	0.003366486	0.999480178	5	197	positive regulation of immune effector process	BP	0.355470277	BP positive regulation of immune effector process	TRINITY_DN75653_c0_g1^CCL19_MOUSE, TRINITY_DN77644_c0_g1^HA10_MOUSE^1B73_HUMAN^HA11_RAT^1B14_HUMAN^HA1Y_MOUSE^HA1A_RABIT^HA13_MOUSE^HA11_MOUSE^HA1L_MOUSE^1B01_PANTR^HA19_MOUSE^1A29_HUMAN, TRINITY_DN79105_c10_g1^CEAM1_MOUSE, TRINITY_DN85628_c5_g1^TAP1_RAT^TAP2_RAT^Tm7, TRINITY_DN85891_c1_g1^RAC2_HUMAN^RAC1_CAEEL^RAC3_MOUSE
GO:0005102	0.003476965	0.998886807	11	1090	receptor binding	MF	0.365061638	MF receptor binding	TRINITY_DN68801_c0_g2^SOCS1_MOUSE, TRINITY_DN75653_c0_g1^CCL19_MOUSE, TRINITY_DN77644_c0_g1^HA10_MOUSE^1B73_HUMAN^HA11_RAT^1B14_HUMAN^HA1Y_MOUSE^HA1A_RABIT^HA13_MOUSE^HA11_MOUSE^HA1L_MOUSE^1B01_PANTR^HA19_MOUSE^1A29_HUMAN, TRINITY_DN78738_c5_g1^STAT1_MOUSE^STAT1_HUMAN, TRINITY_DN78913_c2_g1^TAP1_RAT, TRINITY_DN83919_c1_g1^STAT1_MOUSE, TRINITY_DN84008_c4_g1^SRBP1_CRIGR^PA2G5_HUMAN^PA2G5_MOUSE^SRBP…
GO:0001959	0.003665303	0.999736606	3	91	regulation of cytokine-mediated signaling pathway	BP	0.382674055	BP regulation of cytokine-mediated signaling pathway	TRINITY_DN68801_c0_g2^SOCS1_MOUSE, TRINITY_DN78738_c5_g1^STAT1_MOUSE^STAT1_HUMAN, TRINITY_DN87173_c1_g3^NLRC5_MOUSE^NLRC5_HUMAN
GO:0043901	0.003795823	0.999552133	4	157	negative regulation of multi-organism process	BP	0.394087051	BP negative regulation of multi-organism process	TRINITY_DN78738_c5_g1^STAT1_MOUSE^STAT1_HUMAN, TRINITY_DN79105_c10_g1^CEAM1_MOUSE, TRINITY_DN83590_c0_g1^ACOD1_MOUSE^ACOD2_RAT^Tm4, TRINITY_DN83919_c1_g1^STAT1_MOUSE
GO:0031329	0.003902538	0.99910558	7	590	regulation of cellular catabolic process	BP	0.402915415	BP regulation of cellular catabolic process	TRINITY_DN78897_c2_g5^PSB9_BOVIN^PSB9_HUMAN^PSB9_RAT, TRINITY_DN79937_c2_g1^IIGP1_MOUSE, TRINITY_DN83827_c3_g1^IIGP1_MOUSE, TRINITY_DN83827_c3_g4^IIGP1_MOUSE, TRINITY_DN84008_c4_g1^SRBP1_CRIGR^PA2G5_HUMAN^PA2G5_MOUSE^SRBP1_PIG^SRBP1_MOUSE^Tm2, TRINITY_DN86748_c1_g1^IIGP1_MOUSE, TRINITY_DN86952_c2_g1^IIGP1_MOUSE^TGTP2_MOUSE
GO:0035639	0.003944429	0.998412909	16	2108	purine ribonucleoside triphosphate binding	MF	0.404990403	MF purine ribonucleoside triphosphate binding	TRINITY_DN78593_c9_g1^ABCG3_MOUSE, TRINITY_DN78913_c2_g1^TAP1_RAT, TRINITY_DN79937_c2_g1^IIGP1_MOUSE, TRINITY_DN81550_c3_g2^IRGM1_MOUSE, TRINITY_DN83337_c1_g1^EPHB6_RAT^EPHB6_MOUSE^Tm2, TRINITY_DN83827_c3_g1^IIGP1_MOUSE, TRINITY_DN83827_c3_g4^IIGP1_MOUSE, TRINITY_DN85628_c5_g1^TAP1_RAT^TAP2_RAT^Tm7, TRINITY_DN85891_c1_g1^RAC2_HUMAN^RAC1_CAEEL^RAC3_MOUSE, TRINITY_DN86171_c2_g1^IRGM1_MOUSE, TRINITY…
GO:0043167	0.003976696	0.997746548	44	7030	ion binding	MF	0.406060029	MF ion binding	TRINITY_DN73325_c0_g1^RN213_MOUSE, TRINITY_DN75147_c0_g1^CAH1_RAT, TRINITY_DN75195_c0_g1^RN213_MOUSE, TRINITY_DN77076_c6_g1^LORF2_MOUSE, TRINITY_DN77542_c4_g1^CP3A2_RAT^CP3AB_MOUSE^Tm1, TRINITY_DN77782_c3_g1^CP2CB_RAT^CP242_PIG, TRINITY_DN78074_c1_g1^GSTM4_HUMAN^GSTM1_HUMAN, TRINITY_DN78345_c0_g2^CAH3_RAT^CAH3_MOUSE, TRINITY_DN78593_c9_g1^ABCG3_MOUSE, TRINITY_DN78913_c2_g1^TAP1_RAT, TRINITY_DN791…
GO:0032550	0.00406135	0.998360856	16	2116	purine ribonucleoside binding	MF	0.412382468	MF purine ribonucleoside binding	TRINITY_DN78593_c9_g1^ABCG3_MOUSE, TRINITY_DN78913_c2_g1^TAP1_RAT, TRINITY_DN79937_c2_g1^IIGP1_MOUSE, TRINITY_DN81550_c3_g2^IRGM1_MOUSE, TRINITY_DN83337_c1_g1^EPHB6_RAT^EPHB6_MOUSE^Tm2, TRINITY_DN83827_c3_g1^IIGP1_MOUSE, TRINITY_DN83827_c3_g4^IIGP1_MOUSE, TRINITY_DN85628_c5_g1^TAP1_RAT^TAP2_RAT^Tm7, TRINITY_DN85891_c1_g1^RAC2_HUMAN^RAC1_CAEEL^RAC3_MOUSE, TRINITY_DN86171_c2_g1^IRGM1_MOUSE, TRINITY…
GO:0032549	0.004082995	0.9983512	16	2118	ribonucleoside binding	MF	0.412382468	MF ribonucleoside binding	TRINITY_DN78593_c9_g1^ABCG3_MOUSE, TRINITY_DN78913_c2_g1^TAP1_RAT, TRINITY_DN79937_c2_g1^IIGP1_MOUSE, TRINITY_DN81550_c3_g2^IRGM1_MOUSE, TRINITY_DN83337_c1_g1^EPHB6_RAT^EPHB6_MOUSE^Tm2, TRINITY_DN83827_c3_g1^IIGP1_MOUSE, TRINITY_DN83827_c3_g4^IIGP1_MOUSE, TRINITY_DN85628_c5_g1^TAP1_RAT^TAP2_RAT^Tm7, TRINITY_DN85891_c1_g1^RAC2_HUMAN^RAC1_CAEEL^RAC3_MOUSE, TRINITY_DN86171_c2_g1^IRGM1_MOUSE, TRINITY…
GO:0001883	0.004142388	0.998324682	16	2120	purine nucleoside binding	MF	0.416119718	MF purine nucleoside binding	TRINITY_DN78593_c9_g1^ABCG3_MOUSE, TRINITY_DN78913_c2_g1^TAP1_RAT, TRINITY_DN79937_c2_g1^IIGP1_MOUSE, TRINITY_DN81550_c3_g2^IRGM1_MOUSE, TRINITY_DN83337_c1_g1^EPHB6_RAT^EPHB6_MOUSE^Tm2, TRINITY_DN83827_c3_g1^IIGP1_MOUSE, TRINITY_DN83827_c3_g4^IIGP1_MOUSE, TRINITY_DN85628_c5_g1^TAP1_RAT^TAP2_RAT^Tm7, TRINITY_DN85891_c1_g1^RAC2_HUMAN^RAC1_CAEEL^RAC3_MOUSE, TRINITY_DN86171_c2_g1^IRGM1_MOUSE, TRINITY…
GO:0072215	0.004166841	0.999879139	2	25	regulation of metanephros development	BP	0.41632563	BP regulation of metanephros development	TRINITY_DN78738_c5_g1^STAT1_MOUSE^STAT1_HUMAN, TRINITY_DN83919_c1_g1^STAT1_MOUSE
GO:0001882	0.004208993	0.998294888	16	2126	nucleoside binding	MF	0.417192327	MF nucleoside binding	TRINITY_DN78593_c9_g1^ABCG3_MOUSE, TRINITY_DN78913_c2_g1^TAP1_RAT, TRINITY_DN79937_c2_g1^IIGP1_MOUSE, TRINITY_DN81550_c3_g2^IRGM1_MOUSE, TRINITY_DN83337_c1_g1^EPHB6_RAT^EPHB6_MOUSE^Tm2, TRINITY_DN83827_c3_g1^IIGP1_MOUSE, TRINITY_DN83827_c3_g4^IIGP1_MOUSE, TRINITY_DN85628_c5_g1^TAP1_RAT^TAP2_RAT^Tm7, TRINITY_DN85891_c1_g1^RAC2_HUMAN^RAC1_CAEEL^RAC3_MOUSE, TRINITY_DN86171_c2_g1^IRGM1_MOUSE, TRINITY…
GO:0017129	0.004220413	0.999995567	1	2	triglyceride binding	MF	0.417192327	MF triglyceride binding	TRINITY_DN84172_c0_g1^LIPL_RAT^LIPL_MOUSE
GO:0002053	0.004267484	0.999872741	2	33	positive regulation of mesenchymal cell proliferation	BP	0.417517318	BP positive regulation of mesenchymal cell proliferation	TRINITY_DN78738_c5_g1^STAT1_MOUSE^STAT1_HUMAN, TRINITY_DN83919_c1_g1^STAT1_MOUSE
GO:0005770	0.004278662	0.999477618	4	165	late endosome	CC	0.417517318	CC late endosome	TRINITY_DN81550_c3_g2^IRGM1_MOUSE, TRINITY_DN86171_c2_g1^IRGM1_MOUSE, TRINITY_DN86171_c2_g2^IRGM1_MOUSE, TRINITY_DN87265_c3_g1^IRGM_RAT
GO:0033993	0.0042911	0.998674123	10	912	response to lipid	BP	0.417517318	BP response to lipid	TRINITY_DN68801_c0_g2^SOCS1_MOUSE, TRINITY_DN75653_c0_g1^CCL19_MOUSE, TRINITY_DN78738_c5_g1^STAT1_MOUSE^STAT1_HUMAN, TRINITY_DN80645_c2_g5^K1C19_MOUSE, TRINITY_DN82121_c0_g3^CP3A1_RAT^CP3A2_RAT, TRINITY_DN82714_c6_g1^THIC_MOUSE^THIC_RAT, TRINITY_DN83590_c0_g1^ACOD1_MOUSE^ACOD2_RAT^Tm4, TRINITY_DN83919_c1_g1^STAT1_MOUSE, TRINITY_DN84008_c4_g1^SRBP1_CRIGR^PA2G5_HUMAN^PA2G5_MOUSE^SRBP1_PIG^SRBP1_MOU…
GO:1902624	0.004329601	0.999871925	2	25	positive regulation of neutrophil migration	BP	0.419069276	BP positive regulation of neutrophil migration	TRINITY_DN75653_c0_g1^CCL19_MOUSE, TRINITY_DN85891_c1_g1^RAC2_HUMAN^RAC1_CAEEL^RAC3_MOUSE
GO:0016788	0.00439983	0.99821164	16	1361	hydrolase activity, acting on ester bonds	MF	0.42217483	MF hydrolase activity, acting on ester bonds	TRINITY_DN75147_c0_g1^CAH1_RAT, TRINITY_DN77076_c6_g1^LORF2_MOUSE, TRINITY_DN77677_c2_g1^EST2A_MOUSE, TRINITY_DN78345_c0_g2^CAH3_RAT^CAH3_MOUSE, TRINITY_DN80312_c4_g1^LORF2_MOUSE, TRINITY_DN80528_c1_g2^HRSL3_MOUSE^HRSL3_PONAB^Tm1, TRINITY_DN81123_c6_g1^LORF2_MOUSE, TRINITY_DN81554_c6_g3^LORF2_MOUSE, TRINITY_DN82453_c7_g2^LORF2_MOUSE, TRINITY_DN82763_c5_g1^PLD4_MOUSE^PLD4_HUMAN, TRINITY_DN84008_c4…
GO:0097367	0.004425352	0.998097152	18	2472	carbohydrate derivative binding	MF	0.42217483	MF carbohydrate derivative binding	TRINITY_DN78593_c9_g1^ABCG3_MOUSE, TRINITY_DN78913_c2_g1^TAP1_RAT, TRINITY_DN79937_c2_g1^IIGP1_MOUSE, TRINITY_DN81550_c3_g2^IRGM1_MOUSE, TRINITY_DN83337_c1_g1^EPHB6_RAT^EPHB6_MOUSE^Tm2, TRINITY_DN83827_c3_g1^IIGP1_MOUSE, TRINITY_DN83827_c3_g4^IIGP1_MOUSE, TRINITY_DN84008_c4_g1^SRBP1_CRIGR^PA2G5_HUMAN^PA2G5_MOUSE^SRBP1_PIG^SRBP1_MOUSE^Tm2, TRINITY_DN84172_c0_g1^LIPL_RAT^LIPL_MOUSE, TRINITY_DN85628…
GO:0032555	0.004429837	0.998195738	16	2138	purine ribonucleotide binding	MF	0.42217483	MF purine ribonucleotide binding	TRINITY_DN78593_c9_g1^ABCG3_MOUSE, TRINITY_DN78913_c2_g1^TAP1_RAT, TRINITY_DN79937_c2_g1^IIGP1_MOUSE, TRINITY_DN81550_c3_g2^IRGM1_MOUSE, TRINITY_DN83337_c1_g1^EPHB6_RAT^EPHB6_MOUSE^Tm2, TRINITY_DN83827_c3_g1^IIGP1_MOUSE, TRINITY_DN83827_c3_g4^IIGP1_MOUSE, TRINITY_DN85628_c5_g1^TAP1_RAT^TAP2_RAT^Tm7, TRINITY_DN85891_c1_g1^RAC2_HUMAN^RAC1_CAEEL^RAC3_MOUSE, TRINITY_DN86171_c2_g1^IRGM1_MOUSE, TRINITY…
GO:0017076	0.004529479	0.998150815	16	2146	purine nucleotide binding	MF	0.425842041	MF purine nucleotide binding	TRINITY_DN78593_c9_g1^ABCG3_MOUSE, TRINITY_DN78913_c2_g1^TAP1_RAT, TRINITY_DN79937_c2_g1^IIGP1_MOUSE, TRINITY_DN81550_c3_g2^IRGM1_MOUSE, TRINITY_DN83337_c1_g1^EPHB6_RAT^EPHB6_MOUSE^Tm2, TRINITY_DN83827_c3_g1^IIGP1_MOUSE, TRINITY_DN83827_c3_g4^IIGP1_MOUSE, TRINITY_DN85628_c5_g1^TAP1_RAT^TAP2_RAT^Tm7, TRINITY_DN85891_c1_g1^RAC2_HUMAN^RAC1_CAEEL^RAC3_MOUSE, TRINITY_DN86171_c2_g1^IRGM1_MOUSE, TRINITY…
GO:0002488	0.00453706	0.999867572	2	16	antigen processing and presentation of endogenous peptide antigen via MHC class Ib via ER pathway	BP	0.425842041	BP antigen processing and presentation of endogenous peptide antigen via MHC class Ib via ER pathway	TRINITY_DN78913_c2_g1^TAP1_RAT, TRINITY_DN85628_c5_g1^TAP1_RAT^TAP2_RAT^Tm7
GO:0002489	0.00453706	0.999867572	2	16	antigen processing and presentation of endogenous peptide antigen via MHC class Ib via ER pathway, TAP-dependent	BP	0.425842041	BP antigen processing and presentation of endogenous peptide antigen via MHC class Ib via ER pathway, TAP-dependent	TRINITY_DN78913_c2_g1^TAP1_RAT, TRINITY_DN85628_c5_g1^TAP1_RAT^TAP2_RAT^Tm7
GO:0002483	0.004586158	0.999653397	3	39	antigen processing and presentation of endogenous peptide antigen	BP	0.428287192	BP antigen processing and presentation of endogenous peptide antigen	TRINITY_DN77644_c0_g1^HA10_MOUSE^1B73_HUMAN^HA11_RAT^1B14_HUMAN^HA1Y_MOUSE^HA1A_RABIT^HA13_MOUSE^HA11_MOUSE^HA1L_MOUSE^1B01_PANTR^HA19_MOUSE^1A29_HUMAN, TRINITY_DN78913_c2_g1^TAP1_RAT, TRINITY_DN85628_c5_g1^TAP1_RAT^TAP2_RAT^Tm7
GO:0060759	0.004614414	0.999639519	3	98	regulation of response to cytokine stimulus	BP	0.428771359	BP regulation of response to cytokine stimulus	TRINITY_DN68801_c0_g2^SOCS1_MOUSE, TRINITY_DN78738_c5_g1^STAT1_MOUSE^STAT1_HUMAN, TRINITY_DN87173_c1_g3^NLRC5_MOUSE^NLRC5_HUMAN
GO:0019883	0.00476421	0.999634058	3	41	antigen processing and presentation of endogenous antigen	BP	0.440487926	BP antigen processing and presentation of endogenous antigen	TRINITY_DN77644_c0_g1^HA10_MOUSE^1B73_HUMAN^HA11_RAT^1B14_HUMAN^HA1Y_MOUSE^HA1A_RABIT^HA13_MOUSE^HA11_MOUSE^HA1L_MOUSE^1B01_PANTR^HA19_MOUSE^1A29_HUMAN, TRINITY_DN78913_c2_g1^TAP1_RAT, TRINITY_DN85628_c5_g1^TAP1_RAT^TAP2_RAT^Tm7
GO:0060142	0.004824496	0.99984841	2	27	regulation of syncytium formation by plasma membrane fusion	BP	0.443853649	BP regulation of syncytium formation by plasma membrane fusion	TRINITY_DN78738_c5_g1^STAT1_MOUSE^STAT1_HUMAN, TRINITY_DN83919_c1_g1^STAT1_MOUSE
GO:0042270	0.004992275	0.99984929	2	14	protection from natural killer cell mediated cytotoxicity	BP	0.456097488	BP protection from natural killer cell mediated cytotoxicity	TRINITY_DN78913_c2_g1^TAP1_RAT, TRINITY_DN85628_c5_g1^TAP1_RAT^TAP2_RAT^Tm7
GO:0031902	0.005006666	0.999596437	3	110	late endosome membrane	CC	0.456097488	CC late endosome membrane	TRINITY_DN81550_c3_g2^IRGM1_MOUSE, TRINITY_DN86171_c2_g1^IRGM1_MOUSE, TRINITY_DN86171_c2_g2^IRGM1_MOUSE
GO:0032553	0.005051119	0.997913923	16	2162	ribonucleotide binding	MF	0.457902396	MF ribonucleotide binding	TRINITY_DN78593_c9_g1^ABCG3_MOUSE, TRINITY_DN78913_c2_g1^TAP1_RAT, TRINITY_DN79937_c2_g1^IIGP1_MOUSE, TRINITY_DN81550_c3_g2^IRGM1_MOUSE, TRINITY_DN83337_c1_g1^EPHB6_RAT^EPHB6_MOUSE^Tm2, TRINITY_DN83827_c3_g1^IIGP1_MOUSE, TRINITY_DN83827_c3_g4^IIGP1_MOUSE, TRINITY_DN85628_c5_g1^TAP1_RAT^TAP2_RAT^Tm7, TRINITY_DN85891_c1_g1^RAC2_HUMAN^RAC1_CAEEL^RAC3_MOUSE, TRINITY_DN86171_c2_g1^IRGM1_MOUSE, TRINITY…
GO:0003674	0.005170665	0.996813304	73	14055	molecular_function	MF	0.466464225	MF molecular_function	TRINITY_DN68801_c0_g2^SOCS1_MOUSE, TRINITY_DN73325_c0_g1^RN213_MOUSE, TRINITY_DN75147_c0_g1^CAH1_RAT, TRINITY_DN75195_c0_g1^RN213_MOUSE, TRINITY_DN75653_c0_g1^CCL19_MOUSE, TRINITY_DN76263_c0_g1^KLRB1_RAT^KLRB1_MOUSE^Tm1, TRINITY_DN76636_c4_g1^BATF2_MOUSE, TRINITY_DN76636_c4_g2^BATF2_MOUSE, TRINITY_DN77076_c6_g1^LORF2_MOUSE, TRINITY_DN77542_c4_g1^CP3A2_RAT^CP3AB_MOUSE^Tm1, TRINITY_DN77644_c0_g1^HA…
GO:0031965	0.005408016	0.99906189	5	326	nuclear membrane	CC	0.485519695	CC nuclear membrane	TRINITY_DN79937_c2_g1^IIGP1_MOUSE, TRINITY_DN83827_c3_g1^IIGP1_MOUSE, TRINITY_DN83827_c3_g4^IIGP1_MOUSE, TRINITY_DN86748_c1_g1^IIGP1_MOUSE, TRINITY_DN86952_c2_g1^IIGP1_MOUSE^TGTP2_MOUSE
GO:0010464	0.005450738	0.999814531	2	38	regulation of mesenchymal cell proliferation	BP	0.48700244	BP regulation of mesenchymal cell proliferation	TRINITY_DN78738_c5_g1^STAT1_MOUSE^STAT1_HUMAN, TRINITY_DN83919_c1_g1^STAT1_MOUSE
GO:0090022	0.005688214	0.999805914	2	26	regulation of neutrophil chemotaxis	BP	0.505788392	BP regulation of neutrophil chemotaxis	TRINITY_DN75653_c0_g1^CCL19_MOUSE, TRINITY_DN85891_c1_g1^RAC2_HUMAN^RAC1_CAEEL^RAC3_MOUSE
GO:0010533	0.005800224	0.99999162	1	2	regulation of activation of Janus kinase activity	BP	0.510859553	BP regulation of activation of Janus kinase activity	TRINITY_DN68801_c0_g2^SOCS1_MOUSE
GO:0010534	0.005800224	0.99999162	1	2	regulation of activation of JAK2 kinase activity	BP	0.510859553	BP regulation of activation of JAK2 kinase activity	TRINITY_DN68801_c0_g2^SOCS1_MOUSE
GO:2000516	0.005958789	0.999790839	2	28	positive regulation of CD4-positive, alpha-beta T cell activation	BP	0.522349663	BP positive regulation of CD4-positive, alpha-beta T cell activation	TRINITY_DN75653_c0_g1^CCL19_MOUSE, TRINITY_DN79105_c10_g1^CEAM1_MOUSE
GO:0001806	0.006028267	0.999990948	1	2	type IV hypersensitivity	BP	0.525959245	BP type IV hypersensitivity	TRINITY_DN83337_c1_g1^EPHB6_RAT^EPHB6_MOUSE^Tm2
GO:0000978	0.006064159	0.998919798	5	302	RNA polymerase II core promoter proximal region sequence-specific DNA binding	MF	0.526618402	MF RNA polymerase II core promoter proximal region sequence-specific DNA binding	TRINITY_DN76636_c4_g1^BATF2_MOUSE, TRINITY_DN76636_c4_g2^BATF2_MOUSE, TRINITY_DN78738_c5_g1^STAT1_MOUSE^STAT1_HUMAN, TRINITY_DN83919_c1_g1^STAT1_MOUSE, TRINITY_DN84008_c4_g1^SRBP1_CRIGR^PA2G5_HUMAN^PA2G5_MOUSE^SRBP1_PIG^SRBP1_MOUSE^Tm2
GO:0004623	0.006143937	0.999781373	2	27	phospholipase A2 activity	MF	0.531064731	MF phospholipase A2 activity	TRINITY_DN80528_c1_g2^HRSL3_MOUSE^HRSL3_PONAB^Tm1, TRINITY_DN84008_c4_g1^SRBP1_CRIGR^PA2G5_HUMAN^PA2G5_MOUSE^SRBP1_PIG^SRBP1_MOUSE^Tm2
GO:0072089	0.006209575	0.999773367	2	41	stem cell proliferation	BP	0.534253477	BP stem cell proliferation	TRINITY_DN78738_c5_g1^STAT1_MOUSE^STAT1_HUMAN, TRINITY_DN83919_c1_g1^STAT1_MOUSE
GO:0031663	0.006288123	0.999770504	2	35	lipopolysaccharide-mediated signaling pathway	BP	0.536412566	BP lipopolysaccharide-mediated signaling pathway	TRINITY_DN78738_c5_g1^STAT1_MOUSE^STAT1_HUMAN, TRINITY_DN83919_c1_g1^STAT1_MOUSE
GO:2000523	0.006321263	0.999986731	1	3	regulation of T cell costimulation	BP	0.536412566	BP regulation of T cell costimulation	TRINITY_DN83337_c1_g1^EPHB6_RAT^EPHB6_MOUSE^Tm2
GO:2000525	0.006321263	0.999986731	1	3	positive regulation of T cell costimulation	BP	0.536412566	BP positive regulation of T cell costimulation	TRINITY_DN83337_c1_g1^EPHB6_RAT^EPHB6_MOUSE^Tm2
GO:0002474	0.006439447	0.999125325	4	102	antigen processing and presentation of peptide antigen via MHC class I	BP	0.543957637	BP antigen processing and presentation of peptide antigen via MHC class I	TRINITY_DN77644_c0_g1^HA10_MOUSE^1B73_HUMAN^HA11_RAT^1B14_HUMAN^HA1Y_MOUSE^HA1A_RABIT^HA13_MOUSE^HA11_MOUSE^HA1L_MOUSE^1B01_PANTR^HA19_MOUSE^1A29_HUMAN, TRINITY_DN78897_c2_g5^PSB9_BOVIN^PSB9_HUMAN^PSB9_RAT, TRINITY_DN78913_c2_g1^TAP1_RAT, TRINITY_DN85628_c5_g1^TAP1_RAT^TAP2_RAT^Tm7
GO:0044058	0.006726772	0.999748153	2	29	regulation of digestive system process	BP	0.56500619	BP regulation of digestive system process	TRINITY_DN82714_c6_g1^THIC_MOUSE^THIC_RAT, TRINITY_DN82714_c6_g4^THIC_MOUSE
GO:0002478	0.006773183	0.999064781	4	112	antigen processing and presentation of exogenous peptide antigen	BP	0.56500619	BP antigen processing and presentation of exogenous peptide antigen	TRINITY_DN77644_c0_g1^HA10_MOUSE^1B73_HUMAN^HA11_RAT^1B14_HUMAN^HA1Y_MOUSE^HA1A_RABIT^HA13_MOUSE^HA11_MOUSE^HA1L_MOUSE^1B01_PANTR^HA19_MOUSE^1A29_HUMAN, TRINITY_DN78897_c2_g5^PSB9_BOVIN^PSB9_HUMAN^PSB9_RAT, TRINITY_DN78913_c2_g1^TAP1_RAT, TRINITY_DN85628_c5_g1^TAP1_RAT^TAP2_RAT^Tm7
GO:0055090	0.006810234	0.999741706	2	33	acylglycerol homeostasis	BP	0.56500619	BP acylglycerol homeostasis	TRINITY_DN84172_c0_g1^LIPL_RAT^LIPL_MOUSE, TRINITY_DN87034_c1_g1^ANGL8_MOUSE
GO:0070328	0.006810234	0.999741706	2	33	triglyceride homeostasis	BP	0.56500619	BP triglyceride homeostasis	TRINITY_DN84172_c0_g1^LIPL_RAT^LIPL_MOUSE, TRINITY_DN87034_c1_g1^ANGL8_MOUSE
GO:0070989	0.006950289	0.999386369	3	44	oxidative demethylation	BP	0.574062987	BP oxidative demethylation	TRINITY_DN77542_c4_g1^CP3A2_RAT^CP3AB_MOUSE^Tm1, TRINITY_DN82121_c0_g3^CP3A1_RAT^CP3A2_RAT, TRINITY_DN86420_c0_g7^CP3A2_RAT
GO:0006805	0.007016492	0.999019901	4	121	xenobiotic metabolic process	BP	0.576966737	BP xenobiotic metabolic process	TRINITY_DN77782_c3_g1^CP2CB_RAT^CP242_PIG, TRINITY_DN78074_c1_g1^GSTM4_HUMAN^GSTM1_HUMAN, TRINITY_DN81178_c1_g1^CP2F2_RAT^CP2F2_MOUSE^Tm1, TRINITY_DN81178_c1_g2^CP2F2_RAT
GO:0044421	0.007127995	0.996375032	25	3573	extracellular region part	CC	0.579141045	CC extracellular region part	TRINITY_DN143847_c0_g1^C1QL4_HUMAN, TRINITY_DN75147_c0_g1^CAH1_RAT, TRINITY_DN75653_c0_g1^CCL19_MOUSE, TRINITY_DN77644_c0_g1^HA10_MOUSE^1B73_HUMAN^HA11_RAT^1B14_HUMAN^HA1Y_MOUSE^HA1A_RABIT^HA13_MOUSE^HA11_MOUSE^HA1L_MOUSE^1B01_PANTR^HA19_MOUSE^1A29_HUMAN, TRINITY_DN77677_c2_g1^EST2A_MOUSE, TRINITY_DN78053_c2_g1^PSB8_RAT^PSB8_MOUSE, TRINITY_DN78469_c9_g6^PSB9_MUSMB, TRINITY_DN78897_c2_g5^PSB9_BOVI…
GO:1902622	0.007183783	0.999720775	2	31	regulation of neutrophil migration	BP	0.579141045	BP regulation of neutrophil migration	TRINITY_DN75653_c0_g1^CCL19_MOUSE, TRINITY_DN85891_c1_g1^RAC2_HUMAN^RAC1_CAEEL^RAC3_MOUSE
GO:0019884	0.007200968	0.998987484	4	116	antigen processing and presentation of exogenous antigen	BP	0.579141045	BP antigen processing and presentation of exogenous antigen	TRINITY_DN77644_c0_g1^HA10_MOUSE^1B73_HUMAN^HA11_RAT^1B14_HUMAN^HA1Y_MOUSE^HA1A_RABIT^HA13_MOUSE^HA11_MOUSE^HA1L_MOUSE^1B01_PANTR^HA19_MOUSE^1A29_HUMAN, TRINITY_DN78897_c2_g5^PSB9_BOVIN^PSB9_HUMAN^PSB9_RAT, TRINITY_DN78913_c2_g1^TAP1_RAT, TRINITY_DN85628_c5_g1^TAP1_RAT^TAP2_RAT^Tm7
GO:0043531	0.007258877	0.999712104	2	44	ADP binding	MF	0.579141045	MF ADP binding	TRINITY_DN78913_c2_g1^TAP1_RAT, TRINITY_DN85628_c5_g1^TAP1_RAT^TAP2_RAT^Tm7
GO:0052739	0.007278023	0.999986797	1	2	phosphatidylserine 1-acylhydrolase activity	MF	0.579141045	MF phosphatidylserine 1-acylhydrolase activity	TRINITY_DN80528_c1_g2^HRSL3_MOUSE^HRSL3_PONAB^Tm1
GO:0052740	0.007278023	0.999986797	1	2	1-acyl-2-lysophosphatidylserine acylhydrolase activity	MF	0.579141045	MF 1-acyl-2-lysophosphatidylserine acylhydrolase activity	TRINITY_DN80528_c1_g2^HRSL3_MOUSE^HRSL3_PONAB^Tm1
GO:0000987	0.007288421	0.998642893	5	318	core promoter proximal region sequence-specific DNA binding	MF	0.579141045	MF core promoter proximal region sequence-specific DNA binding	TRINITY_DN76636_c4_g1^BATF2_MOUSE, TRINITY_DN76636_c4_g2^BATF2_MOUSE, TRINITY_DN78738_c5_g1^STAT1_MOUSE^STAT1_HUMAN, TRINITY_DN83919_c1_g1^STAT1_MOUSE, TRINITY_DN84008_c4_g1^SRBP1_CRIGR^PA2G5_HUMAN^PA2G5_MOUSE^SRBP1_PIG^SRBP1_MOUSE^Tm2
GO:0060337	0.007298093	0.999339564	3	52	type I interferon signaling pathway	BP	0.579141045	BP type I interferon signaling pathway	TRINITY_DN77644_c0_g1^HA10_MOUSE^1B73_HUMAN^HA11_RAT^1B14_HUMAN^HA1Y_MOUSE^HA1A_RABIT^HA13_MOUSE^HA11_MOUSE^HA1L_MOUSE^1B01_PANTR^HA19_MOUSE^1A29_HUMAN, TRINITY_DN78738_c5_g1^STAT1_MOUSE^STAT1_HUMAN, TRINITY_DN83919_c1_g1^STAT1_MOUSE
GO:0016829	0.007323404	0.998956369	4	207	lyase activity	MF	0.579141045	MF lyase activity	TRINITY_DN75147_c0_g1^CAH1_RAT, TRINITY_DN78345_c0_g2^CAH3_RAT^CAH3_MOUSE, TRINITY_DN85199_c2_g1^CAH2_HUMAN^CAH2_MOUSE^Tm1, TRINITY_DN87303_c4_g1^CAH1_RAT
GO:0001159	0.007394391	0.99861832	5	320	core promoter proximal region DNA binding	MF	0.581735629	MF core promoter proximal region DNA binding	TRINITY_DN76636_c4_g1^BATF2_MOUSE, TRINITY_DN76636_c4_g2^BATF2_MOUSE, TRINITY_DN78738_c5_g1^STAT1_MOUSE^STAT1_HUMAN, TRINITY_DN83919_c1_g1^STAT1_MOUSE, TRINITY_DN84008_c4_g1^SRBP1_CRIGR^PA2G5_HUMAN^PA2G5_MOUSE^SRBP1_PIG^SRBP1_MOUSE^Tm2
GO:0050663	0.007430605	0.999704027	2	36	cytokine secretion	BP	0.581735629	BP cytokine secretion	TRINITY_DN75653_c0_g1^CCL19_MOUSE, TRINITY_DN83337_c1_g1^EPHB6_RAT^EPHB6_MOUSE^Tm2
GO:0031732	0.007481426	1	1	1	CCR7 chemokine receptor binding	MF	0.581735629	MF CCR7 chemokine receptor binding	TRINITY_DN75653_c0_g1^CCL19_MOUSE
GO:2000549	0.007481426	1	1	1	positive regulation of dendritic cell dendrite assembly	BP	0.581735629	BP positive regulation of dendritic cell dendrite assembly	TRINITY_DN75653_c0_g1^CCL19_MOUSE
GO:0046977	0.007658167	0.999302905	3	40	TAP binding	MF	0.592997381	MF TAP binding	TRINITY_DN77644_c0_g1^HA10_MOUSE^1B73_HUMAN^HA11_RAT^1B14_HUMAN^HA1Y_MOUSE^HA1A_RABIT^HA13_MOUSE^HA11_MOUSE^HA1L_MOUSE^1B01_PANTR^HA19_MOUSE^1A29_HUMAN, TRINITY_DN78913_c2_g1^TAP1_RAT, TRINITY_DN85628_c5_g1^TAP1_RAT^TAP2_RAT^Tm7
GO:0042993	0.007773793	0.99968082	2	43	positive regulation of transcription factor import into nucleus	BP	0.598711014	BP positive regulation of transcription factor import into nucleus	TRINITY_DN75653_c0_g1^CCL19_MOUSE, TRINITY_DN79105_c10_g1^CEAM1_MOUSE
GO:0002716	0.007828604	0.999693646	2	18	negative regulation of natural killer cell mediated immunity	BP	0.598711014	BP negative regulation of natural killer cell mediated immunity	TRINITY_DN78913_c2_g1^TAP1_RAT, TRINITY_DN85628_c5_g1^TAP1_RAT^TAP2_RAT^Tm7
GO:0045953	0.007828604	0.999693646	2	18	negative regulation of natural killer cell mediated cytotoxicity	BP	0.598711014	BP negative regulation of natural killer cell mediated cytotoxicity	TRINITY_DN78913_c2_g1^TAP1_RAT, TRINITY_DN85628_c5_g1^TAP1_RAT^TAP2_RAT^Tm7
GO:0001937	0.008075089	0.99966345	2	38	negative regulation of endothelial cell proliferation	BP	0.612099412	BP negative regulation of endothelial cell proliferation	TRINITY_DN78738_c5_g1^STAT1_MOUSE^STAT1_HUMAN, TRINITY_DN83919_c1_g1^STAT1_MOUSE
GO:0048733	0.008108931	0.999975421	1	4	sebaceous gland development	BP	0.612099412	BP sebaceous gland development	TRINITY_DN83590_c0_g1^ACOD1_MOUSE^ACOD2_RAT^Tm4
GO:0090183	0.008119131	0.99965965	2	41	regulation of kidney development	BP	0.612099412	BP regulation of kidney development	TRINITY_DN78738_c5_g1^STAT1_MOUSE^STAT1_HUMAN, TRINITY_DN83919_c1_g1^STAT1_MOUSE
GO:0032451	0.008135415	0.999228048	3	66	demethylase activity	MF	0.612099412	MF demethylase activity	TRINITY_DN77542_c4_g1^CP3A2_RAT^CP3AB_MOUSE^Tm1, TRINITY_DN82121_c0_g3^CP3A1_RAT^CP3A2_RAT, TRINITY_DN86420_c0_g7^CP3A2_RAT
GO:0000977	0.008286414	0.998090482	6	497	RNA polymerase II regulatory region sequence-specific DNA binding	MF	0.620946406	MF RNA polymerase II regulatory region sequence-specific DNA binding	TRINITY_DN76636_c4_g1^BATF2_MOUSE, TRINITY_DN76636_c4_g2^BATF2_MOUSE, TRINITY_DN78738_c5_g1^STAT1_MOUSE^STAT1_HUMAN, TRINITY_DN83919_c1_g1^STAT1_MOUSE, TRINITY_DN84008_c4_g1^SRBP1_CRIGR^PA2G5_HUMAN^PA2G5_MOUSE^SRBP1_PIG^SRBP1_MOUSE^Tm2, TRINITY_DN87173_c1_g3^NLRC5_MOUSE^NLRC5_HUMAN
GO:0051591	0.008397869	0.999183714	3	116	response to cAMP	BP	0.626771056	BP response to cAMP	TRINITY_DN78738_c5_g1^STAT1_MOUSE^STAT1_HUMAN, TRINITY_DN83919_c1_g1^STAT1_MOUSE, TRINITY_DN84008_c4_g1^SRBP1_CRIGR^PA2G5_HUMAN^PA2G5_MOUSE^SRBP1_PIG^SRBP1_MOUSE^Tm2
GO:0001012	0.008542212	0.998018777	6	502	RNA polymerase II regulatory region DNA binding	MF	0.6327186	MF RNA polymerase II regulatory region DNA binding	TRINITY_DN76636_c4_g1^BATF2_MOUSE, TRINITY_DN76636_c4_g2^BATF2_MOUSE, TRINITY_DN78738_c5_g1^STAT1_MOUSE^STAT1_HUMAN, TRINITY_DN83919_c1_g1^STAT1_MOUSE, TRINITY_DN84008_c4_g1^SRBP1_CRIGR^PA2G5_HUMAN^PA2G5_MOUSE^SRBP1_PIG^SRBP1_MOUSE^Tm2, TRINITY_DN87173_c1_g3^NLRC5_MOUSE^NLRC5_HUMAN
GO:0045940	0.008548023	0.99963588	2	32	positive regulation of steroid metabolic process	BP	0.6327186	BP positive regulation of steroid metabolic process	TRINITY_DN83590_c0_g1^ACOD1_MOUSE^ACOD2_RAT^Tm4, TRINITY_DN84008_c4_g1^SRBP1_CRIGR^PA2G5_HUMAN^PA2G5_MOUSE^SRBP1_PIG^SRBP1_MOUSE^Tm2
GO:2000514	0.008579697	0.999631417	2	37	regulation of CD4-positive, alpha-beta T cell activation	BP	0.6327186	BP regulation of CD4-positive, alpha-beta T cell activation	TRINITY_DN75653_c0_g1^CCL19_MOUSE, TRINITY_DN79105_c10_g1^CEAM1_MOUSE
GO:0071622	0.008633244	0.999629292	2	34	regulation of granulocyte chemotaxis	BP	0.634150991	BP regulation of granulocyte chemotaxis	TRINITY_DN75653_c0_g1^CCL19_MOUSE, TRINITY_DN85891_c1_g1^RAC2_HUMAN^RAC1_CAEEL^RAC3_MOUSE
GO:0032849	0.00867329	0.999981236	1	2	positive regulation of cellular pH reduction	BP	0.634403013	BP positive regulation of cellular pH reduction	TRINITY_DN85199_c2_g1^CAH2_HUMAN^CAH2_MOUSE^Tm1
GO:0045345	0.008720325	0.999971568	1	4	positive regulation of MHC class I biosynthetic process	BP	0.634403013	BP positive regulation of MHC class I biosynthetic process	TRINITY_DN87173_c1_g3^NLRC5_MOUSE^NLRC5_HUMAN
GO:0009897	0.008739086	0.998303721	5	251	external side of plasma membrane	CC	0.634403013	CC external side of plasma membrane	TRINITY_DN75653_c0_g1^CCL19_MOUSE, TRINITY_DN77644_c0_g1^HA10_MOUSE^1B73_HUMAN^HA11_RAT^1B14_HUMAN^HA1Y_MOUSE^HA1A_RABIT^HA13_MOUSE^HA11_MOUSE^HA1L_MOUSE^1B01_PANTR^HA19_MOUSE^1A29_HUMAN, TRINITY_DN79105_c10_g1^CEAM1_MOUSE, TRINITY_DN82802_c1_g1^CD22_MOUSE^Tm1, TRINITY_DN87433_c2_g1^IGHM_MOUSE^MUCM_RABIT^IGHM_RABIT
GO:0002573	0.008933582	0.999113128	3	107	myeloid leukocyte differentiation	BP	0.645998773	BP myeloid leukocyte differentiation	TRINITY_DN75653_c0_g1^CCL19_MOUSE, TRINITY_DN76636_c4_g1^BATF2_MOUSE, TRINITY_DN76636_c4_g2^BATF2_MOUSE
GO:0033559	0.008974427	0.99825424	5	177	unsaturated fatty acid metabolic process	BP	0.646437036	BP unsaturated fatty acid metabolic process	TRINITY_DN77782_c3_g1^CP2CB_RAT^CP242_PIG, TRINITY_DN81178_c1_g1^CP2F2_RAT^CP2F2_MOUSE^Tm1, TRINITY_DN81178_c1_g2^CP2F2_RAT, TRINITY_DN83590_c0_g1^ACOD1_MOUSE^ACOD2_RAT^Tm4, TRINITY_DN84008_c4_g1^SRBP1_CRIGR^PA2G5_HUMAN^PA2G5_MOUSE^SRBP1_PIG^SRBP1_MOUSE^Tm2
GO:0030154	0.009142782	0.996495435	12	1635	cell differentiation	BP	0.656021062	BP cell differentiation	TRINITY_DN68801_c0_g2^SOCS1_MOUSE, TRINITY_DN75653_c0_g1^CCL19_MOUSE, TRINITY_DN76636_c4_g1^BATF2_MOUSE, TRINITY_DN76636_c4_g2^BATF2_MOUSE, TRINITY_DN78053_c2_g1^PSB8_RAT^PSB8_MOUSE, TRINITY_DN78738_c5_g1^STAT1_MOUSE^STAT1_HUMAN, TRINITY_DN80645_c2_g5^K1C19_MOUSE, TRINITY_DN82763_c5_g1^PLD4_MOUSE^PLD4_HUMAN, TRINITY_DN83590_c0_g1^ACOD1_MOUSE^ACOD2_RAT^Tm4, TRINITY_DN83919_c1_g1^STAT1_MOUSE, TRINI…
GO:0009615	0.009292394	0.9981688	5	258	response to virus	BP	0.664191746	BP response to virus	TRINITY_DN75653_c0_g1^CCL19_MOUSE, TRINITY_DN77644_c0_g1^HA10_MOUSE^1B73_HUMAN^HA11_RAT^1B14_HUMAN^HA1Y_MOUSE^HA1A_RABIT^HA13_MOUSE^HA11_MOUSE^HA1L_MOUSE^1B01_PANTR^HA19_MOUSE^1A29_HUMAN, TRINITY_DN78738_c5_g1^STAT1_MOUSE^STAT1_HUMAN, TRINITY_DN78897_c2_g5^PSB9_BOVIN^PSB9_HUMAN^PSB9_RAT, TRINITY_DN87173_c1_g3^NLRC5_MOUSE^NLRC5_HUMAN
GO:0033563	0.009414606	1	1	1	dorsal/ventral axon guidance	BP	0.665251072	BP dorsal/ventral axon guidance	TRINITY_DN85891_c1_g1^RAC2_HUMAN^RAC1_CAEEL^RAC3_MOUSE
GO:0045138	0.009414606	1	1	1	nematode male tail tip morphogenesis	BP	0.665251072	BP nematode male tail tip morphogenesis	TRINITY_DN85891_c1_g1^RAC2_HUMAN^RAC1_CAEEL^RAC3_MOUSE
GO:0097628	0.009414606	1	1	1	distal tip cell migration	BP	0.665251072	BP distal tip cell migration	TRINITY_DN85891_c1_g1^RAC2_HUMAN^RAC1_CAEEL^RAC3_MOUSE
GO:0030857	0.009482574	0.999568425	2	43	negative regulation of epithelial cell differentiation	BP	0.66751577	BP negative regulation of epithelial cell differentiation	TRINITY_DN78738_c5_g1^STAT1_MOUSE^STAT1_HUMAN, TRINITY_DN83919_c1_g1^STAT1_MOUSE
GO:0072610	0.009578463	0.999977104	1	2	interleukin-12 secretion	BP	0.668227761	BP interleukin-12 secretion	TRINITY_DN75653_c0_g1^CCL19_MOUSE
GO:2000547	0.009578463	0.999977104	1	2	regulation of dendritic cell dendrite assembly	BP	0.668227761	BP regulation of dendritic cell dendrite assembly	TRINITY_DN75653_c0_g1^CCL19_MOUSE
GO:0060333	0.00960056	0.999036918	3	57	interferon-gamma-mediated signaling pathway	BP	0.668227761	BP interferon-gamma-mediated signaling pathway	TRINITY_DN77644_c0_g1^HA10_MOUSE^1B73_HUMAN^HA11_RAT^1B14_HUMAN^HA1Y_MOUSE^HA1A_RABIT^HA13_MOUSE^HA11_MOUSE^HA1L_MOUSE^1B01_PANTR^HA19_MOUSE^1A29_HUMAN, TRINITY_DN78738_c5_g1^STAT1_MOUSE^STAT1_HUMAN, TRINITY_DN83919_c1_g1^STAT1_MOUSE
GO:1902532	0.009668884	0.998068845	5	422	negative regulation of intracellular signal transduction	BP	0.670472141	BP negative regulation of intracellular signal transduction	TRINITY_DN143847_c0_g1^C1QL4_HUMAN, TRINITY_DN68801_c0_g2^SOCS1_MOUSE, TRINITY_DN78738_c5_g1^STAT1_MOUSE^STAT1_HUMAN, TRINITY_DN79105_c10_g1^CEAM1_MOUSE, TRINITY_DN83919_c1_g1^STAT1_MOUSE
GO:0006633	0.009964813	0.998969018	3	117	fatty acid biosynthetic process	BP	0.688424082	BP fatty acid biosynthetic process	TRINITY_DN83590_c0_g1^ACOD1_MOUSE^ACOD2_RAT^Tm4, TRINITY_DN84008_c4_g1^SRBP1_CRIGR^PA2G5_HUMAN^PA2G5_MOUSE^SRBP1_PIG^SRBP1_MOUSE^Tm2, TRINITY_DN84172_c0_g1^LIPL_RAT^LIPL_MOUSE
GO:0001911	0.010621017	0.9995018	2	24	negative regulation of leukocyte mediated cytotoxicity	BP	0.72241048	BP negative regulation of leukocyte mediated cytotoxicity	TRINITY_DN78913_c2_g1^TAP1_RAT, TRINITY_DN85628_c5_g1^TAP1_RAT^TAP2_RAT^Tm7
GO:0032847	0.010729255	0.999961697	1	3	regulation of cellular pH reduction	BP	0.72241048	BP regulation of cellular pH reduction	TRINITY_DN85199_c2_g1^CAH2_HUMAN^CAH2_MOUSE^Tm1
GO:0090088	0.010767741	0.999961421	1	3	regulation of oligopeptide transport	BP	0.72241048	BP regulation of oligopeptide transport	TRINITY_DN85199_c2_g1^CAH2_HUMAN^CAH2_MOUSE^Tm1
GO:0090089	0.010767741	0.999961421	1	3	regulation of dipeptide transport	BP	0.72241048	BP regulation of dipeptide transport	TRINITY_DN85199_c2_g1^CAH2_HUMAN^CAH2_MOUSE^Tm1
GO:2000878	0.010767741	0.999961421	1	3	positive regulation of oligopeptide transport	BP	0.72241048	BP positive regulation of oligopeptide transport	TRINITY_DN85199_c2_g1^CAH2_HUMAN^CAH2_MOUSE^Tm1
GO:2000880	0.010767741	0.999961421	1	3	positive regulation of dipeptide transport	BP	0.72241048	BP positive regulation of dipeptide transport	TRINITY_DN85199_c2_g1^CAH2_HUMAN^CAH2_MOUSE^Tm1
GO:2001148	0.010767741	0.999961421	1	3	regulation of dipeptide transmembrane transport	BP	0.72241048	BP regulation of dipeptide transmembrane transport	TRINITY_DN85199_c2_g1^CAH2_HUMAN^CAH2_MOUSE^Tm1
GO:2001150	0.010767741	0.999961421	1	3	positive regulation of dipeptide transmembrane transport	BP	0.72241048	BP positive regulation of dipeptide transmembrane transport	TRINITY_DN85199_c2_g1^CAH2_HUMAN^CAH2_MOUSE^Tm1
GO:0045343	0.010814653	0.999953323	1	5	regulation of MHC class I biosynthetic process	BP	0.72294788	BP regulation of MHC class I biosynthetic process	TRINITY_DN87173_c1_g3^NLRC5_MOUSE^NLRC5_HUMAN
GO:0031342	0.010911072	0.999479574	2	25	negative regulation of cell killing	BP	0.724318656	BP negative regulation of cell killing	TRINITY_DN78913_c2_g1^TAP1_RAT, TRINITY_DN85628_c5_g1^TAP1_RAT^TAP2_RAT^Tm7
GO:0043124	0.010913109	0.999462096	2	53	negative regulation of I-kappaB kinase/NF-kappaB signaling	BP	0.724318656	BP negative regulation of I-kappaB kinase/NF-kappaB signaling	TRINITY_DN78738_c5_g1^STAT1_MOUSE^STAT1_HUMAN, TRINITY_DN83919_c1_g1^STAT1_MOUSE
GO:0032373	0.01131541	0.999439319	2	36	positive regulation of sterol transport	BP	0.741635718	BP positive regulation of sterol transport	TRINITY_DN82714_c6_g1^THIC_MOUSE^THIC_RAT, TRINITY_DN82714_c6_g4^THIC_MOUSE
GO:0032376	0.01131541	0.999439319	2	36	positive regulation of cholesterol transport	BP	0.741635718	BP positive regulation of cholesterol transport	TRINITY_DN82714_c6_g1^THIC_MOUSE^THIC_RAT, TRINITY_DN82714_c6_g4^THIC_MOUSE
GO:0050670	0.011340271	0.998168532	4	193	regulation of lymphocyte proliferation	BP	0.741635718	BP regulation of lymphocyte proliferation	TRINITY_DN75653_c0_g1^CCL19_MOUSE, TRINITY_DN79105_c10_g1^CEAM1_MOUSE, TRINITY_DN85891_c1_g1^RAC2_HUMAN^RAC1_CAEEL^RAC3_MOUSE, TRINITY_DN87433_c2_g1^IGHM_MOUSE^MUCM_RABIT^IGHM_RABIT
GO:0048525	0.011397945	0.998763165	3	107	negative regulation of viral process	BP	0.741635718	BP negative regulation of viral process	TRINITY_DN78738_c5_g1^STAT1_MOUSE^STAT1_HUMAN, TRINITY_DN79105_c10_g1^CEAM1_MOUSE, TRINITY_DN83919_c1_g1^STAT1_MOUSE
GO:0005783	0.011429938	0.996177631	9	947	endoplasmic reticulum	CC	0.741635718	CC endoplasmic reticulum	TRINITY_DN77644_c0_g1^HA10_MOUSE^1B73_HUMAN^HA11_RAT^1B14_HUMAN^HA1Y_MOUSE^HA1A_RABIT^HA13_MOUSE^HA11_MOUSE^HA1L_MOUSE^1B01_PANTR^HA19_MOUSE^1A29_HUMAN, TRINITY_DN79297_c2_g1^AIFM3_MOUSE, TRINITY_DN80528_c1_g2^HRSL3_MOUSE^HRSL3_PONAB^Tm1, TRINITY_DN81550_c3_g2^IRGM1_MOUSE, TRINITY_DN82763_c5_g1^PLD4_MOUSE^PLD4_HUMAN, TRINITY_DN83590_c0_g1^ACOD1_MOUSE^ACOD2_RAT^Tm4, TRINITY_DN84008_c4_g1^SRBP1_CRI…
GO:0002119	0.011453371	0.999967233	1	2	nematode larval development	BP	0.741635718	BP nematode larval development	TRINITY_DN85891_c1_g1^RAC2_HUMAN^RAC1_CAEEL^RAC3_MOUSE
GO:0002164	0.011453371	0.999967233	1	2	larval development	BP	0.741635718	BP larval development	TRINITY_DN85891_c1_g1^RAC2_HUMAN^RAC1_CAEEL^RAC3_MOUSE
GO:0021894	0.011507557	0.999966921	1	2	cerebral cortex GABAergic interneuron development	BP	0.742557092	BP cerebral cortex GABAergic interneuron development	TRINITY_DN85891_c1_g1^RAC2_HUMAN^RAC1_CAEEL^RAC3_MOUSE
GO:0032944	0.011600801	0.998113816	4	195	regulation of mononuclear cell proliferation	BP	0.745983703	BP regulation of mononuclear cell proliferation	TRINITY_DN75653_c0_g1^CCL19_MOUSE, TRINITY_DN79105_c10_g1^CEAM1_MOUSE, TRINITY_DN85891_c1_g1^RAC2_HUMAN^RAC1_CAEEL^RAC3_MOUSE, TRINITY_DN87433_c2_g1^IGHM_MOUSE^MUCM_RABIT^IGHM_RABIT
GO:0015833	0.011797416	0.99939349	2	56	peptide transport	BP	0.756010935	BP peptide transport	TRINITY_DN78913_c2_g1^TAP1_RAT, TRINITY_DN85628_c5_g1^TAP1_RAT^TAP2_RAT^Tm7
GO:0050778	0.011973162	0.996619477	7	527	positive regulation of immune response	BP	0.764636573	BP positive regulation of immune response	TRINITY_DN75653_c0_g1^CCL19_MOUSE, TRINITY_DN77644_c0_g1^HA10_MOUSE^1B73_HUMAN^HA11_RAT^1B14_HUMAN^HA1Y_MOUSE^HA1A_RABIT^HA13_MOUSE^HA11_MOUSE^HA1L_MOUSE^1B01_PANTR^HA19_MOUSE^1A29_HUMAN, TRINITY_DN78897_c2_g5^PSB9_BOVIN^PSB9_HUMAN^PSB9_RAT, TRINITY_DN85628_c5_g1^TAP1_RAT^TAP2_RAT^Tm7, TRINITY_DN87074_c3_g5^FHR1_HUMAN, TRINITY_DN87173_c1_g3^NLRC5_MOUSE^NLRC5_HUMAN, TRINITY_DN87433_c2_g1^IGHM_MOUS…
GO:0034433	0.012174265	0.999940816	1	5	steroid esterification	BP	0.767462958	BP steroid esterification	TRINITY_DN83590_c0_g1^ACOD1_MOUSE^ACOD2_RAT^Tm4
GO:0034434	0.012174265	0.999940816	1	5	sterol esterification	BP	0.767462958	BP sterol esterification	TRINITY_DN83590_c0_g1^ACOD1_MOUSE^ACOD2_RAT^Tm4
GO:0034435	0.012174265	0.999940816	1	5	cholesterol esterification	BP	0.767462958	BP cholesterol esterification	TRINITY_DN83590_c0_g1^ACOD1_MOUSE^ACOD2_RAT^Tm4
GO:0031735	0.012182607	0.999962914	1	2	CCR10 chemokine receptor binding	MF	0.767462958	MF CCR10 chemokine receptor binding	TRINITY_DN75653_c0_g1^CCL19_MOUSE
GO:0043011	0.012349953	0.99936496	2	30	myeloid dendritic cell differentiation	BP	0.775376809	BP myeloid dendritic cell differentiation	TRINITY_DN76636_c4_g1^BATF2_MOUSE, TRINITY_DN76636_c4_g2^BATF2_MOUSE
GO:0070290	0.012620284	0.999933748	1	6	N-acylphosphatidylethanolamine-specific phospholipase D activity	MF	0.789680772	MF N-acylphosphatidylethanolamine-specific phospholipase D activity	TRINITY_DN82763_c5_g1^PLD4_MOUSE^PLD4_HUMAN
GO:0070663	0.012662767	0.997887402	4	199	regulation of leukocyte proliferation	BP	0.789680772	BP regulation of leukocyte proliferation	TRINITY_DN75653_c0_g1^CCL19_MOUSE, TRINITY_DN79105_c10_g1^CEAM1_MOUSE, TRINITY_DN85891_c1_g1^RAC2_HUMAN^RAC1_CAEEL^RAC3_MOUSE, TRINITY_DN87433_c2_g1^IGHM_MOUSE^MUCM_RABIT^IGHM_RABIT
GO:0050777	0.012749989	0.99855628	3	116	negative regulation of immune response	BP	0.792460829	BP negative regulation of immune response	TRINITY_DN78913_c2_g1^TAP1_RAT, TRINITY_DN85628_c5_g1^TAP1_RAT^TAP2_RAT^Tm7, TRINITY_DN87173_c1_g3^NLRC5_MOUSE^NLRC5_HUMAN
GO:0050671	0.012825272	0.998544205	3	118	positive regulation of lymphocyte proliferation	BP	0.794482867	BP positive regulation of lymphocyte proliferation	TRINITY_DN75653_c0_g1^CCL19_MOUSE, TRINITY_DN79105_c10_g1^CEAM1_MOUSE, TRINITY_DN87433_c2_g1^IGHM_MOUSE^MUCM_RABIT^IGHM_RABIT
GO:1990357	0.012976334	0.999932739	1	5	terminal web	CC	0.801170096	CC terminal web	TRINITY_DN80645_c2_g5^K1C19_MOUSE
GO:0048863	0.01306146	0.999291198	2	58	stem cell differentiation	BP	0.803755514	BP stem cell differentiation	TRINITY_DN78738_c5_g1^STAT1_MOUSE^STAT1_HUMAN, TRINITY_DN83919_c1_g1^STAT1_MOUSE
GO:0006911	0.013162208	0.999296967	2	33	phagocytosis, engulfment	BP	0.80728207	BP phagocytosis, engulfment	TRINITY_DN85891_c1_g1^RAC2_HUMAN^RAC1_CAEEL^RAC3_MOUSE, TRINITY_DN87433_c2_g1^IGHM_MOUSE^MUCM_RABIT^IGHM_RABIT
GO:0032946	0.013243875	0.998478382	3	120	positive regulation of mononuclear cell proliferation	BP	0.809618999	BP positive regulation of mononuclear cell proliferation	TRINITY_DN75653_c0_g1^CCL19_MOUSE, TRINITY_DN79105_c10_g1^CEAM1_MOUSE, TRINITY_DN87433_c2_g1^IGHM_MOUSE^MUCM_RABIT^IGHM_RABIT
GO:0042824	0.013520171	0.999939102	1	3	MHC class I peptide loading complex	CC	0.823799525	CC MHC class I peptide loading complex	TRINITY_DN85628_c5_g1^TAP1_RAT^TAP2_RAT^Tm7
GO:0010886	0.013633014	0.999920456	1	7	positive regulation of cholesterol storage	BP	0.826768259	BP positive regulation of cholesterol storage	TRINITY_DN84172_c0_g1^LIPL_RAT^LIPL_MOUSE
GO:0046952	0.01365787	0.999937851	1	3	ketone body catabolic process	BP	0.826768259	BP ketone body catabolic process	TRINITY_DN82714_c6_g1^THIC_MOUSE^THIC_RAT
GO:0090598	0.014301477	0.999931836	1	3	male anatomical structure morphogenesis	BP	0.85895679	BP male anatomical structure morphogenesis	TRINITY_DN85891_c1_g1^RAC2_HUMAN^RAC1_CAEEL^RAC3_MOUSE
GO:0043168	0.014320809	0.992787876	20	3119	anion binding	MF	0.85895679	MF anion binding	TRINITY_DN78074_c1_g1^GSTM4_HUMAN^GSTM1_HUMAN, TRINITY_DN78593_c9_g1^ABCG3_MOUSE, TRINITY_DN78913_c2_g1^TAP1_RAT, TRINITY_DN79297_c2_g1^AIFM3_MOUSE, TRINITY_DN79937_c2_g1^IIGP1_MOUSE, TRINITY_DN81550_c3_g2^IRGM1_MOUSE, TRINITY_DN83337_c1_g1^EPHB6_RAT^EPHB6_MOUSE^Tm2, TRINITY_DN83827_c3_g1^IIGP1_MOUSE, TRINITY_DN83827_c3_g4^IIGP1_MOUSE, TRINITY_DN84008_c4_g1^SRBP1_CRIGR^PA2G5_HUMAN^PA2G5_MOUSE^SRB…
GO:0000166	0.014374492	0.993025319	18	2754	nucleotide binding	MF	0.85895679	MF nucleotide binding	TRINITY_DN78593_c9_g1^ABCG3_MOUSE, TRINITY_DN78756_c8_g2^LORF1_MOUSE, TRINITY_DN78913_c2_g1^TAP1_RAT, TRINITY_DN79297_c2_g1^AIFM3_MOUSE, TRINITY_DN79937_c2_g1^IIGP1_MOUSE, TRINITY_DN81550_c3_g2^IRGM1_MOUSE, TRINITY_DN83337_c1_g1^EPHB6_RAT^EPHB6_MOUSE^Tm2, TRINITY_DN83827_c3_g1^IIGP1_MOUSE, TRINITY_DN83827_c3_g4^IIGP1_MOUSE, TRINITY_DN85628_c5_g1^TAP1_RAT^TAP2_RAT^Tm7, TRINITY_DN85891_c1_g1^RAC2_H…
GO:1901265	0.014374492	0.993025319	18	2754	nucleoside phosphate binding	MF	0.85895679	MF nucleoside phosphate binding	TRINITY_DN78593_c9_g1^ABCG3_MOUSE, TRINITY_DN78756_c8_g2^LORF1_MOUSE, TRINITY_DN78913_c2_g1^TAP1_RAT, TRINITY_DN79297_c2_g1^AIFM3_MOUSE, TRINITY_DN79937_c2_g1^IIGP1_MOUSE, TRINITY_DN81550_c3_g2^IRGM1_MOUSE, TRINITY_DN83337_c1_g1^EPHB6_RAT^EPHB6_MOUSE^Tm2, TRINITY_DN83827_c3_g1^IIGP1_MOUSE, TRINITY_DN83827_c3_g4^IIGP1_MOUSE, TRINITY_DN85628_c5_g1^TAP1_RAT^TAP2_RAT^Tm7, TRINITY_DN85891_c1_g1^RAC2_H…
GO:0070988	0.014471951	0.998293349	3	84	demethylation	BP	0.862008759	BP demethylation	TRINITY_DN77542_c4_g1^CP3A2_RAT^CP3AB_MOUSE^Tm1, TRINITY_DN82121_c0_g3^CP3A1_RAT^CP3A2_RAT, TRINITY_DN86420_c0_g7^CP3A2_RAT
GO:0071944	0.014672742	0.999155381	2	54	cell periphery	CC	0.871176495	CC cell periphery	TRINITY_DN80645_c2_g5^K1C19_MOUSE, TRINITY_DN85891_c1_g1^RAC2_HUMAN^RAC1_CAEEL^RAC3_MOUSE
GO:0042288	0.014896476	0.999159854	2	27	MHC class I protein binding	MF	0.881643658	MF MHC class I protein binding	TRINITY_DN78913_c2_g1^TAP1_RAT, TRINITY_DN85628_c5_g1^TAP1_RAT^TAP2_RAT^Tm7
GO:0043903	0.014946537	0.997378425	4	228	regulation of symbiosis, encompassing mutualism through parasitism	BP	0.881798204	BP regulation of symbiosis, encompassing mutualism through parasitism	TRINITY_DN78738_c5_g1^STAT1_MOUSE^STAT1_HUMAN, TRINITY_DN79105_c10_g1^CEAM1_MOUSE, TRINITY_DN83590_c0_g1^ACOD1_MOUSE^ACOD2_RAT^Tm4, TRINITY_DN83919_c1_g1^STAT1_MOUSE
GO:0019373	0.015104637	0.998207526	3	59	epoxygenase P450 pathway	BP	0.888305586	BP epoxygenase P450 pathway	TRINITY_DN77782_c3_g1^CP2CB_RAT^CP242_PIG, TRINITY_DN81178_c1_g1^CP2F2_RAT^CP2F2_MOUSE^Tm1, TRINITY_DN81178_c1_g2^CP2F2_RAT
GO:2000648	0.01524072	0.999101837	2	62	positive regulation of stem cell proliferation	BP	0.893481189	BP positive regulation of stem cell proliferation	TRINITY_DN78738_c5_g1^STAT1_MOUSE^STAT1_HUMAN, TRINITY_DN83919_c1_g1^STAT1_MOUSE
GO:0070665	0.015324789	0.99814026	3	126	positive regulation of leukocyte proliferation	BP	0.895584515	BP positive regulation of leukocyte proliferation	TRINITY_DN75653_c0_g1^CCL19_MOUSE, TRINITY_DN79105_c10_g1^CEAM1_MOUSE, TRINITY_DN87433_c2_g1^IGHM_MOUSE^MUCM_RABIT^IGHM_RABIT
GO:0002703	0.015544076	0.997246829	4	192	regulation of leukocyte mediated immunity	BP	0.905552088	BP regulation of leukocyte mediated immunity	TRINITY_DN77644_c0_g1^HA10_MOUSE^1B73_HUMAN^HA11_RAT^1B14_HUMAN^HA1Y_MOUSE^HA1A_RABIT^HA13_MOUSE^HA11_MOUSE^HA1L_MOUSE^1B01_PANTR^HA19_MOUSE^1A29_HUMAN, TRINITY_DN78913_c2_g1^TAP1_RAT, TRINITY_DN85628_c5_g1^TAP1_RAT^TAP2_RAT^Tm7, TRINITY_DN85891_c1_g1^RAC2_HUMAN^RAC1_CAEEL^RAC3_MOUSE
GO:0097029	0.015706558	0.999917732	1	3	mature conventional dendritic cell differentiation	BP	0.91033183	BP mature conventional dendritic cell differentiation	TRINITY_DN75653_c0_g1^CCL19_MOUSE
GO:0010890	0.015782482	0.999896257	1	6	positive regulation of sequestering of triglyceride	BP	0.91033183	BP positive regulation of sequestering of triglyceride	TRINITY_DN84172_c0_g1^LIPL_RAT^LIPL_MOUSE
GO:0001767	0.015822061	0.999899888	1	5	establishment of lymphocyte polarity	BP	0.91033183	BP establishment of lymphocyte polarity	TRINITY_DN75653_c0_g1^CCL19_MOUSE
GO:0001768	0.015822061	0.999899888	1	5	establishment of T cell polarity	BP	0.91033183	BP establishment of T cell polarity	TRINITY_DN75653_c0_g1^CCL19_MOUSE
GO:0043330	0.016127347	0.999029832	2	45	response to exogenous dsRNA	BP	0.925032755	BP response to exogenous dsRNA	TRINITY_DN78738_c5_g1^STAT1_MOUSE^STAT1_HUMAN, TRINITY_DN83919_c1_g1^STAT1_MOUSE
GO:0046683	0.016224238	0.997984237	3	150	response to organophosphorus	BP	0.927726876	BP response to organophosphorus	TRINITY_DN78738_c5_g1^STAT1_MOUSE^STAT1_HUMAN, TRINITY_DN83919_c1_g1^STAT1_MOUSE, TRINITY_DN84008_c4_g1^SRBP1_CRIGR^PA2G5_HUMAN^PA2G5_MOUSE^SRBP1_PIG^SRBP1_MOUSE^Tm2
GO:0004465	0.016314118	0.999900169	1	4	lipoprotein lipase activity	MF	0.929775748	MF lipoprotein lipase activity	TRINITY_DN84172_c0_g1^LIPL_RAT^LIPL_MOUSE
GO:0031348	0.016360131	0.997964666	3	131	negative regulation of defense response	BP	0.929775748	BP negative regulation of defense response	TRINITY_DN78913_c2_g1^TAP1_RAT, TRINITY_DN85628_c5_g1^TAP1_RAT^TAP2_RAT^Tm7, TRINITY_DN87173_c1_g3^NLRC5_MOUSE^NLRC5_HUMAN
GO:0010324	0.016506468	0.998997224	2	42	membrane invagination	BP	0.935232317	BP membrane invagination	TRINITY_DN85891_c1_g1^RAC2_HUMAN^RAC1_CAEEL^RAC3_MOUSE, TRINITY_DN87433_c2_g1^IGHM_MOUSE^MUCM_RABIT^IGHM_RABIT
GO:0003062	0.016756159	0.999906325	1	3	regulation of heart rate by chemical signal	BP	0.943393095	BP regulation of heart rate by chemical signal	TRINITY_DN84008_c4_g1^SRBP1_CRIGR^PA2G5_HUMAN^PA2G5_MOUSE^SRBP1_PIG^SRBP1_MOUSE^Tm2
GO:0005488	0.016763452	0.989120497	60	11651	binding	MF	0.943393095	MF binding	TRINITY_DN68801_c0_g2^SOCS1_MOUSE, TRINITY_DN73325_c0_g1^RN213_MOUSE, TRINITY_DN75147_c0_g1^CAH1_RAT, TRINITY_DN75195_c0_g1^RN213_MOUSE, TRINITY_DN75653_c0_g1^CCL19_MOUSE, TRINITY_DN76263_c0_g1^KLRB1_RAT^KLRB1_MOUSE^Tm1, TRINITY_DN76636_c4_g1^BATF2_MOUSE, TRINITY_DN76636_c4_g2^BATF2_MOUSE, TRINITY_DN77076_c6_g1^LORF2_MOUSE, TRINITY_DN77542_c4_g1^CP3A2_RAT^CP3AB_MOUSE^Tm1, TRINITY_DN77644_c0_g1^HA…
GO:0001910	0.016803053	0.997908323	3	79	regulation of leukocyte mediated cytotoxicity	BP	0.943393095	BP regulation of leukocyte mediated cytotoxicity	TRINITY_DN77644_c0_g1^HA10_MOUSE^1B73_HUMAN^HA11_RAT^1B14_HUMAN^HA1Y_MOUSE^HA1A_RABIT^HA13_MOUSE^HA11_MOUSE^HA1L_MOUSE^1B01_PANTR^HA19_MOUSE^1A29_HUMAN, TRINITY_DN78913_c2_g1^TAP1_RAT, TRINITY_DN85628_c5_g1^TAP1_RAT^TAP2_RAT^Tm7
GO:0042518	0.016862978	0.999881516	1	6	negative regulation of tyrosine phosphorylation of Stat3 protein	BP	0.943393095	BP negative regulation of tyrosine phosphorylation of Stat3 protein	TRINITY_DN68801_c0_g2^SOCS1_MOUSE
GO:0034340	0.016904321	0.998981039	2	27	response to type I interferon	BP	0.943393095	BP response to type I interferon	TRINITY_DN78738_c5_g1^STAT1_MOUSE^STAT1_HUMAN, TRINITY_DN83919_c1_g1^STAT1_MOUSE
GO:0032230	0.017024312	0.99987923	1	6	positive regulation of synaptic transmission, GABAergic	BP	0.947244938	BP positive regulation of synaptic transmission, GABAergic	TRINITY_DN85199_c2_g1^CAH2_HUMAN^CAH2_MOUSE^Tm1
GO:0043331	0.017152434	0.998931935	2	48	response to dsRNA	BP	0.951524883	BP response to dsRNA	TRINITY_DN78738_c5_g1^STAT1_MOUSE^STAT1_HUMAN, TRINITY_DN83919_c1_g1^STAT1_MOUSE
GO:0045834	0.017273767	0.997803528	3	148	positive regulation of lipid metabolic process	BP	0.955110125	BP positive regulation of lipid metabolic process	TRINITY_DN75653_c0_g1^CCL19_MOUSE, TRINITY_DN83590_c0_g1^ACOD1_MOUSE^ACOD2_RAT^Tm4, TRINITY_DN84008_c4_g1^SRBP1_CRIGR^PA2G5_HUMAN^PA2G5_MOUSE^SRBP1_PIG^SRBP1_MOUSE^Tm2
GO:0005126	0.017319851	0.997794246	3	155	cytokine receptor binding	MF	0.955110125	MF cytokine receptor binding	TRINITY_DN75653_c0_g1^CCL19_MOUSE, TRINITY_DN78738_c5_g1^STAT1_MOUSE^STAT1_HUMAN, TRINITY_DN83919_c1_g1^STAT1_MOUSE
GO:0043652	0.017947476	0.999871073	1	5	engulfment of apoptotic cell	BP	0.986792566	BP engulfment of apoptotic cell	TRINITY_DN85891_c1_g1^RAC2_HUMAN^RAC1_CAEEL^RAC3_MOUSE
GO:0005003	0.018077413	0.999856995	1	8	ephrin receptor activity	MF	0.991004856	MF ephrin receptor activity	TRINITY_DN83337_c1_g1^EPHB6_RAT^EPHB6_MOUSE^Tm2
GO:0004768	0.018214692	0.999867191	1	5	stearoyl-CoA 9-desaturase activity	MF	0.995593622	MF stearoyl-CoA 9-desaturase activity	TRINITY_DN83590_c0_g1^ACOD1_MOUSE^ACOD2_RAT^Tm4
GO:0016525	0.018377689	0.998804465	2	63	negative regulation of angiogenesis	BP	1	BP negative regulation of angiogenesis	TRINITY_DN78738_c5_g1^STAT1_MOUSE^STAT1_HUMAN, TRINITY_DN83919_c1_g1^STAT1_MOUSE
GO:0001101	0.018439299	0.995682306	5	384	response to acid chemical	BP	1	BP response to acid chemical	TRINITY_DN68801_c0_g2^SOCS1_MOUSE, TRINITY_DN75653_c0_g1^CCL19_MOUSE, TRINITY_DN82714_c6_g1^THIC_MOUSE^THIC_RAT, TRINITY_DN83590_c0_g1^ACOD1_MOUSE^ACOD2_RAT^Tm4, TRINITY_DN84008_c4_g1^SRBP1_CRIGR^PA2G5_HUMAN^PA2G5_MOUSE^SRBP1_PIG^SRBP1_MOUSE^Tm2
GO:0019815	0.018486896	0.999857505	1	6	B cell receptor complex	CC	1	CC B cell receptor complex	TRINITY_DN87433_c2_g1^IGHM_MOUSE^MUCM_RABIT^IGHM_RABIT
GO:0009725	0.018765478	0.993662936	8	832	response to hormone	BP	1	BP response to hormone	TRINITY_DN68801_c0_g2^SOCS1_MOUSE, TRINITY_DN75653_c0_g1^CCL19_MOUSE, TRINITY_DN78738_c5_g1^STAT1_MOUSE^STAT1_HUMAN, TRINITY_DN80645_c2_g5^K1C19_MOUSE, TRINITY_DN82121_c0_g3^CP3A1_RAT^CP3A2_RAT, TRINITY_DN83919_c1_g1^STAT1_MOUSE, TRINITY_DN84008_c4_g1^SRBP1_CRIGR^PA2G5_HUMAN^PA2G5_MOUSE^SRBP1_PIG^SRBP1_MOUSE^Tm2, TRINITY_DN85199_c2_g1^CAH2_HUMAN^CAH2_MOUSE^Tm1
GO:0002715	0.018826223	0.998778854	2	38	regulation of natural killer cell mediated immunity	BP	1	BP regulation of natural killer cell mediated immunity	TRINITY_DN78913_c2_g1^TAP1_RAT, TRINITY_DN85628_c5_g1^TAP1_RAT^TAP2_RAT^Tm7
GO:0042269	0.018826223	0.998778854	2	38	regulation of natural killer cell mediated cytotoxicity	BP	1	BP regulation of natural killer cell mediated cytotoxicity	TRINITY_DN78913_c2_g1^TAP1_RAT, TRINITY_DN85628_c5_g1^TAP1_RAT^TAP2_RAT^Tm7
GO:0032570	0.018841254	0.998762956	2	54	response to progesterone	BP	1	BP response to progesterone	TRINITY_DN68801_c0_g2^SOCS1_MOUSE, TRINITY_DN84008_c4_g1^SRBP1_CRIGR^PA2G5_HUMAN^PA2G5_MOUSE^SRBP1_PIG^SRBP1_MOUSE^Tm2
GO:0031341	0.018869195	0.99754234	3	86	regulation of cell killing	BP	1	BP regulation of cell killing	TRINITY_DN77644_c0_g1^HA10_MOUSE^1B73_HUMAN^HA11_RAT^1B14_HUMAN^HA1Y_MOUSE^HA1A_RABIT^HA13_MOUSE^HA11_MOUSE^HA1L_MOUSE^1B01_PANTR^HA19_MOUSE^1A29_HUMAN, TRINITY_DN78913_c2_g1^TAP1_RAT, TRINITY_DN85628_c5_g1^TAP1_RAT^TAP2_RAT^Tm7
GO:0010744	0.019269492	0.999837438	1	8	positive regulation of macrophage derived foam cell differentiation	BP	1	BP positive regulation of macrophage derived foam cell differentiation	TRINITY_DN84172_c0_g1^LIPL_RAT^LIPL_MOUSE
GO:0060339	0.019363164	0.999839179	1	7	negative regulation of type I interferon-mediated signaling pathway	BP	1	BP negative regulation of type I interferon-mediated signaling pathway	TRINITY_DN87173_c1_g3^NLRC5_MOUSE^NLRC5_HUMAN
GO:0002697	0.019680477	0.994537521	6	435	regulation of immune effector process	BP	1	BP regulation of immune effector process	TRINITY_DN75653_c0_g1^CCL19_MOUSE, TRINITY_DN77644_c0_g1^HA10_MOUSE^1B73_HUMAN^HA11_RAT^1B14_HUMAN^HA1Y_MOUSE^HA1A_RABIT^HA13_MOUSE^HA11_MOUSE^HA1L_MOUSE^1B01_PANTR^HA19_MOUSE^1A29_HUMAN, TRINITY_DN78913_c2_g1^TAP1_RAT, TRINITY_DN79105_c10_g1^CEAM1_MOUSE, TRINITY_DN85628_c5_g1^TAP1_RAT^TAP2_RAT^Tm7, TRINITY_DN85891_c1_g1^RAC2_HUMAN^RAC1_CAEEL^RAC3_MOUSE
GO:0042886	0.019725766	0.998664392	2	71	amide transport	BP	1	BP amide transport	TRINITY_DN78913_c2_g1^TAP1_RAT, TRINITY_DN85628_c5_g1^TAP1_RAT^TAP2_RAT^Tm7
GO:0048878	0.019803825	0.993817223	7	794	chemical homeostasis	BP	1	BP chemical homeostasis	TRINITY_DN75653_c0_g1^CCL19_MOUSE, TRINITY_DN78738_c5_g1^STAT1_MOUSE^STAT1_HUMAN, TRINITY_DN83590_c0_g1^ACOD1_MOUSE^ACOD2_RAT^Tm4, TRINITY_DN83919_c1_g1^STAT1_MOUSE, TRINITY_DN84172_c0_g1^LIPL_RAT^LIPL_MOUSE, TRINITY_DN85199_c2_g1^CAH2_HUMAN^CAH2_MOUSE^Tm1, TRINITY_DN87034_c1_g1^ANGL8_MOUSE
GO:0002408	0.019844368	0.999842257	1	5	myeloid dendritic cell chemotaxis	BP	1	BP myeloid dendritic cell chemotaxis	TRINITY_DN75653_c0_g1^CCL19_MOUSE
GO:2000181	0.019944714	0.998643797	2	66	negative regulation of blood vessel morphogenesis	BP	1	BP negative regulation of blood vessel morphogenesis	TRINITY_DN78738_c5_g1^STAT1_MOUSE^STAT1_HUMAN, TRINITY_DN83919_c1_g1^STAT1_MOUSE
GO:0006636	0.019978193	0.998654527	2	45	unsaturated fatty acid biosynthetic process	BP	1	BP unsaturated fatty acid biosynthetic process	TRINITY_DN83590_c0_g1^ACOD1_MOUSE^ACOD2_RAT^Tm4, TRINITY_DN84008_c4_g1^SRBP1_CRIGR^PA2G5_HUMAN^PA2G5_MOUSE^SRBP1_PIG^SRBP1_MOUSE^Tm2
GO:0016010	0.020111866	0.999820063	1	9	dystrophin-associated glycoprotein complex	CC	1	CC dystrophin-associated glycoprotein complex	TRINITY_DN80645_c2_g5^K1C19_MOUSE
GO:0032810	0.020131629	0.999847734	1	4	sterol response element binding	MF	1	MF sterol response element binding	TRINITY_DN84008_c4_g1^SRBP1_CRIGR^PA2G5_HUMAN^PA2G5_MOUSE^SRBP1_PIG^SRBP1_MOUSE^Tm2
GO:0016215	0.020287963	0.999828265	1	6	acyl-CoA desaturase activity	MF	1	MF acyl-CoA desaturase activity	TRINITY_DN83590_c0_g1^ACOD1_MOUSE^ACOD2_RAT^Tm4
GO:0071398	0.020300563	0.998610923	2	58	cellular response to fatty acid	BP	1	BP cellular response to fatty acid	TRINITY_DN82714_c6_g1^THIC_MOUSE^THIC_RAT, TRINITY_DN84008_c4_g1^SRBP1_CRIGR^PA2G5_HUMAN^PA2G5_MOUSE^SRBP1_PIG^SRBP1_MOUSE^Tm2
GO:0001773	0.020306585	0.998629041	2	38	myeloid dendritic cell activation	BP	1	BP myeloid dendritic cell activation	TRINITY_DN76636_c4_g1^BATF2_MOUSE, TRINITY_DN76636_c4_g2^BATF2_MOUSE
GO:1901343	0.020395341	0.998596206	2	67	negative regulation of vasculature development	BP	1	BP negative regulation of vasculature development	TRINITY_DN78738_c5_g1^STAT1_MOUSE^STAT1_HUMAN, TRINITY_DN83919_c1_g1^STAT1_MOUSE
GO:0045627	0.020425668	0.999820972	1	7	positive regulation of T-helper 1 cell differentiation	BP	1	BP positive regulation of T-helper 1 cell differentiation	TRINITY_DN75653_c0_g1^CCL19_MOUSE
GO:0016151	0.020686848	0.99982852	1	5	nickel cation binding	MF	1	MF nickel cation binding	TRINITY_DN78345_c0_g2^CAH3_RAT^CAH3_MOUSE
GO:0042592	0.020922657	0.992261342	9	1163	homeostatic process	BP	1	BP homeostatic process	TRINITY_DN75653_c0_g1^CCL19_MOUSE, TRINITY_DN78738_c5_g1^STAT1_MOUSE^STAT1_HUMAN, TRINITY_DN79297_c2_g1^AIFM3_MOUSE, TRINITY_DN83590_c0_g1^ACOD1_MOUSE^ACOD2_RAT^Tm4, TRINITY_DN83919_c1_g1^STAT1_MOUSE, TRINITY_DN84172_c0_g1^LIPL_RAT^LIPL_MOUSE, TRINITY_DN85199_c2_g1^CAH2_HUMAN^CAH2_MOUSE^Tm1, TRINITY_DN85891_c1_g1^RAC2_HUMAN^RAC1_CAEEL^RAC3_MOUSE, TRINITY_DN87034_c1_g1^ANGL8_MOUSE
GO:0005774	0.021185878	0.995867274	4	315	vacuolar membrane	CC	1	CC vacuolar membrane	TRINITY_DN81550_c3_g2^IRGM1_MOUSE, TRINITY_DN86171_c2_g1^IRGM1_MOUSE, TRINITY_DN86171_c2_g2^IRGM1_MOUSE, TRINITY_DN87265_c3_g1^IRGM_RAT
GO:0003008	0.021426709	0.993204855	7	775	system process	BP	1	BP system process	TRINITY_DN78738_c5_g1^STAT1_MOUSE^STAT1_HUMAN, TRINITY_DN78897_c2_g5^PSB9_BOVIN^PSB9_HUMAN^PSB9_RAT, TRINITY_DN79153_c0_g1^CP3A9_RAT^CP3AD_MOUSE, TRINITY_DN82079_c5_g1^CP3A9_RAT^CP3AD_MOUSE^CP3AP_MOUSE^CP3AC_CANLF^Tm1, TRINITY_DN83919_c1_g1^STAT1_MOUSE, TRINITY_DN85891_c1_g1^RAC2_HUMAN^RAC1_CAEEL^RAC3_MOUSE, TRINITY_DN86920_c8_g3^CP3AD_MOUSE^CP3A9_RAT^Tm1
GO:1901423	0.021924227	0.999819272	1	4	response to benzene	BP	1	BP response to benzene	TRINITY_DN78897_c2_g5^PSB9_BOVIN^PSB9_HUMAN^PSB9_RAT
GO:0048002	0.022153925	0.995651158	4	153	antigen processing and presentation of peptide antigen	BP	1	BP antigen processing and presentation of peptide antigen	TRINITY_DN77644_c0_g1^HA10_MOUSE^1B73_HUMAN^HA11_RAT^1B14_HUMAN^HA1Y_MOUSE^HA1A_RABIT^HA13_MOUSE^HA11_MOUSE^HA1L_MOUSE^1B01_PANTR^HA19_MOUSE^1A29_HUMAN, TRINITY_DN78897_c2_g5^PSB9_BOVIN^PSB9_HUMAN^PSB9_RAT, TRINITY_DN78913_c2_g1^TAP1_RAT, TRINITY_DN85628_c5_g1^TAP1_RAT^TAP2_RAT^Tm7
GO:0042287	0.022247767	0.998426982	2	36	MHC protein binding	MF	1	MF MHC protein binding	TRINITY_DN78913_c2_g1^TAP1_RAT, TRINITY_DN85628_c5_g1^TAP1_RAT^TAP2_RAT^Tm7
GO:0016717	0.022358045	0.999785334	1	7	oxidoreductase activity, acting on paired donors, with oxidation of a pair of donors resulting in the reduction of molecular oxygen to two molecules of water	MF	1	MF oxidoreductase activity, acting on paired donors, with oxidation of a pair of donors resulting in the reduction of molecular oxygen to two molecules of water	TRINITY_DN83590_c0_g1^ACOD1_MOUSE^ACOD2_RAT^Tm4
GO:0009894	0.022399933	0.992832461	7	775	regulation of catabolic process	BP	1	BP regulation of catabolic process	TRINITY_DN78897_c2_g5^PSB9_BOVIN^PSB9_HUMAN^PSB9_RAT, TRINITY_DN79937_c2_g1^IIGP1_MOUSE, TRINITY_DN83827_c3_g1^IIGP1_MOUSE, TRINITY_DN83827_c3_g4^IIGP1_MOUSE, TRINITY_DN84008_c4_g1^SRBP1_CRIGR^PA2G5_HUMAN^PA2G5_MOUSE^SRBP1_PIG^SRBP1_MOUSE^Tm2, TRINITY_DN86748_c1_g1^IIGP1_MOUSE, TRINITY_DN86952_c2_g1^IIGP1_MOUSE^TGTP2_MOUSE
GO:0036148	0.022548284	0.999808787	1	4	phosphatidylglycerol acyl-chain remodeling	BP	1	BP phosphatidylglycerol acyl-chain remodeling	TRINITY_DN84008_c4_g1^SRBP1_CRIGR^PA2G5_HUMAN^PA2G5_MOUSE^SRBP1_PIG^SRBP1_MOUSE^Tm2
GO:0016020	0.022685674	0.986160314	35	6510	membrane	CC	1	CC membrane	TRINITY_DN73325_c0_g1^RN213_MOUSE, TRINITY_DN75195_c0_g1^RN213_MOUSE, TRINITY_DN77542_c4_g1^CP3A2_RAT^CP3AB_MOUSE^Tm1, TRINITY_DN77644_c0_g1^HA10_MOUSE^1B73_HUMAN^HA11_RAT^1B14_HUMAN^HA1Y_MOUSE^HA1A_RABIT^HA13_MOUSE^HA11_MOUSE^HA1L_MOUSE^1B01_PANTR^HA19_MOUSE^1A29_HUMAN, TRINITY_DN77782_c3_g1^CP2CB_RAT^CP242_PIG, TRINITY_DN78593_c9_g1^ABCG3_MOUSE, TRINITY_DN79105_c10_g1^CEAM1_MOUSE, TRINITY_DN791…
GO:0008390	0.0226918	0.999827741	1	3	testosterone 16-alpha-hydroxylase activity	MF	1	MF testosterone 16-alpha-hydroxylase activity	TRINITY_DN77782_c3_g1^CP2CB_RAT^CP242_PIG
GO:0036150	0.022784595	0.999804738	1	4	phosphatidylserine acyl-chain remodeling	BP	1	BP phosphatidylserine acyl-chain remodeling	TRINITY_DN84008_c4_g1^SRBP1_CRIGR^PA2G5_HUMAN^PA2G5_MOUSE^SRBP1_PIG^SRBP1_MOUSE^Tm2
GO:0042532	0.023149331	0.999761333	1	9	negative regulation of tyrosine phosphorylation of STAT protein	BP	1	BP negative regulation of tyrosine phosphorylation of STAT protein	TRINITY_DN68801_c0_g2^SOCS1_MOUSE
GO:0038166	0.023291895	0.999758371	1	9	angiotensin-activated signaling pathway	BP	1	BP angiotensin-activated signaling pathway	TRINITY_DN85199_c2_g1^CAH2_HUMAN^CAH2_MOUSE^Tm1
GO:0002707	0.023407285	0.998286747	2	44	negative regulation of lymphocyte mediated immunity	BP	1	BP negative regulation of lymphocyte mediated immunity	TRINITY_DN78913_c2_g1^TAP1_RAT, TRINITY_DN85628_c5_g1^TAP1_RAT^TAP2_RAT^Tm7
GO:0019216	0.02387448	0.99517164	4	320	regulation of lipid metabolic process	BP	1	BP regulation of lipid metabolic process	TRINITY_DN75653_c0_g1^CCL19_MOUSE, TRINITY_DN83590_c0_g1^ACOD1_MOUSE^ACOD2_RAT^Tm4, TRINITY_DN84008_c4_g1^SRBP1_CRIGR^PA2G5_HUMAN^PA2G5_MOUSE^SRBP1_PIG^SRBP1_MOUSE^Tm2, TRINITY_DN87034_c1_g1^ANGL8_MOUSE
GO:0000323	0.024072033	0.995122364	4	294	lytic vacuole	CC	1	CC lytic vacuole	TRINITY_DN81550_c3_g2^IRGM1_MOUSE, TRINITY_DN86171_c2_g1^IRGM1_MOUSE, TRINITY_DN86171_c2_g2^IRGM1_MOUSE, TRINITY_DN87265_c3_g1^IRGM_RAT
GO:0005764	0.024072033	0.995122364	4	294	lysosome	CC	1	CC lysosome	TRINITY_DN81550_c3_g2^IRGM1_MOUSE, TRINITY_DN86171_c2_g1^IRGM1_MOUSE, TRINITY_DN86171_c2_g2^IRGM1_MOUSE, TRINITY_DN87265_c3_g1^IRGM_RAT
GO:2001225	0.024141467	0.999756457	1	6	regulation of chloride transport	BP	1	BP regulation of chloride transport	TRINITY_DN85199_c2_g1^CAH2_HUMAN^CAH2_MOUSE^Tm1
GO:0000981	0.024205406	0.993917068	5	507	RNA polymerase II transcription factor activity, sequence-specific DNA binding	MF	1	MF RNA polymerase II transcription factor activity, sequence-specific DNA binding	TRINITY_DN76636_c4_g1^BATF2_MOUSE, TRINITY_DN76636_c4_g2^BATF2_MOUSE, TRINITY_DN78738_c5_g1^STAT1_MOUSE^STAT1_HUMAN, TRINITY_DN83919_c1_g1^STAT1_MOUSE, TRINITY_DN84008_c4_g1^SRBP1_CRIGR^PA2G5_HUMAN^PA2G5_MOUSE^SRBP1_PIG^SRBP1_MOUSE^Tm2
GO:0051005	0.024317831	0.999745858	1	7	negative regulation of lipoprotein lipase activity	BP	1	BP negative regulation of lipoprotein lipase activity	TRINITY_DN87034_c1_g1^ANGL8_MOUSE
GO:0044422	0.024450482	0.984548079	41	8134	organelle part	CC	1	CC organelle part	TRINITY_DN73325_c0_g1^RN213_MOUSE, TRINITY_DN75195_c0_g1^RN213_MOUSE, TRINITY_DN77542_c4_g1^CP3A2_RAT^CP3AB_MOUSE^Tm1, TRINITY_DN77644_c0_g1^HA10_MOUSE^1B73_HUMAN^HA11_RAT^1B14_HUMAN^HA1Y_MOUSE^HA1A_RABIT^HA13_MOUSE^HA11_MOUSE^HA1L_MOUSE^1B01_PANTR^HA19_MOUSE^1A29_HUMAN, TRINITY_DN77782_c3_g1^CP2CB_RAT^CP242_PIG, TRINITY_DN78738_c5_g1^STAT1_MOUSE^STAT1_HUMAN, TRINITY_DN78756_c8_g2^LORF1_MOUSE, TR…
GO:0014074	0.024646476	0.996410716	3	178	response to purine-containing compound	BP	1	BP response to purine-containing compound	TRINITY_DN78738_c5_g1^STAT1_MOUSE^STAT1_HUMAN, TRINITY_DN83919_c1_g1^STAT1_MOUSE, TRINITY_DN84008_c4_g1^SRBP1_CRIGR^PA2G5_HUMAN^PA2G5_MOUSE^SRBP1_PIG^SRBP1_MOUSE^Tm2
GO:0001046	0.024668958	0.996414153	3	146	core promoter sequence-specific DNA binding	MF	1	MF core promoter sequence-specific DNA binding	TRINITY_DN78738_c5_g1^STAT1_MOUSE^STAT1_HUMAN, TRINITY_DN83919_c1_g1^STAT1_MOUSE, TRINITY_DN87173_c1_g3^NLRC5_MOUSE^NLRC5_HUMAN
GO:0032371	0.024803006	0.998114204	2	56	regulation of sterol transport	BP	1	BP regulation of sterol transport	TRINITY_DN82714_c6_g1^THIC_MOUSE^THIC_RAT, TRINITY_DN82714_c6_g4^THIC_MOUSE
GO:0032374	0.024803006	0.998114204	2	56	regulation of cholesterol transport	BP	1	BP regulation of cholesterol transport	TRINITY_DN82714_c6_g1^THIC_MOUSE^THIC_RAT, TRINITY_DN82714_c6_g4^THIC_MOUSE
GO:0000976	0.0248691	0.992713752	6	603	transcription regulatory region sequence-specific DNA binding	MF	1	MF transcription regulatory region sequence-specific DNA binding	TRINITY_DN76636_c4_g1^BATF2_MOUSE, TRINITY_DN76636_c4_g2^BATF2_MOUSE, TRINITY_DN78738_c5_g1^STAT1_MOUSE^STAT1_HUMAN, TRINITY_DN83919_c1_g1^STAT1_MOUSE, TRINITY_DN84008_c4_g1^SRBP1_CRIGR^PA2G5_HUMAN^PA2G5_MOUSE^SRBP1_PIG^SRBP1_MOUSE^Tm2, TRINITY_DN87173_c1_g3^NLRC5_MOUSE^NLRC5_HUMAN
GO:0048846	0.025142848	0.999722614	1	8	axon extension involved in axon guidance	BP	1	BP axon extension involved in axon guidance	TRINITY_DN85891_c1_g1^RAC2_HUMAN^RAC1_CAEEL^RAC3_MOUSE
GO:1902284	0.025142848	0.999722614	1	8	neuron projection extension involved in neuron projection guidance	BP	1	BP neuron projection extension involved in neuron projection guidance	TRINITY_DN85891_c1_g1^RAC2_HUMAN^RAC1_CAEEL^RAC3_MOUSE
GO:0002690	0.025190585	0.998063946	2	62	positive regulation of leukocyte chemotaxis	BP	1	BP positive regulation of leukocyte chemotaxis	TRINITY_DN75653_c0_g1^CCL19_MOUSE, TRINITY_DN85891_c1_g1^RAC2_HUMAN^RAC1_CAEEL^RAC3_MOUSE
GO:0048661	0.025397437	0.99803607	2	67	positive regulation of smooth muscle cell proliferation	BP	1	BP positive regulation of smooth muscle cell proliferation	TRINITY_DN78738_c5_g1^STAT1_MOUSE^STAT1_HUMAN, TRINITY_DN83919_c1_g1^STAT1_MOUSE
GO:0042626	0.02615138	0.996114496	3	143	ATPase activity, coupled to transmembrane movement of substances	MF	1	MF ATPase activity, coupled to transmembrane movement of substances	TRINITY_DN78593_c9_g1^ABCG3_MOUSE, TRINITY_DN78913_c2_g1^TAP1_RAT, TRINITY_DN85628_c5_g1^TAP1_RAT^TAP2_RAT^Tm7
GO:0010889	0.026153568	0.999688144	1	11	regulation of sequestering of triglyceride	BP	1	BP regulation of sequestering of triglyceride	TRINITY_DN84172_c0_g1^LIPL_RAT^LIPL_MOUSE
GO:0046950	0.026247168	0.999703708	1	7	cellular ketone body metabolic process	BP	1	BP cellular ketone body metabolic process	TRINITY_DN82714_c6_g1^THIC_MOUSE^THIC_RAT
GO:0019825	0.026278232	0.997967464	2	37	oxygen binding	MF	1	MF oxygen binding	TRINITY_DN81178_c1_g1^CP2F2_RAT^CP2F2_MOUSE^Tm1, TRINITY_DN81178_c1_g2^CP2F2_RAT
GO:0002824	0.026350831	0.996086664	3	113	positive regulation of adaptive immune response based on somatic recombination of immune receptors built from immunoglobulin superfamily domains	BP	1	BP positive regulation of adaptive immune response based on somatic recombination of immune receptors built from immunoglobulin superfamily domains	TRINITY_DN75653_c0_g1^CCL19_MOUSE, TRINITY_DN77644_c0_g1^HA10_MOUSE^1B73_HUMAN^HA11_RAT^1B14_HUMAN^HA1Y_MOUSE^HA1A_RABIT^HA13_MOUSE^HA11_MOUSE^HA1L_MOUSE^1B01_PANTR^HA19_MOUSE^1A29_HUMAN, TRINITY_DN85628_c5_g1^TAP1_RAT^TAP2_RAT^Tm7
GO:0060332	0.026456068	0.999707249	1	6	positive regulation of response to interferon-gamma	BP	1	BP positive regulation of response to interferon-gamma	TRINITY_DN87173_c1_g3^NLRC5_MOUSE^NLRC5_HUMAN
GO:0060335	0.026456068	0.999707249	1	6	positive regulation of interferon-gamma-mediated signaling pathway	BP	1	BP positive regulation of interferon-gamma-mediated signaling pathway	TRINITY_DN87173_c1_g3^NLRC5_MOUSE^NLRC5_HUMAN
GO:0036149	0.026689086	0.999702041	1	6	phosphatidylinositol acyl-chain remodeling	BP	1	BP phosphatidylinositol acyl-chain remodeling	TRINITY_DN84008_c4_g1^SRBP1_CRIGR^PA2G5_HUMAN^PA2G5_MOUSE^SRBP1_PIG^SRBP1_MOUSE^Tm2
GO:0044459	0.02673662	0.987696907	13	1868	plasma membrane part	CC	1	CC plasma membrane part	TRINITY_DN75653_c0_g1^CCL19_MOUSE, TRINITY_DN77644_c0_g1^HA10_MOUSE^1B73_HUMAN^HA11_RAT^1B14_HUMAN^HA1Y_MOUSE^HA1A_RABIT^HA13_MOUSE^HA11_MOUSE^HA1L_MOUSE^1B01_PANTR^HA19_MOUSE^1A29_HUMAN, TRINITY_DN79105_c10_g1^CEAM1_MOUSE, TRINITY_DN80645_c2_g5^K1C19_MOUSE, TRINITY_DN81550_c3_g2^IRGM1_MOUSE, TRINITY_DN82802_c1_g1^CD22_MOUSE^Tm1, TRINITY_DN83337_c1_g1^EPHB6_RAT^EPHB6_MOUSE^Tm2, TRINITY_DN85199_c2…
GO:0016820	0.027296541	0.99587656	3	146	hydrolase activity, acting on acid anhydrides, catalyzing transmembrane movement of substances	MF	1	MF hydrolase activity, acting on acid anhydrides, catalyzing transmembrane movement of substances	TRINITY_DN78593_c9_g1^ABCG3_MOUSE, TRINITY_DN78913_c2_g1^TAP1_RAT, TRINITY_DN85628_c5_g1^TAP1_RAT^TAP2_RAT^Tm7
GO:0002524	0.027622337	0.999693396	1	5	hypersensitivity	BP	1	BP hypersensitivity	TRINITY_DN83337_c1_g1^EPHB6_RAT^EPHB6_MOUSE^Tm2
GO:1901363	0.027791124	0.982673095	36	6450	heterocyclic compound binding	MF	1	MF heterocyclic compound binding	TRINITY_DN76636_c4_g1^BATF2_MOUSE, TRINITY_DN76636_c4_g2^BATF2_MOUSE, TRINITY_DN77542_c4_g1^CP3A2_RAT^CP3AB_MOUSE^Tm1, TRINITY_DN77644_c0_g1^HA10_MOUSE^1B73_HUMAN^HA11_RAT^1B14_HUMAN^HA1Y_MOUSE^HA1A_RABIT^HA13_MOUSE^HA11_MOUSE^HA1L_MOUSE^1B01_PANTR^HA19_MOUSE^1A29_HUMAN, TRINITY_DN77782_c3_g1^CP2CB_RAT^CP242_PIG, TRINITY_DN78593_c9_g1^ABCG3_MOUSE, TRINITY_DN78738_c5_g1^STAT1_MOUSE^STAT1_HUMAN, TR…
GO:0046635	0.027830888	0.997743336	2	63	positive regulation of alpha-beta T cell activation	BP	1	BP positive regulation of alpha-beta T cell activation	TRINITY_DN75653_c0_g1^CCL19_MOUSE, TRINITY_DN79105_c10_g1^CEAM1_MOUSE
GO:0043410	0.028198281	0.992630678	5	483	positive regulation of MAPK cascade	BP	1	BP positive regulation of MAPK cascade	TRINITY_DN75653_c0_g1^CCL19_MOUSE, TRINITY_DN78897_c2_g5^PSB9_BOVIN^PSB9_HUMAN^PSB9_RAT, TRINITY_DN79105_c10_g1^CEAM1_MOUSE, TRINITY_DN84008_c4_g1^SRBP1_CRIGR^PA2G5_HUMAN^PA2G5_MOUSE^SRBP1_PIG^SRBP1_MOUSE^Tm2, TRINITY_DN87433_c2_g1^IGHM_MOUSE^MUCM_RABIT^IGHM_RABIT
GO:0060753	0.028617205	0.999647458	1	7	regulation of mast cell chemotaxis	BP	1	BP regulation of mast cell chemotaxis	TRINITY_DN85891_c1_g1^RAC2_HUMAN^RAC1_CAEEL^RAC3_MOUSE
GO:0060397	0.028658169	0.999625204	1	11	JAK-STAT cascade involved in growth hormone signaling pathway	BP	1	BP JAK-STAT cascade involved in growth hormone signaling pathway	TRINITY_DN78738_c5_g1^STAT1_MOUSE^STAT1_HUMAN
GO:0044437	0.028706248	0.99385681	4	346	vacuolar part	CC	1	CC vacuolar part	TRINITY_DN81550_c3_g2^IRGM1_MOUSE, TRINITY_DN86171_c2_g1^IRGM1_MOUSE, TRINITY_DN86171_c2_g2^IRGM1_MOUSE, TRINITY_DN87265_c3_g1^IRGM_RAT
GO:0002704	0.028751226	0.997636952	2	54	negative regulation of leukocyte mediated immunity	BP	1	BP negative regulation of leukocyte mediated immunity	TRINITY_DN78913_c2_g1^TAP1_RAT, TRINITY_DN85628_c5_g1^TAP1_RAT^TAP2_RAT^Tm7
GO:0002821	0.028799508	0.99557195	3	119	positive regulation of adaptive immune response	BP	1	BP positive regulation of adaptive immune response	TRINITY_DN75653_c0_g1^CCL19_MOUSE, TRINITY_DN77644_c0_g1^HA10_MOUSE^1B73_HUMAN^HA11_RAT^1B14_HUMAN^HA1Y_MOUSE^HA1A_RABIT^HA13_MOUSE^HA11_MOUSE^HA1L_MOUSE^1B01_PANTR^HA19_MOUSE^1A29_HUMAN, TRINITY_DN85628_c5_g1^TAP1_RAT^TAP2_RAT^Tm7
GO:0015670	0.028813847	0.999652416	1	6	carbon dioxide transport	BP	1	BP carbon dioxide transport	TRINITY_DN85199_c2_g1^CAH2_HUMAN^CAH2_MOUSE^Tm1
GO:0036152	0.028912207	0.99964011	1	7	phosphatidylethanolamine acyl-chain remodeling	BP	1	BP phosphatidylethanolamine acyl-chain remodeling	TRINITY_DN84008_c4_g1^SRBP1_CRIGR^PA2G5_HUMAN^PA2G5_MOUSE^SRBP1_PIG^SRBP1_MOUSE^Tm2
GO:0072330	0.02916308	0.995473285	3	173	monocarboxylic acid biosynthetic process	BP	1	BP monocarboxylic acid biosynthetic process	TRINITY_DN83590_c0_g1^ACOD1_MOUSE^ACOD2_RAT^Tm4, TRINITY_DN84008_c4_g1^SRBP1_CRIGR^PA2G5_HUMAN^PA2G5_MOUSE^SRBP1_PIG^SRBP1_MOUSE^Tm2, TRINITY_DN84172_c0_g1^LIPL_RAT^LIPL_MOUSE
GO:0042803	0.02920736	0.991121118	6	656	protein homodimerization activity	MF	1	MF protein homodimerization activity	TRINITY_DN78074_c1_g1^GSTM4_HUMAN^GSTM1_HUMAN, TRINITY_DN78738_c5_g1^STAT1_MOUSE^STAT1_HUMAN, TRINITY_DN78913_c2_g1^TAP1_RAT, TRINITY_DN79105_c10_g1^CEAM1_MOUSE, TRINITY_DN83919_c1_g1^STAT1_MOUSE, TRINITY_DN85628_c5_g1^TAP1_RAT^TAP2_RAT^Tm7
GO:0002606	0.02957116	0.999623421	1	7	positive regulation of dendritic cell antigen processing and presentation	BP	1	BP positive regulation of dendritic cell antigen processing and presentation	TRINITY_DN75653_c0_g1^CCL19_MOUSE
GO:0050798	0.029832244	0.999593687	1	11	activated T cell proliferation	BP	1	BP activated T cell proliferation	TRINITY_DN83337_c1_g1^EPHB6_RAT^EPHB6_MOUSE^Tm2
GO:0015399	0.030030282	0.995293159	3	151	primary active transmembrane transporter activity	MF	1	MF primary active transmembrane transporter activity	TRINITY_DN78593_c9_g1^ABCG3_MOUSE, TRINITY_DN78913_c2_g1^TAP1_RAT, TRINITY_DN85628_c5_g1^TAP1_RAT^TAP2_RAT^Tm7
GO:0015405	0.030030282	0.995293159	3	151	P-P-bond-hydrolysis-driven transmembrane transporter activity	MF	1	MF P-P-bond-hydrolysis-driven transmembrane transporter activity	TRINITY_DN78593_c9_g1^ABCG3_MOUSE, TRINITY_DN78913_c2_g1^TAP1_RAT, TRINITY_DN85628_c5_g1^TAP1_RAT^TAP2_RAT^Tm7
GO:0043408	0.030122769	0.990776219	6	688	regulation of MAPK cascade	BP	1	BP regulation of MAPK cascade	TRINITY_DN143847_c0_g1^C1QL4_HUMAN, TRINITY_DN75653_c0_g1^CCL19_MOUSE, TRINITY_DN78897_c2_g5^PSB9_BOVIN^PSB9_HUMAN^PSB9_RAT, TRINITY_DN79105_c10_g1^CEAM1_MOUSE, TRINITY_DN84008_c4_g1^SRBP1_CRIGR^PA2G5_HUMAN^PA2G5_MOUSE^SRBP1_PIG^SRBP1_MOUSE^Tm2, TRINITY_DN87433_c2_g1^IGHM_MOUSE^MUCM_RABIT^IGHM_RABIT
GO:0017144	0.030254	0.995292087	3	82	drug metabolic process	BP	1	BP drug metabolic process	TRINITY_DN77542_c4_g1^CP3A2_RAT^CP3AB_MOUSE^Tm1, TRINITY_DN82121_c0_g3^CP3A1_RAT^CP3A2_RAT, TRINITY_DN86420_c0_g7^CP3A2_RAT
GO:0044446	0.030281807	0.980628832	40	7999	intracellular organelle part	CC	1	CC intracellular organelle part	TRINITY_DN73325_c0_g1^RN213_MOUSE, TRINITY_DN75195_c0_g1^RN213_MOUSE, TRINITY_DN77542_c4_g1^CP3A2_RAT^CP3AB_MOUSE^Tm1, TRINITY_DN77644_c0_g1^HA10_MOUSE^1B73_HUMAN^HA11_RAT^1B14_HUMAN^HA1Y_MOUSE^HA1A_RABIT^HA13_MOUSE^HA11_MOUSE^HA1L_MOUSE^1B01_PANTR^HA19_MOUSE^1A29_HUMAN, TRINITY_DN77782_c3_g1^CP2CB_RAT^CP242_PIG, TRINITY_DN78738_c5_g1^STAT1_MOUSE^STAT1_HUMAN, TRINITY_DN78756_c8_g2^LORF1_MOUSE, TR…
GO:0042307	0.031196061	0.997291473	2	92	positive regulation of protein import into nucleus	BP	1	BP positive regulation of protein import into nucleus	TRINITY_DN75653_c0_g1^CCL19_MOUSE, TRINITY_DN79105_c10_g1^CEAM1_MOUSE
GO:0002479	0.031249051	0.997342427	2	39	antigen processing and presentation of exogenous peptide antigen via MHC class I, TAP-dependent	BP	1	BP antigen processing and presentation of exogenous peptide antigen via MHC class I, TAP-dependent	TRINITY_DN77644_c0_g1^HA10_MOUSE^1B73_HUMAN^HA11_RAT^1B14_HUMAN^HA1Y_MOUSE^HA1A_RABIT^HA13_MOUSE^HA11_MOUSE^HA1L_MOUSE^1B01_PANTR^HA19_MOUSE^1A29_HUMAN, TRINITY_DN78897_c2_g5^PSB9_BOVIN^PSB9_HUMAN^PSB9_RAT
GO:0043406	0.0314446	0.994969242	3	200	positive regulation of MAP kinase activity	BP	1	BP positive regulation of MAP kinase activity	TRINITY_DN75653_c0_g1^CCL19_MOUSE, TRINITY_DN79105_c10_g1^CEAM1_MOUSE, TRINITY_DN87433_c2_g1^IGHM_MOUSE^MUCM_RABIT^IGHM_RABIT
GO:0002604	0.03159368	0.999560929	1	8	regulation of dendritic cell antigen processing and presentation	BP	1	BP regulation of dendritic cell antigen processing and presentation	TRINITY_DN75653_c0_g1^CCL19_MOUSE
GO:0006663	0.031631077	0.999597282	1	5	platelet activating factor biosynthetic process	BP	1	BP platelet activating factor biosynthetic process	TRINITY_DN84008_c4_g1^SRBP1_CRIGR^PA2G5_HUMAN^PA2G5_MOUSE^SRBP1_PIG^SRBP1_MOUSE^Tm2
GO:0006631	0.031940319	0.990106766	6	447	fatty acid metabolic process	BP	1	BP fatty acid metabolic process	TRINITY_DN77782_c3_g1^CP2CB_RAT^CP242_PIG, TRINITY_DN81178_c1_g1^CP2F2_RAT^CP2F2_MOUSE^Tm1, TRINITY_DN81178_c1_g2^CP2F2_RAT, TRINITY_DN83590_c0_g1^ACOD1_MOUSE^ACOD2_RAT^Tm4, TRINITY_DN84008_c4_g1^SRBP1_CRIGR^PA2G5_HUMAN^PA2G5_MOUSE^SRBP1_PIG^SRBP1_MOUSE^Tm2, TRINITY_DN84172_c0_g1^LIPL_RAT^LIPL_MOUSE
GO:0008970	0.032274915	0.999541669	1	8	phosphatidylcholine 1-acylhydrolase activity	MF	1	MF phosphatidylcholine 1-acylhydrolase activity	TRINITY_DN80528_c1_g2^HRSL3_MOUSE^HRSL3_PONAB^Tm1
GO:0015669	0.032307632	0.999550018	1	7	gas transport	BP	1	BP gas transport	TRINITY_DN85199_c2_g1^CAH2_HUMAN^CAH2_MOUSE^Tm1
GO:0071229	0.032523892	0.994731859	3	187	cellular response to acid chemical	BP	1	BP cellular response to acid chemical	TRINITY_DN68801_c0_g2^SOCS1_MOUSE, TRINITY_DN82714_c6_g1^THIC_MOUSE^THIC_RAT, TRINITY_DN84008_c4_g1^SRBP1_CRIGR^PA2G5_HUMAN^PA2G5_MOUSE^SRBP1_PIG^SRBP1_MOUSE^Tm2
GO:0097159	0.032531607	0.979455913	36	6518	organic cyclic compound binding	MF	1	MF organic cyclic compound binding	TRINITY_DN76636_c4_g1^BATF2_MOUSE, TRINITY_DN76636_c4_g2^BATF2_MOUSE, TRINITY_DN77542_c4_g1^CP3A2_RAT^CP3AB_MOUSE^Tm1, TRINITY_DN77644_c0_g1^HA10_MOUSE^1B73_HUMAN^HA11_RAT^1B14_HUMAN^HA1Y_MOUSE^HA1A_RABIT^HA13_MOUSE^HA11_MOUSE^HA1L_MOUSE^1B01_PANTR^HA19_MOUSE^1A29_HUMAN, TRINITY_DN77782_c3_g1^CP2CB_RAT^CP242_PIG, TRINITY_DN78593_c9_g1^ABCG3_MOUSE, TRINITY_DN78738_c5_g1^STAT1_MOUSE^STAT1_HUMAN, TR…
GO:0014889	0.033139843	0.999516613	1	8	muscle atrophy	BP	1	BP muscle atrophy	TRINITY_DN78897_c2_g5^PSB9_BOVIN^PSB9_HUMAN^PSB9_RAT
GO:0043492	0.033174153	0.99459367	3	161	ATPase activity, coupled to movement of substances	MF	1	MF ATPase activity, coupled to movement of substances	TRINITY_DN78593_c9_g1^ABCG3_MOUSE, TRINITY_DN78913_c2_g1^TAP1_RAT, TRINITY_DN85628_c5_g1^TAP1_RAT^TAP2_RAT^Tm7
GO:0042990	0.033235262	0.997015086	2	91	regulation of transcription factor import into nucleus	BP	1	BP regulation of transcription factor import into nucleus	TRINITY_DN75653_c0_g1^CCL19_MOUSE, TRINITY_DN79105_c10_g1^CEAM1_MOUSE
GO:0072091	0.033347256	0.996998587	2	93	regulation of stem cell proliferation	BP	1	BP regulation of stem cell proliferation	TRINITY_DN78738_c5_g1^STAT1_MOUSE^STAT1_HUMAN, TRINITY_DN83919_c1_g1^STAT1_MOUSE
GO:0070237	0.033514005	0.999547558	1	5	positive regulation of activation-induced cell death of T cells	BP	1	BP positive regulation of activation-induced cell death of T cells	TRINITY_DN79105_c10_g1^CEAM1_MOUSE
GO:0014041	0.033564071	0.999490054	1	10	regulation of neuron maturation	BP	1	BP regulation of neuron maturation	TRINITY_DN85891_c1_g1^RAC2_HUMAN^RAC1_CAEEL^RAC3_MOUSE
GO:0043434	0.033632365	0.99244638	4	324	response to peptide hormone	BP	1	BP response to peptide hormone	TRINITY_DN68801_c0_g2^SOCS1_MOUSE, TRINITY_DN78738_c5_g1^STAT1_MOUSE^STAT1_HUMAN, TRINITY_DN83919_c1_g1^STAT1_MOUSE, TRINITY_DN84008_c4_g1^SRBP1_CRIGR^PA2G5_HUMAN^PA2G5_MOUSE^SRBP1_PIG^SRBP1_MOUSE^Tm2
GO:0046469	0.033677312	0.999524252	1	6	platelet activating factor metabolic process	BP	1	BP platelet activating factor metabolic process	TRINITY_DN84008_c4_g1^SRBP1_CRIGR^PA2G5_HUMAN^PA2G5_MOUSE^SRBP1_PIG^SRBP1_MOUSE^Tm2
GO:1903533	0.03387336	0.994419414	3	217	regulation of protein targeting	BP	1	BP regulation of protein targeting	TRINITY_DN75653_c0_g1^CCL19_MOUSE, TRINITY_DN79105_c10_g1^CEAM1_MOUSE, TRINITY_DN84008_c4_g1^SRBP1_CRIGR^PA2G5_HUMAN^PA2G5_MOUSE^SRBP1_PIG^SRBP1_MOUSE^Tm2
GO:0033561	0.034192459	0.999460957	1	12	regulation of water loss via skin	BP	1	BP regulation of water loss via skin	TRINITY_DN83590_c0_g1^ACOD1_MOUSE^ACOD2_RAT^Tm4
GO:0006690	0.034301402	0.992294548	4	168	icosanoid metabolic process	BP	1	BP icosanoid metabolic process	TRINITY_DN77782_c3_g1^CP2CB_RAT^CP242_PIG, TRINITY_DN81178_c1_g1^CP2F2_RAT^CP2F2_MOUSE^Tm1, TRINITY_DN81178_c1_g2^CP2F2_RAT, TRINITY_DN84008_c4_g1^SRBP1_CRIGR^PA2G5_HUMAN^PA2G5_MOUSE^SRBP1_PIG^SRBP1_MOUSE^Tm2
GO:1901568	0.034301402	0.992294548	4	168	fatty acid derivative metabolic process	BP	1	BP fatty acid derivative metabolic process	TRINITY_DN77782_c3_g1^CP2CB_RAT^CP242_PIG, TRINITY_DN81178_c1_g1^CP2F2_RAT^CP2F2_MOUSE^Tm1, TRINITY_DN81178_c1_g2^CP2F2_RAT, TRINITY_DN84008_c4_g1^SRBP1_CRIGR^PA2G5_HUMAN^PA2G5_MOUSE^SRBP1_PIG^SRBP1_MOUSE^Tm2
GO:0090087	0.034341449	0.994315191	3	204	regulation of peptide transport	BP	1	BP regulation of peptide transport	TRINITY_DN75653_c0_g1^CCL19_MOUSE, TRINITY_DN84008_c4_g1^SRBP1_CRIGR^PA2G5_HUMAN^PA2G5_MOUSE^SRBP1_PIG^SRBP1_MOUSE^Tm2, TRINITY_DN85199_c2_g1^CAH2_HUMAN^CAH2_MOUSE^Tm1
GO:0060340	0.034662024	0.999450483	1	11	positive regulation of type I interferon-mediated signaling pathway	BP	1	BP positive regulation of type I interferon-mediated signaling pathway	TRINITY_DN87173_c1_g3^NLRC5_MOUSE^NLRC5_HUMAN
GO:1901685	0.035680179	0.999450442	1	7	glutathione derivative metabolic process	BP	1	BP glutathione derivative metabolic process	TRINITY_DN78074_c1_g1^GSTM4_HUMAN^GSTM1_HUMAN
GO:1901687	0.035680179	0.999450442	1	7	glutathione derivative biosynthetic process	BP	1	BP glutathione derivative biosynthetic process	TRINITY_DN78074_c1_g1^GSTM4_HUMAN^GSTM1_HUMAN
GO:1902224	0.035960872	0.999421247	1	9	ketone body metabolic process	BP	1	BP ketone body metabolic process	TRINITY_DN82714_c6_g1^THIC_MOUSE^THIC_RAT
GO:0060263	0.036040893	0.999405586	1	11	regulation of respiratory burst	BP	1	BP regulation of respiratory burst	TRINITY_DN85891_c1_g1^RAC2_HUMAN^RAC1_CAEEL^RAC3_MOUSE
GO:0042129	0.036259908	0.993887687	3	153	regulation of T cell proliferation	BP	1	BP regulation of T cell proliferation	TRINITY_DN75653_c0_g1^CCL19_MOUSE, TRINITY_DN79105_c10_g1^CEAM1_MOUSE, TRINITY_DN85891_c1_g1^RAC2_HUMAN^RAC1_CAEEL^RAC3_MOUSE
GO:0032370	0.036744149	0.996531896	2	71	positive regulation of lipid transport	BP	1	BP positive regulation of lipid transport	TRINITY_DN82714_c6_g1^THIC_MOUSE^THIC_RAT, TRINITY_DN82714_c6_g4^THIC_MOUSE
GO:0044342	0.036878891	0.999383582	1	10	type B pancreatic cell proliferation	BP	1	BP type B pancreatic cell proliferation	TRINITY_DN87034_c1_g1^ANGL8_MOUSE
GO:0019218	0.037017039	0.996478443	2	88	regulation of steroid metabolic process	BP	1	BP regulation of steroid metabolic process	TRINITY_DN83590_c0_g1^ACOD1_MOUSE^ACOD2_RAT^Tm4, TRINITY_DN84008_c4_g1^SRBP1_CRIGR^PA2G5_HUMAN^PA2G5_MOUSE^SRBP1_PIG^SRBP1_MOUSE^Tm2
GO:0012507	0.037278358	0.996493066	2	46	ER to Golgi transport vesicle membrane	CC	1	CC ER to Golgi transport vesicle membrane	TRINITY_DN77644_c0_g1^HA10_MOUSE^1B73_HUMAN^HA11_RAT^1B14_HUMAN^HA1Y_MOUSE^HA1A_RABIT^HA13_MOUSE^HA11_MOUSE^HA1L_MOUSE^1B01_PANTR^HA19_MOUSE^1A29_HUMAN, TRINITY_DN84008_c4_g1^SRBP1_CRIGR^PA2G5_HUMAN^PA2G5_MOUSE^SRBP1_PIG^SRBP1_MOUSE^Tm2
GO:0002407	0.03729678	0.999363137	1	11	dendritic cell chemotaxis	BP	1	BP dendritic cell chemotaxis	TRINITY_DN75653_c0_g1^CCL19_MOUSE
GO:0002438	0.037852554	0.999350364	1	10	acute inflammatory response to antigenic stimulus	BP	1	BP acute inflammatory response to antigenic stimulus	TRINITY_DN83337_c1_g1^EPHB6_RAT^EPHB6_MOUSE^Tm2
GO:0043549	0.037910357	0.987751985	6	770	regulation of kinase activity	BP	1	BP regulation of kinase activity	TRINITY_DN68801_c0_g2^SOCS1_MOUSE, TRINITY_DN75653_c0_g1^CCL19_MOUSE, TRINITY_DN78897_c2_g5^PSB9_BOVIN^PSB9_HUMAN^PSB9_RAT, TRINITY_DN79105_c10_g1^CEAM1_MOUSE, TRINITY_DN87173_c1_g3^NLRC5_MOUSE^NLRC5_HUMAN, TRINITY_DN87433_c2_g1^IGHM_MOUSE^MUCM_RABIT^IGHM_RABIT
GO:0097194	0.038054535	0.999319337	1	15	execution phase of apoptosis	BP	1	BP execution phase of apoptosis	TRINITY_DN79297_c2_g1^AIFM3_MOUSE
GO:0030099	0.038203514	0.993409404	3	204	myeloid cell differentiation	BP	1	BP myeloid cell differentiation	TRINITY_DN75653_c0_g1^CCL19_MOUSE, TRINITY_DN76636_c4_g1^BATF2_MOUSE, TRINITY_DN76636_c4_g2^BATF2_MOUSE
GO:0014070	0.038380574	0.985174226	8	943	response to organic cyclic compound	BP	1	BP response to organic cyclic compound	TRINITY_DN68801_c0_g2^SOCS1_MOUSE, TRINITY_DN78738_c5_g1^STAT1_MOUSE^STAT1_HUMAN, TRINITY_DN78897_c2_g5^PSB9_BOVIN^PSB9_HUMAN^PSB9_RAT, TRINITY_DN80645_c2_g5^K1C19_MOUSE, TRINITY_DN82121_c0_g3^CP3A1_RAT^CP3A2_RAT, TRINITY_DN83919_c1_g1^STAT1_MOUSE, TRINITY_DN84008_c4_g1^SRBP1_CRIGR^PA2G5_HUMAN^PA2G5_MOUSE^SRBP1_PIG^SRBP1_MOUSE^Tm2, TRINITY_DN85199_c2_g1^CAH2_HUMAN^CAH2_MOUSE^Tm1
GO:0005159	0.038727452	0.999298431	1	14	insulin-like growth factor receptor binding	MF	1	MF insulin-like growth factor receptor binding	TRINITY_DN68801_c0_g2^SOCS1_MOUSE
GO:0046634	0.038830272	0.996215276	2	80	regulation of alpha-beta T cell activation	BP	1	BP regulation of alpha-beta T cell activation	TRINITY_DN75653_c0_g1^CCL19_MOUSE, TRINITY_DN79105_c10_g1^CEAM1_MOUSE
GO:0008284	0.038841532	0.987382401	6	721	positive regulation of cell proliferation	BP	1	BP positive regulation of cell proliferation	TRINITY_DN75653_c0_g1^CCL19_MOUSE, TRINITY_DN78738_c5_g1^STAT1_MOUSE^STAT1_HUMAN, TRINITY_DN79105_c10_g1^CEAM1_MOUSE, TRINITY_DN83919_c1_g1^STAT1_MOUSE, TRINITY_DN85891_c1_g1^RAC2_HUMAN^RAC1_CAEEL^RAC3_MOUSE, TRINITY_DN87433_c2_g1^IGHM_MOUSE^MUCM_RABIT^IGHM_RABIT
GO:0006654	0.038994554	0.999297658	1	12	phosphatidic acid biosynthetic process	BP	1	BP phosphatidic acid biosynthetic process	TRINITY_DN84008_c4_g1^SRBP1_CRIGR^PA2G5_HUMAN^PA2G5_MOUSE^SRBP1_PIG^SRBP1_MOUSE^Tm2
GO:1902531	0.039013546	0.983064045	10	1559	regulation of intracellular signal transduction	BP	1	BP regulation of intracellular signal transduction	TRINITY_DN143847_c0_g1^C1QL4_HUMAN, TRINITY_DN68801_c0_g2^SOCS1_MOUSE, TRINITY_DN75653_c0_g1^CCL19_MOUSE, TRINITY_DN78738_c5_g1^STAT1_MOUSE^STAT1_HUMAN, TRINITY_DN78897_c2_g5^PSB9_BOVIN^PSB9_HUMAN^PSB9_RAT, TRINITY_DN79105_c10_g1^CEAM1_MOUSE, TRINITY_DN83919_c1_g1^STAT1_MOUSE, TRINITY_DN84008_c4_g1^SRBP1_CRIGR^PA2G5_HUMAN^PA2G5_MOUSE^SRBP1_PIG^SRBP1_MOUSE^Tm2, TRINITY_DN85891_c1_g1^RAC2_HUMAN^RAC…
GO:2000027	0.039106602	0.996153345	2	114	regulation of organ morphogenesis	BP	1	BP regulation of organ morphogenesis	TRINITY_DN78738_c5_g1^STAT1_MOUSE^STAT1_HUMAN, TRINITY_DN83919_c1_g1^STAT1_MOUSE
GO:0010310	0.039134743	0.999287676	1	13	regulation of hydrogen peroxide metabolic process	BP	1	BP regulation of hydrogen peroxide metabolic process	TRINITY_DN85891_c1_g1^RAC2_HUMAN^RAC1_CAEEL^RAC3_MOUSE
GO:0019755	0.039206127	0.999302714	1	10	one-carbon compound transport	BP	1	BP one-carbon compound transport	TRINITY_DN85199_c2_g1^CAH2_HUMAN^CAH2_MOUSE^Tm1
GO:0042789	0.039375068	0.999283783	1	12	mRNA transcription from RNA polymerase II promoter	BP	1	BP mRNA transcription from RNA polymerase II promoter	TRINITY_DN84008_c4_g1^SRBP1_CRIGR^PA2G5_HUMAN^PA2G5_MOUSE^SRBP1_PIG^SRBP1_MOUSE^Tm2
GO:0010743	0.039625395	0.99925543	1	17	regulation of macrophage derived foam cell differentiation	BP	1	BP regulation of macrophage derived foam cell differentiation	TRINITY_DN84172_c0_g1^LIPL_RAT^LIPL_MOUSE
GO:0050872	0.039673089	0.999256502	1	16	white fat cell differentiation	BP	1	BP white fat cell differentiation	TRINITY_DN83590_c0_g1^ACOD1_MOUSE^ACOD2_RAT^Tm4
GO:1900182	0.039682452	0.996068865	2	107	positive regulation of protein localization to nucleus	BP	1	BP positive regulation of protein localization to nucleus	TRINITY_DN75653_c0_g1^CCL19_MOUSE, TRINITY_DN79105_c10_g1^CEAM1_MOUSE
GO:0030424	0.039903786	0.992987491	3	250	axon	CC	1	CC axon	TRINITY_DN78738_c5_g1^STAT1_MOUSE^STAT1_HUMAN, TRINITY_DN83919_c1_g1^STAT1_MOUSE, TRINITY_DN85199_c2_g1^CAH2_HUMAN^CAH2_MOUSE^Tm1
GO:0010560	0.040144806	0.999241925	1	15	positive regulation of glycoprotein biosynthetic process	BP	1	BP positive regulation of glycoprotein biosynthetic process	TRINITY_DN75653_c0_g1^CCL19_MOUSE
GO:0001936	0.040168093	0.996001761	2	94	regulation of endothelial cell proliferation	BP	1	BP regulation of endothelial cell proliferation	TRINITY_DN78738_c5_g1^STAT1_MOUSE^STAT1_HUMAN, TRINITY_DN83919_c1_g1^STAT1_MOUSE
GO:0005773	0.0402283	0.99044083	4	361	vacuole	CC	1	CC vacuole	TRINITY_DN81550_c3_g2^IRGM1_MOUSE, TRINITY_DN86171_c2_g1^IRGM1_MOUSE, TRINITY_DN86171_c2_g2^IRGM1_MOUSE, TRINITY_DN87265_c3_g1^IRGM_RAT
GO:0016042	0.040261656	0.99044418	4	287	lipid catabolic process	BP	1	BP lipid catabolic process	TRINITY_DN80528_c1_g2^HRSL3_MOUSE^HRSL3_PONAB^Tm1, TRINITY_DN82763_c5_g1^PLD4_MOUSE^PLD4_HUMAN, TRINITY_DN84008_c4_g1^SRBP1_CRIGR^PA2G5_HUMAN^PA2G5_MOUSE^SRBP1_PIG^SRBP1_MOUSE^Tm2, TRINITY_DN84172_c0_g1^LIPL_RAT^LIPL_MOUSE
GO:0051932	0.040707232	0.999268508	1	8	synaptic transmission, GABAergic	BP	1	BP synaptic transmission, GABAergic	TRINITY_DN85891_c1_g1^RAC2_HUMAN^RAC1_CAEEL^RAC3_MOUSE
GO:2000563	0.040940905	0.999322735	1	5	positive regulation of CD4-positive, alpha-beta T cell proliferation	BP	1	BP positive regulation of CD4-positive, alpha-beta T cell proliferation	TRINITY_DN79105_c10_g1^CEAM1_MOUSE
GO:0044130	0.040997699	0.999223065	1	12	negative regulation of growth of symbiont in host	BP	1	BP negative regulation of growth of symbiont in host	TRINITY_DN83590_c0_g1^ACOD1_MOUSE^ACOD2_RAT^Tm4
GO:0044146	0.040997699	0.999223065	1	12	negative regulation of growth of symbiont involved in interaction with host	BP	1	BP negative regulation of growth of symbiont involved in interaction with host	TRINITY_DN83590_c0_g1^ACOD1_MOUSE^ACOD2_RAT^Tm4
GO:0048869	0.041141301	0.979874418	13	2312	cellular developmental process	BP	1	BP cellular developmental process	TRINITY_DN68801_c0_g2^SOCS1_MOUSE, TRINITY_DN75653_c0_g1^CCL19_MOUSE, TRINITY_DN76636_c4_g1^BATF2_MOUSE, TRINITY_DN76636_c4_g2^BATF2_MOUSE, TRINITY_DN78053_c2_g1^PSB8_RAT^PSB8_MOUSE, TRINITY_DN78738_c5_g1^STAT1_MOUSE^STAT1_HUMAN, TRINITY_DN80645_c2_g5^K1C19_MOUSE, TRINITY_DN82763_c5_g1^PLD4_MOUSE^PLD4_HUMAN, TRINITY_DN83590_c0_g1^ACOD1_MOUSE^ACOD2_RAT^Tm4, TRINITY_DN83919_c1_g1^STAT1_MOUSE, TRINI…
GO:0060192	0.041375281	0.999194377	1	15	negative regulation of lipase activity	BP	1	BP negative regulation of lipase activity	TRINITY_DN87034_c1_g1^ANGL8_MOUSE
GO:0005179	0.041381208	0.999222559	1	10	hormone activity	MF	1	MF hormone activity	TRINITY_DN87034_c1_g1^ANGL8_MOUSE
GO:0042510	0.041424741	0.999201193	1	13	regulation of tyrosine phosphorylation of Stat1 protein	BP	1	BP regulation of tyrosine phosphorylation of Stat1 protein	TRINITY_DN68801_c0_g2^SOCS1_MOUSE
GO:0048469	0.041496344	0.995790442	2	103	cell maturation	BP	1	BP cell maturation	TRINITY_DN75653_c0_g1^CCL19_MOUSE, TRINITY_DN87034_c1_g1^ANGL8_MOUSE
GO:0044828	0.041655854	0.999221726	1	9	negative regulation by host of viral genome replication	BP	1	BP negative regulation by host of viral genome replication	TRINITY_DN79105_c10_g1^CEAM1_MOUSE
GO:0070628	0.041750131	0.999194058	1	12	proteasome binding	MF	1	MF proteasome binding	TRINITY_DN78897_c2_g5^PSB9_BOVIN^PSB9_HUMAN^PSB9_RAT
GO:0001771	0.041782019	0.999192817	1	12	immunological synapse formation	BP	1	BP immunological synapse formation	TRINITY_DN75653_c0_g1^CCL19_MOUSE
GO:0002687	0.041859169	0.995746769	2	84	positive regulation of leukocyte migration	BP	1	BP positive regulation of leukocyte migration	TRINITY_DN75653_c0_g1^CCL19_MOUSE, TRINITY_DN85891_c1_g1^RAC2_HUMAN^RAC1_CAEEL^RAC3_MOUSE
GO:0009306	0.042133412	0.995691464	2	101	protein secretion	BP	1	BP protein secretion	TRINITY_DN75653_c0_g1^CCL19_MOUSE, TRINITY_DN83337_c1_g1^EPHB6_RAT^EPHB6_MOUSE^Tm2
GO:1903020	0.042174168	0.999159032	1	16	positive regulation of glycoprotein metabolic process	BP	1	BP positive regulation of glycoprotein metabolic process	TRINITY_DN75653_c0_g1^CCL19_MOUSE
GO:0071257	0.042266764	0.999168129	1	13	cellular response to electrical stimulus	BP	1	BP cellular response to electrical stimulus	TRINITY_DN78897_c2_g5^PSB9_BOVIN^PSB9_HUMAN^PSB9_RAT
GO:0010008	0.042640225	0.989678986	4	372	endosome membrane	CC	1	CC endosome membrane	TRINITY_DN77644_c0_g1^HA10_MOUSE^1B73_HUMAN^HA11_RAT^1B14_HUMAN^HA1Y_MOUSE^HA1A_RABIT^HA13_MOUSE^HA11_MOUSE^HA1L_MOUSE^1B01_PANTR^HA19_MOUSE^1A29_HUMAN, TRINITY_DN81550_c3_g2^IRGM1_MOUSE, TRINITY_DN86171_c2_g1^IRGM1_MOUSE, TRINITY_DN86171_c2_g2^IRGM1_MOUSE
GO:0045542	0.042650202	0.999165512	1	11	positive regulation of cholesterol biosynthetic process	BP	1	BP positive regulation of cholesterol biosynthetic process	TRINITY_DN84008_c4_g1^SRBP1_CRIGR^PA2G5_HUMAN^PA2G5_MOUSE^SRBP1_PIG^SRBP1_MOUSE^Tm2
GO:0090205	0.042650202	0.999165512	1	11	positive regulation of cholesterol metabolic process	BP	1	BP positive regulation of cholesterol metabolic process	TRINITY_DN84008_c4_g1^SRBP1_CRIGR^PA2G5_HUMAN^PA2G5_MOUSE^SRBP1_PIG^SRBP1_MOUSE^Tm2
GO:2000561	0.042967596	0.999222667	1	6	regulation of CD4-positive, alpha-beta T cell proliferation	BP	1	BP regulation of CD4-positive, alpha-beta T cell proliferation	TRINITY_DN79105_c10_g1^CEAM1_MOUSE
GO:0050746	0.04300202	0.999133643	1	14	regulation of lipoprotein metabolic process	BP	1	BP regulation of lipoprotein metabolic process	TRINITY_DN87034_c1_g1^ANGL8_MOUSE
GO:0023057	0.043006714	0.983006397	8	1138	negative regulation of signaling	BP	1	BP negative regulation of signaling	TRINITY_DN143847_c0_g1^C1QL4_HUMAN, TRINITY_DN68801_c0_g2^SOCS1_MOUSE, TRINITY_DN78738_c5_g1^STAT1_MOUSE^STAT1_HUMAN, TRINITY_DN78897_c2_g5^PSB9_BOVIN^PSB9_HUMAN^PSB9_RAT, TRINITY_DN79105_c10_g1^CEAM1_MOUSE, TRINITY_DN83919_c1_g1^STAT1_MOUSE, TRINITY_DN84008_c4_g1^SRBP1_CRIGR^PA2G5_HUMAN^PA2G5_MOUSE^SRBP1_PIG^SRBP1_MOUSE^Tm2, TRINITY_DN87173_c1_g3^NLRC5_MOUSE^NLRC5_HUMAN
GO:0044126	0.043013285	0.999138245	1	13	regulation of growth of symbiont in host	BP	1	BP regulation of growth of symbiont in host	TRINITY_DN83590_c0_g1^ACOD1_MOUSE^ACOD2_RAT^Tm4
GO:0044144	0.043013285	0.999138245	1	13	modulation of growth of symbiont involved in interaction with host	BP	1	BP modulation of growth of symbiont involved in interaction with host	TRINITY_DN83590_c0_g1^ACOD1_MOUSE^ACOD2_RAT^Tm4
GO:0051716	0.043359238	0.977501133	15	2529	cellular response to stimulus	BP	1	BP cellular response to stimulus	TRINITY_DN68801_c0_g2^SOCS1_MOUSE, TRINITY_DN75653_c0_g1^CCL19_MOUSE, TRINITY_DN77644_c0_g1^HA10_MOUSE^1B73_HUMAN^HA11_RAT^1B14_HUMAN^HA1Y_MOUSE^HA1A_RABIT^HA13_MOUSE^HA11_MOUSE^HA1L_MOUSE^1B01_PANTR^HA19_MOUSE^1A29_HUMAN, TRINITY_DN78738_c5_g1^STAT1_MOUSE^STAT1_HUMAN, TRINITY_DN78897_c2_g5^PSB9_BOVIN^PSB9_HUMAN^PSB9_RAT, TRINITY_DN79937_c2_g1^IIGP1_MOUSE, TRINITY_DN82714_c6_g1^THIC_MOUSE^THIC_RA…
GO:0006641	0.043412208	0.995506547	2	78	triglyceride metabolic process	BP	1	BP triglyceride metabolic process	TRINITY_DN83590_c0_g1^ACOD1_MOUSE^ACOD2_RAT^Tm4, TRINITY_DN84172_c0_g1^LIPL_RAT^LIPL_MOUSE
GO:0060089	0.043441872	0.984042479	7	968	molecular transducer activity	MF	1	MF molecular transducer activity	TRINITY_DN76263_c0_g1^KLRB1_RAT^KLRB1_MOUSE^Tm1, TRINITY_DN78738_c5_g1^STAT1_MOUSE^STAT1_HUMAN, TRINITY_DN79105_c10_g1^CEAM1_MOUSE, TRINITY_DN82802_c1_g1^CD22_MOUSE^Tm1, TRINITY_DN83337_c1_g1^EPHB6_RAT^EPHB6_MOUSE^Tm2, TRINITY_DN83919_c1_g1^STAT1_MOUSE, TRINITY_DN87433_c2_g1^IGHM_MOUSE^MUCM_RABIT^IGHM_RABIT
GO:0044281	0.044060554	0.977639603	14	1985	small molecule metabolic process	BP	1	BP small molecule metabolic process	TRINITY_DN75147_c0_g1^CAH1_RAT, TRINITY_DN77782_c3_g1^CP2CB_RAT^CP242_PIG, TRINITY_DN78074_c1_g1^GSTM4_HUMAN^GSTM1_HUMAN, TRINITY_DN78345_c0_g2^CAH3_RAT^CAH3_MOUSE, TRINITY_DN78897_c2_g5^PSB9_BOVIN^PSB9_HUMAN^PSB9_RAT, TRINITY_DN81178_c1_g1^CP2F2_RAT^CP2F2_MOUSE^Tm1, TRINITY_DN81178_c1_g2^CP2F2_RAT, TRINITY_DN82079_c5_g1^CP3A9_RAT^CP3AD_MOUSE^CP3AP_MOUSE^CP3AC_CANLF^Tm1, TRINITY_DN82714_c6_g1^THI…
GO:0010648	0.044387796	0.982351283	8	1148	negative regulation of cell communication	BP	1	BP negative regulation of cell communication	TRINITY_DN143847_c0_g1^C1QL4_HUMAN, TRINITY_DN68801_c0_g2^SOCS1_MOUSE, TRINITY_DN78738_c5_g1^STAT1_MOUSE^STAT1_HUMAN, TRINITY_DN78897_c2_g5^PSB9_BOVIN^PSB9_HUMAN^PSB9_RAT, TRINITY_DN79105_c10_g1^CEAM1_MOUSE, TRINITY_DN83919_c1_g1^STAT1_MOUSE, TRINITY_DN84008_c4_g1^SRBP1_CRIGR^PA2G5_HUMAN^PA2G5_MOUSE^SRBP1_PIG^SRBP1_MOUSE^Tm2, TRINITY_DN87173_c1_g3^NLRC5_MOUSE^NLRC5_HUMAN
GO:0046903	0.04443485	0.989101029	4	391	secretion	BP	1	BP secretion	TRINITY_DN75653_c0_g1^CCL19_MOUSE, TRINITY_DN83337_c1_g1^EPHB6_RAT^EPHB6_MOUSE^Tm2, TRINITY_DN84008_c4_g1^SRBP1_CRIGR^PA2G5_HUMAN^PA2G5_MOUSE^SRBP1_PIG^SRBP1_MOUSE^Tm2, TRINITY_DN85199_c2_g1^CAH2_HUMAN^CAH2_MOUSE^Tm1
GO:0008037	0.044840672	0.99526902	2	85	cell recognition	BP	1	BP cell recognition	TRINITY_DN75653_c0_g1^CCL19_MOUSE, TRINITY_DN87433_c2_g1^IGHM_MOUSE^MUCM_RABIT^IGHM_RABIT
GO:0048660	0.044870399	0.995253025	2	99	regulation of smooth muscle cell proliferation	BP	1	BP regulation of smooth muscle cell proliferation	TRINITY_DN78738_c5_g1^STAT1_MOUSE^STAT1_HUMAN, TRINITY_DN83919_c1_g1^STAT1_MOUSE
GO:0030100	0.044881151	0.991750743	3	216	regulation of endocytosis	BP	1	BP regulation of endocytosis	TRINITY_DN75653_c0_g1^CCL19_MOUSE, TRINITY_DN85891_c1_g1^RAC2_HUMAN^RAC1_CAEEL^RAC3_MOUSE, TRINITY_DN87433_c2_g1^IGHM_MOUSE^MUCM_RABIT^IGHM_RABIT
GO:0042346	0.044981667	0.999046548	1	15	positive regulation of NF-kappaB import into nucleus	BP	1	BP positive regulation of NF-kappaB import into nucleus	TRINITY_DN75653_c0_g1^CCL19_MOUSE
GO:0046471	0.045589171	0.999031011	1	13	phosphatidylglycerol metabolic process	BP	1	BP phosphatidylglycerol metabolic process	TRINITY_DN84008_c4_g1^SRBP1_CRIGR^PA2G5_HUMAN^PA2G5_MOUSE^SRBP1_PIG^SRBP1_MOUSE^Tm2
GO:0031347	0.046150263	0.984393691	6	616	regulation of defense response	BP	1	BP regulation of defense response	TRINITY_DN68801_c0_g2^SOCS1_MOUSE, TRINITY_DN78738_c5_g1^STAT1_MOUSE^STAT1_HUMAN, TRINITY_DN78897_c2_g5^PSB9_BOVIN^PSB9_HUMAN^PSB9_RAT, TRINITY_DN78913_c2_g1^TAP1_RAT, TRINITY_DN85628_c5_g1^TAP1_RAT^TAP2_RAT^Tm7, TRINITY_DN87173_c1_g3^NLRC5_MOUSE^NLRC5_HUMAN
GO:0036151	0.04639856	0.999010988	1	11	phosphatidylcholine acyl-chain remodeling	BP	1	BP phosphatidylcholine acyl-chain remodeling	TRINITY_DN84008_c4_g1^SRBP1_CRIGR^PA2G5_HUMAN^PA2G5_MOUSE^SRBP1_PIG^SRBP1_MOUSE^Tm2
GO:0044793	0.046542134	0.999004803	1	11	negative regulation by host of viral process	BP	1	BP negative regulation by host of viral process	TRINITY_DN79105_c10_g1^CEAM1_MOUSE
GO:0002252	0.046584561	0.98422447	6	511	immune effector process	BP	1	BP immune effector process	TRINITY_DN77644_c0_g1^HA10_MOUSE^1B73_HUMAN^HA11_RAT^1B14_HUMAN^HA1Y_MOUSE^HA1A_RABIT^HA13_MOUSE^HA11_MOUSE^HA1L_MOUSE^1B01_PANTR^HA19_MOUSE^1A29_HUMAN, TRINITY_DN78738_c5_g1^STAT1_MOUSE^STAT1_HUMAN, TRINITY_DN83337_c1_g1^EPHB6_RAT^EPHB6_MOUSE^Tm2, TRINITY_DN87074_c3_g5^FHR1_HUMAN, TRINITY_DN87173_c1_g3^NLRC5_MOUSE^NLRC5_HUMAN, TRINITY_DN87433_c2_g1^IGHM_MOUSE^MUCM_RABIT^IGHM_RABIT
GO:0008392	0.046918484	0.991322818	3	90	arachidonic acid epoxygenase activity	MF	1	MF arachidonic acid epoxygenase activity	TRINITY_DN77782_c3_g1^CP2CB_RAT^CP242_PIG, TRINITY_DN81178_c1_g1^CP2F2_RAT^CP2F2_MOUSE^Tm1, TRINITY_DN81178_c1_g2^CP2F2_RAT
GO:0036094	0.047023939	0.973874904	18	3079	small molecule binding	MF	1	MF small molecule binding	TRINITY_DN78593_c9_g1^ABCG3_MOUSE, TRINITY_DN78756_c8_g2^LORF1_MOUSE, TRINITY_DN78913_c2_g1^TAP1_RAT, TRINITY_DN79297_c2_g1^AIFM3_MOUSE, TRINITY_DN79937_c2_g1^IIGP1_MOUSE, TRINITY_DN81550_c3_g2^IRGM1_MOUSE, TRINITY_DN83337_c1_g1^EPHB6_RAT^EPHB6_MOUSE^Tm2, TRINITY_DN83827_c3_g1^IIGP1_MOUSE, TRINITY_DN83827_c3_g4^IIGP1_MOUSE, TRINITY_DN85628_c5_g1^TAP1_RAT^TAP2_RAT^Tm7, TRINITY_DN85891_c1_g1^RAC2_H…
GO:0047498	0.047171749	0.999015255	1	8	calcium-dependent phospholipase A2 activity	MF	1	MF calcium-dependent phospholipase A2 activity	TRINITY_DN84008_c4_g1^SRBP1_CRIGR^PA2G5_HUMAN^PA2G5_MOUSE^SRBP1_PIG^SRBP1_MOUSE^Tm2
GO:0045625	0.047180576	0.998955475	1	14	regulation of T-helper 1 cell differentiation	BP	1	BP regulation of T-helper 1 cell differentiation	TRINITY_DN75653_c0_g1^CCL19_MOUSE
GO:1903530	0.047416139	0.985773428	5	533	regulation of secretion by cell	BP	1	BP regulation of secretion by cell	TRINITY_DN68801_c0_g2^SOCS1_MOUSE, TRINITY_DN75653_c0_g1^CCL19_MOUSE, TRINITY_DN79105_c10_g1^CEAM1_MOUSE, TRINITY_DN84008_c4_g1^SRBP1_CRIGR^PA2G5_HUMAN^PA2G5_MOUSE^SRBP1_PIG^SRBP1_MOUSE^Tm2, TRINITY_DN85891_c1_g1^RAC2_HUMAN^RAC1_CAEEL^RAC3_MOUSE
GO:0005615	0.047532877	0.979691484	9	1030	extracellular space	CC	1	CC extracellular space	TRINITY_DN143847_c0_g1^C1QL4_HUMAN, TRINITY_DN75653_c0_g1^CCL19_MOUSE, TRINITY_DN77644_c0_g1^HA10_MOUSE^1B73_HUMAN^HA11_RAT^1B14_HUMAN^HA1Y_MOUSE^HA1A_RABIT^HA13_MOUSE^HA11_MOUSE^HA1L_MOUSE^1B01_PANTR^HA19_MOUSE^1A29_HUMAN, TRINITY_DN77677_c2_g1^EST2A_MOUSE, TRINITY_DN79105_c10_g1^CEAM1_MOUSE, TRINITY_DN84172_c0_g1^LIPL_RAT^LIPL_MOUSE, TRINITY_DN85199_c2_g1^CAH2_HUMAN^CAH2_MOUSE^Tm1, TRINITY_DN87…
GO:0015026	0.047554664	0.998928649	1	16	coreceptor activity	MF	1	MF coreceptor activity	TRINITY_DN82802_c1_g1^CD22_MOUSE^Tm1
GO:0016887	0.047606207	0.985702521	5	519	ATPase activity	MF	1	MF ATPase activity	TRINITY_DN73325_c0_g1^RN213_MOUSE, TRINITY_DN75195_c0_g1^RN213_MOUSE, TRINITY_DN78593_c9_g1^ABCG3_MOUSE, TRINITY_DN78913_c2_g1^TAP1_RAT, TRINITY_DN85628_c5_g1^TAP1_RAT^TAP2_RAT^Tm7
GO:0007600	0.04786331	0.99097607	3	219	sensory perception	BP	1	BP sensory perception	TRINITY_DN79153_c0_g1^CP3A9_RAT^CP3AD_MOUSE, TRINITY_DN82079_c5_g1^CP3A9_RAT^CP3AD_MOUSE^CP3AP_MOUSE^CP3AC_CANLF^Tm1, TRINITY_DN86920_c8_g3^CP3AD_MOUSE^CP3A9_RAT^Tm1
GO:0051533	0.048091898	0.998928074	1	12	positive regulation of NFAT protein import into nucleus	BP	1	BP positive regulation of NFAT protein import into nucleus	TRINITY_DN79105_c10_g1^CEAM1_MOUSE
GO:0001047	0.048190573	0.990894046	3	207	core promoter binding	MF	1	MF core promoter binding	TRINITY_DN78738_c5_g1^STAT1_MOUSE^STAT1_HUMAN, TRINITY_DN83919_c1_g1^STAT1_MOUSE, TRINITY_DN87173_c1_g3^NLRC5_MOUSE^NLRC5_HUMAN
GO:0071347	0.048475769	0.994670971	2	78	cellular response to interleukin-1	BP	1	BP cellular response to interleukin-1	TRINITY_DN75653_c0_g1^CCL19_MOUSE, TRINITY_DN78897_c2_g5^PSB9_BOVIN^PSB9_HUMAN^PSB9_RAT
GO:0002706	0.049228341	0.990647493	3	152	regulation of lymphocyte mediated immunity	BP	1	BP regulation of lymphocyte mediated immunity	TRINITY_DN77644_c0_g1^HA10_MOUSE^1B73_HUMAN^HA11_RAT^1B14_HUMAN^HA1Y_MOUSE^HA1A_RABIT^HA13_MOUSE^HA11_MOUSE^HA1L_MOUSE^1B01_PANTR^HA19_MOUSE^1A29_HUMAN, TRINITY_DN78913_c2_g1^TAP1_RAT, TRINITY_DN85628_c5_g1^TAP1_RAT^TAP2_RAT^Tm7
GO:0010885	0.049245745	0.99885541	1	15	regulation of cholesterol storage	BP	1	BP regulation of cholesterol storage	TRINITY_DN84172_c0_g1^LIPL_RAT^LIPL_MOUSE
GO:0009719	0.049333771	0.978766938	9	1240	response to endogenous stimulus	BP	1	BP response to endogenous stimulus	TRINITY_DN68801_c0_g2^SOCS1_MOUSE, TRINITY_DN75653_c0_g1^CCL19_MOUSE, TRINITY_DN78738_c5_g1^STAT1_MOUSE^STAT1_HUMAN, TRINITY_DN78897_c2_g5^PSB9_BOVIN^PSB9_HUMAN^PSB9_RAT, TRINITY_DN80645_c2_g5^K1C19_MOUSE, TRINITY_DN82121_c0_g3^CP3A1_RAT^CP3A2_RAT, TRINITY_DN83919_c1_g1^STAT1_MOUSE, TRINITY_DN84008_c4_g1^SRBP1_CRIGR^PA2G5_HUMAN^PA2G5_MOUSE^SRBP1_PIG^SRBP1_MOUSE^Tm2, TRINITY_DN85199_c2_g1^CAH2_HUM…
GO:0043122	0.049362959	0.990573682	3	237	regulation of I-kappaB kinase/NF-kappaB signaling	BP	1	BP regulation of I-kappaB kinase/NF-kappaB signaling	TRINITY_DN75653_c0_g1^CCL19_MOUSE, TRINITY_DN78738_c5_g1^STAT1_MOUSE^STAT1_HUMAN, TRINITY_DN83919_c1_g1^STAT1_MOUSE
GO:0005768	0.04988848	0.984818207	5	584	endosome	CC	1	CC endosome	TRINITY_DN81550_c3_g2^IRGM1_MOUSE, TRINITY_DN81855_c3_g1^CYTIP_MOUSE^CYTIP_RAT^Tm1, TRINITY_DN86171_c2_g1^IRGM1_MOUSE, TRINITY_DN86171_c2_g2^IRGM1_MOUSE, TRINITY_DN87265_c3_g1^IRGM_RAT

## Sheet: 4C Spleen CEZ up
category	over_represented_pvalue	under_represented_pvalue	numDEInCat	numInCat	term	ontology	over_represented_FDR	go_term	gene_ids
GO:0002376	2.91135e-13	1	37	2174	immune system process	BP	5.43548813905603e-09	BP immune system process	TRINITY_DN74641_c0_g1, TRINITY_DN74641_c0_g2, TRINITY_DN75408_c0_g1, TRINITY_DN75909_c0_g1, TRINITY_DN75935_c4_g2, TRINITY_DN76276_c7_g1, TRINITY_DN77509_c7_g1, TRINITY_DN77567_c6_g5, TRINITY_DN77593_c0_g2, TRINITY_DN77608_c7_g2, TRINITY_DN77786_c0_g1, TRINITY_DN77843_c0_g1, TRINITY_DN78737_c9_g1, TRINITY_DN79194_c1_g1, TRINITY_DN79244_c8_g2, TRINITY_DN79867_c2_g4, TRINITY_DN79942_c0_g1, TRINITY_…
GO:0006952	3.6563e-11	1	28	1446	defense response	BP	3.41315602831288e-07	BP defense response	TRINITY_DN74189_c0_g3, TRINITY_DN74641_c0_g1, TRINITY_DN74641_c0_g2, TRINITY_DN75408_c0_g1, TRINITY_DN75935_c4_g2, TRINITY_DN76048_c0_g2, TRINITY_DN76070_c0_g1, TRINITY_DN77567_c6_g5, TRINITY_DN77593_c0_g2, TRINITY_DN77608_c7_g2, TRINITY_DN77786_c0_g1, TRINITY_DN79194_c1_g1, TRINITY_DN79244_c8_g2, TRINITY_DN79738_c5_g2, TRINITY_DN79942_c0_g1, TRINITY_DN81297_c1_g1, TRINITY_DN81883_c1_g1, TRINITY_…
GO:0004252	3.6152e-10	1	9	112	serine-type endopeptidase activity	MF	1.68739342716965e-06	MF serine-type endopeptidase activity	TRINITY_DN75865_c3_g2, TRINITY_DN76151_c1_g1, TRINITY_DN76151_c1_g3, TRINITY_DN77593_c0_g2, TRINITY_DN78292_c0_g1, TRINITY_DN79867_c2_g4, TRINITY_DN83514_c1_g1, TRINITY_DN83514_c1_g2, TRINITY_DN83795_c2_g5
GO:0008236	1.23783e-09	1	9	133	serine-type peptidase activity	MF	3.45386111940578e-06	MF serine-type peptidase activity	TRINITY_DN75865_c3_g2, TRINITY_DN76151_c1_g1, TRINITY_DN76151_c1_g3, TRINITY_DN77593_c0_g2, TRINITY_DN78292_c0_g1, TRINITY_DN79867_c2_g4, TRINITY_DN83514_c1_g1, TRINITY_DN83514_c1_g2, TRINITY_DN83795_c2_g5
GO:0017171	1.29497e-09	1	9	135	serine hydrolase activity	MF	3.45386111940578e-06	MF serine hydrolase activity	TRINITY_DN75865_c3_g2, TRINITY_DN76151_c1_g1, TRINITY_DN76151_c1_g3, TRINITY_DN77593_c0_g2, TRINITY_DN78292_c0_g1, TRINITY_DN79867_c2_g4, TRINITY_DN83514_c1_g1, TRINITY_DN83514_c1_g2, TRINITY_DN83795_c2_g5
GO:0050896	3.85653e-08	1	44	5192	response to stimulus	BP	8.00015204689874e-05	BP response to stimulus	TRINITY_DN74189_c0_g3, TRINITY_DN74641_c0_g1, TRINITY_DN74641_c0_g2, TRINITY_DN75408_c0_g1, TRINITY_DN75438_c0_g1, TRINITY_DN75935_c4_g2, TRINITY_DN76048_c0_g2, TRINITY_DN76070_c0_g1, TRINITY_DN76276_c7_g1, TRINITY_DN77509_c7_g1, TRINITY_DN77567_c6_g5, TRINITY_DN77593_c0_g2, TRINITY_DN77608_c7_g2, TRINITY_DN77778_c6_g1, TRINITY_DN77786_c0_g1, TRINITY_DN77843_c0_g1, TRINITY_DN79194_c1_g1, TRINITY_…
GO:0006950	2.92296e-07	1	33	3432	response to stress	BP	0.000496105460569771	BP response to stress	TRINITY_DN74189_c0_g3, TRINITY_DN74641_c0_g1, TRINITY_DN74641_c0_g2, TRINITY_DN75408_c0_g1, TRINITY_DN75935_c4_g2, TRINITY_DN76048_c0_g2, TRINITY_DN76070_c0_g1, TRINITY_DN76276_c7_g1, TRINITY_DN77567_c6_g5, TRINITY_DN77593_c0_g2, TRINITY_DN77608_c7_g2, TRINITY_DN77778_c6_g1, TRINITY_DN77786_c0_g1, TRINITY_DN79194_c1_g1, TRINITY_DN79244_c8_g2, TRINITY_DN79738_c5_g2, TRINITY_DN79942_c0_g1, TRINITY_…
GO:0005615	6.43612e-07	1	17	1058	extracellular space	CC	0.0010013531114596	CC extracellular space	TRINITY_DN74641_c0_g1, TRINITY_DN74641_c0_g2, TRINITY_DN75909_c0_g1, TRINITY_DN76048_c0_g2, TRINITY_DN76151_c1_g1, TRINITY_DN76151_c1_g3, TRINITY_DN77593_c0_g2, TRINITY_DN77608_c7_g2, TRINITY_DN77778_c6_g1, TRINITY_DN78292_c0_g1, TRINITY_DN79105_c10_g1, TRINITY_DN79244_c8_g2, TRINITY_DN79877_c4_g2, TRINITY_DN81297_c1_g1, TRINITY_DN82956_c10_g1, TRINITY_DN85301_c7_g2, TRINITY_DN86956_c1_g4
GO:0003674	7.152e-07	1	84	15267	molecular_function	MF	0.00102713736939305	MF molecular_function	TRINITY_DN1198_c0_g1, TRINITY_DN74189_c0_g3, TRINITY_DN74641_c0_g1, TRINITY_DN74641_c0_g2, TRINITY_DN74824_c0_g1, TRINITY_DN75408_c0_g1, TRINITY_DN75438_c0_g1, TRINITY_DN75515_c0_g1, TRINITY_DN75865_c3_g2, TRINITY_DN75909_c0_g1, TRINITY_DN75935_c4_g2, TRINITY_DN76048_c0_g2, TRINITY_DN76070_c0_g1, TRINITY_DN76151_c1_g1, TRINITY_DN76151_c1_g3, TRINITY_DN76276_c7_g1, TRINITY_DN77451_c0_g2, TRINITY_D…
GO:0004175	9.13779e-07	1	11	453	endopeptidase activity	MF	0.00121858911747723	MF endopeptidase activity	TRINITY_DN75865_c3_g2, TRINITY_DN75909_c0_g1, TRINITY_DN76151_c1_g1, TRINITY_DN76151_c1_g3, TRINITY_DN77593_c0_g2, TRINITY_DN78292_c0_g1, TRINITY_DN79867_c2_g4, TRINITY_DN83514_c1_g1, TRINITY_DN83514_c1_g2, TRINITY_DN83795_c2_g5, TRINITY_DN86556_c0_g1
GO:0070011	1.39781e-06	1	12	610	peptidase activity, acting on L-amino acid peptides	MF	0.00173980662932832	MF peptidase activity, acting on L-amino acid peptides	TRINITY_DN75865_c3_g2, TRINITY_DN75909_c0_g1, TRINITY_DN76151_c1_g1, TRINITY_DN76151_c1_g3, TRINITY_DN77593_c0_g2, TRINITY_DN78292_c0_g1, TRINITY_DN79867_c2_g4, TRINITY_DN79877_c4_g2, TRINITY_DN83514_c1_g1, TRINITY_DN83514_c1_g2, TRINITY_DN83795_c2_g5, TRINITY_DN86556_c0_g1
GO:0045087	1.76032e-06	1	16	839	innate immune response	BP	0.00202531921574147	BP innate immune response	TRINITY_DN74641_c0_g1, TRINITY_DN74641_c0_g2, TRINITY_DN75408_c0_g1, TRINITY_DN77593_c0_g2, TRINITY_DN77608_c7_g2, TRINITY_DN77786_c0_g1, TRINITY_DN79194_c1_g1, TRINITY_DN79244_c8_g2, TRINITY_DN81297_c1_g1, TRINITY_DN82469_c0_g1, TRINITY_DN83167_c0_g1, TRINITY_DN83383_c2_g1, TRINITY_DN83726_c0_g2, TRINITY_DN83985_c2_g1, TRINITY_DN84404_c1_g1, TRINITY_DN87217_c3_g1
GO:0008233	1.84416e-06	1	12	629	peptidase activity	MF	0.00202531921574147	MF peptidase activity	TRINITY_DN75865_c3_g2, TRINITY_DN75909_c0_g1, TRINITY_DN76151_c1_g1, TRINITY_DN76151_c1_g3, TRINITY_DN77593_c0_g2, TRINITY_DN78292_c0_g1, TRINITY_DN79867_c2_g4, TRINITY_DN79877_c4_g2, TRINITY_DN83514_c1_g1, TRINITY_DN83514_c1_g2, TRINITY_DN83795_c2_g5, TRINITY_DN86556_c0_g1
GO:0051707	2.73029e-06	0.999999	14	651	response to other organism	BP	0.00283191239251399	BP response to other organism	TRINITY_DN74189_c0_g3, TRINITY_DN75935_c4_g2, TRINITY_DN76070_c0_g1, TRINITY_DN77567_c6_g5, TRINITY_DN77593_c0_g2, TRINITY_DN77608_c7_g2, TRINITY_DN79194_c1_g1, TRINITY_DN79244_c8_g2, TRINITY_DN79738_c5_g2, TRINITY_DN81297_c1_g1, TRINITY_DN81883_c1_g1, TRINITY_DN83383_c2_g1, TRINITY_DN83985_c2_g1, TRINITY_DN85779_c4_g3
GO:0002694	4.52906e-06	0.999999	12	562	regulation of leukocyte activation	BP	0.00422787945538917	BP regulation of leukocyte activation	TRINITY_DN77567_c6_g5, TRINITY_DN77608_c7_g2, TRINITY_DN79105_c10_g1, TRINITY_DN79194_c1_g1, TRINITY_DN81297_c1_g1, TRINITY_DN81883_c1_g1, TRINITY_DN82029_c6_g1, TRINITY_DN82477_c0_g3, TRINITY_DN82956_c10_g1, TRINITY_DN83383_c2_g1, TRINITY_DN83985_c2_g1, TRINITY_DN86931_c1_g2
GO:0003823	4.85262e-06	0.999999	14	440	antigen binding	MF	0.00431421277161346	MF antigen binding	TRINITY_DN77624_c0_g1, TRINITY_DN79194_c1_g1, TRINITY_DN81297_c1_g1, TRINITY_DN81883_c1_g1, TRINITY_DN82469_c0_g1, TRINITY_DN83167_c0_g1, TRINITY_DN83255_c2_g2, TRINITY_DN83383_c2_g1, TRINITY_DN83985_c2_g1, TRINITY_DN84243_c1_g5, TRINITY_DN84404_c1_g1, TRINITY_DN86115_c2_g2, TRINITY_DN86931_c1_g2, TRINITY_DN87490_c14_g2
GO:0050865	7.78915e-06	0.999999	12	600	regulation of cell activation	BP	0.00661015373240092	BP regulation of cell activation	TRINITY_DN77567_c6_g5, TRINITY_DN77608_c7_g2, TRINITY_DN79105_c10_g1, TRINITY_DN79194_c1_g1, TRINITY_DN81297_c1_g1, TRINITY_DN81883_c1_g1, TRINITY_DN82029_c6_g1, TRINITY_DN82477_c0_g3, TRINITY_DN82956_c10_g1, TRINITY_DN83383_c2_g1, TRINITY_DN83985_c2_g1, TRINITY_DN86931_c1_g2
GO:0043207	8.35865e-06	0.999998	15	915	response to external biotic stimulus	BP	0.0067850447203578	BP response to external biotic stimulus	TRINITY_DN74189_c0_g3, TRINITY_DN75935_c4_g2, TRINITY_DN76070_c0_g1, TRINITY_DN77567_c6_g5, TRINITY_DN77593_c0_g2, TRINITY_DN77608_c7_g2, TRINITY_DN79194_c1_g1, TRINITY_DN79244_c8_g2, TRINITY_DN79738_c5_g2, TRINITY_DN79942_c0_g1, TRINITY_DN81297_c1_g1, TRINITY_DN81883_c1_g1, TRINITY_DN83383_c2_g1, TRINITY_DN83985_c2_g1, TRINITY_DN85779_c4_g3
GO:0002764	9.08614e-06	0.999998	12	533	immune response-regulating signaling pathway	BP	0.00690963525827337	BP immune response-regulating signaling pathway	TRINITY_DN77608_c7_g2, TRINITY_DN79194_c1_g1, TRINITY_DN79942_c0_g1, TRINITY_DN81297_c1_g1, TRINITY_DN81883_c1_g1, TRINITY_DN82469_c0_g1, TRINITY_DN82477_c0_g3, TRINITY_DN83167_c0_g1, TRINITY_DN83383_c2_g1, TRINITY_DN83985_c2_g1, TRINITY_DN84404_c1_g1, TRINITY_DN86931_c1_g2
GO:0002682	9.89918e-06	0.999997	20	1635	regulation of immune system process	BP	0.00690963525827337	BP regulation of immune system process	TRINITY_DN77567_c6_g5, TRINITY_DN77593_c0_g2, TRINITY_DN77608_c7_g2, TRINITY_DN79105_c10_g1, TRINITY_DN79194_c1_g1, TRINITY_DN79877_c4_g2, TRINITY_DN79942_c0_g1, TRINITY_DN80894_c0_g1, TRINITY_DN81297_c1_g1, TRINITY_DN81883_c1_g1, TRINITY_DN82029_c6_g1, TRINITY_DN82469_c0_g1, TRINITY_DN82477_c0_g3, TRINITY_DN82952_c0_g1, TRINITY_DN82956_c10_g1, TRINITY_DN83167_c0_g1, TRINITY_DN83383_c2_g1, TRINIT…
GO:0051249	1.03025e-05	0.999998	11	495	regulation of lymphocyte activation	BP	0.00690963525827337	BP regulation of lymphocyte activation	TRINITY_DN77567_c6_g5, TRINITY_DN77608_c7_g2, TRINITY_DN79105_c10_g1, TRINITY_DN79194_c1_g1, TRINITY_DN81297_c1_g1, TRINITY_DN81883_c1_g1, TRINITY_DN82029_c6_g1, TRINITY_DN82956_c10_g1, TRINITY_DN83383_c2_g1, TRINITY_DN83985_c2_g1, TRINITY_DN86931_c1_g2
GO:0098542	1.06318e-05	0.999998	12	519	defense response to other organism	BP	0.00690963525827337	BP defense response to other organism	TRINITY_DN74189_c0_g3, TRINITY_DN75935_c4_g2, TRINITY_DN76070_c0_g1, TRINITY_DN77567_c6_g5, TRINITY_DN77593_c0_g2, TRINITY_DN77608_c7_g2, TRINITY_DN79194_c1_g1, TRINITY_DN79738_c5_g2, TRINITY_DN81297_c1_g1, TRINITY_DN83383_c2_g1, TRINITY_DN83985_c2_g1, TRINITY_DN85779_c4_g3
GO:0009607	1.06454e-05	0.999998	15	941	response to biotic stimulus	BP	0.00690963525827337	BP response to biotic stimulus	TRINITY_DN74189_c0_g3, TRINITY_DN75935_c4_g2, TRINITY_DN76070_c0_g1, TRINITY_DN77567_c6_g5, TRINITY_DN77593_c0_g2, TRINITY_DN77608_c7_g2, TRINITY_DN79194_c1_g1, TRINITY_DN79244_c8_g2, TRINITY_DN79738_c5_g2, TRINITY_DN79942_c0_g1, TRINITY_DN81297_c1_g1, TRINITY_DN81883_c1_g1, TRINITY_DN83383_c2_g1, TRINITY_DN83985_c2_g1, TRINITY_DN85779_c4_g3
GO:0051704	1.07327e-05	0.999997	20	1541	multi-organism process	BP	0.00690963525827337	BP multi-organism process	TRINITY_DN1198_c0_g1, TRINITY_DN74189_c0_g3, TRINITY_DN75935_c4_g2, TRINITY_DN76070_c0_g1, TRINITY_DN76276_c7_g1, TRINITY_DN77567_c6_g5, TRINITY_DN77593_c0_g2, TRINITY_DN77608_c7_g2, TRINITY_DN79105_c10_g1, TRINITY_DN79194_c1_g1, TRINITY_DN79244_c8_g2, TRINITY_DN79439_c7_g1, TRINITY_DN79738_c5_g2, TRINITY_DN81297_c1_g1, TRINITY_DN81883_c1_g1, TRINITY_DN83383_c2_g1, TRINITY_DN83985_c2_g1, TRINITY_…
GO:0002757	1.61905e-05	0.999997	11	444	immune response-activating signal transduction	BP	0.00980085211433934	BP immune response-activating signal transduction	TRINITY_DN77608_c7_g2, TRINITY_DN79194_c1_g1, TRINITY_DN79942_c0_g1, TRINITY_DN81297_c1_g1, TRINITY_DN81883_c1_g1, TRINITY_DN82469_c0_g1, TRINITY_DN83167_c0_g1, TRINITY_DN83383_c2_g1, TRINITY_DN83985_c2_g1, TRINITY_DN84404_c1_g1, TRINITY_DN86931_c1_g2
GO:0009605	1.62735e-05	0.999996	18	1519	response to external stimulus	BP	0.00980085211433934	BP response to external stimulus	TRINITY_DN74189_c0_g3, TRINITY_DN75935_c4_g2, TRINITY_DN76048_c0_g2, TRINITY_DN76070_c0_g1, TRINITY_DN77567_c6_g5, TRINITY_DN77593_c0_g2, TRINITY_DN77608_c7_g2, TRINITY_DN77778_c6_g1, TRINITY_DN79194_c1_g1, TRINITY_DN79244_c8_g2, TRINITY_DN79738_c5_g2, TRINITY_DN79942_c0_g1, TRINITY_DN80894_c0_g1, TRINITY_DN81297_c1_g1, TRINITY_DN81883_c1_g1, TRINITY_DN83383_c2_g1, TRINITY_DN83985_c2_g1, TRINITY_…
GO:0048518	2.02781e-05	0.999992	38	5760	positive regulation of biological process	BP	0.0117575247783002	BP positive regulation of biological process	TRINITY_DN1198_c0_g1, TRINITY_DN74189_c0_g3, TRINITY_DN74641_c0_g1, TRINITY_DN74641_c0_g2, TRINITY_DN75438_c0_g1, TRINITY_DN75909_c0_g1, TRINITY_DN75935_c4_g2, TRINITY_DN76048_c0_g2, TRINITY_DN76276_c7_g1, TRINITY_DN77451_c0_g2, TRINITY_DN77509_c7_g1, TRINITY_DN77567_c6_g5, TRINITY_DN77593_c0_g2, TRINITY_DN77608_c7_g2, TRINITY_DN77778_c6_g1, TRINITY_DN79105_c10_g1, TRINITY_DN79194_c1_g1, TRINITY_…
GO:0016990	2.20414e-05	1	2	2	arginine deiminase activity	MF	0.0117575247783002	MF arginine deiminase activity	TRINITY_DN77786_c0_g1, TRINITY_DN87217_c3_g1
GO:0036413	2.20414e-05	1	2	2	histone H3-R26 citrullination	BP	0.0117575247783002	BP histone H3-R26 citrullination	TRINITY_DN77786_c0_g1, TRINITY_DN87217_c3_g1
GO:0036414	2.20414e-05	1	2	2	histone citrullination	BP	0.0117575247783002	BP histone citrullination	TRINITY_DN77786_c0_g1, TRINITY_DN87217_c3_g1
GO:0048584	2.30933e-05	0.999993	22	2230	positive regulation of response to stimulus	BP	0.011976449609546	BP positive regulation of response to stimulus	TRINITY_DN74641_c0_g1, TRINITY_DN74641_c0_g2, TRINITY_DN75438_c0_g1, TRINITY_DN75909_c0_g1, TRINITY_DN76276_c7_g1, TRINITY_DN77593_c0_g2, TRINITY_DN77608_c7_g2, TRINITY_DN79105_c10_g1, TRINITY_DN79194_c1_g1, TRINITY_DN79439_c7_g1, TRINITY_DN79942_c0_g1, TRINITY_DN81297_c1_g1, TRINITY_DN81883_c1_g1, TRINITY_DN82469_c0_g1, TRINITY_DN82477_c0_g3, TRINITY_DN82956_c10_g1, TRINITY_DN83167_c0_g1, TRINIT…
GO:0042130	2.64989e-05	0.999999	5	73	negative regulation of T cell proliferation	BP	0.0133712264581445	BP negative regulation of T cell proliferation	TRINITY_DN77567_c6_g5, TRINITY_DN79105_c10_g1, TRINITY_DN81883_c1_g1, TRINITY_DN82029_c6_g1, TRINITY_DN82956_c10_g1
GO:0005575	3.12003e-05	0.999984	84	17074	cellular_component	CC	0.0153291847002728	CC cellular_component	TRINITY_DN1198_c0_g1, TRINITY_DN74189_c0_g3, TRINITY_DN74641_c0_g1, TRINITY_DN74641_c0_g2, TRINITY_DN74824_c0_g1, TRINITY_DN75408_c0_g1, TRINITY_DN75438_c0_g1, TRINITY_DN75515_c0_g1, TRINITY_DN75865_c3_g2, TRINITY_DN75909_c0_g1, TRINITY_DN75935_c4_g2, TRINITY_DN76048_c0_g2, TRINITY_DN76070_c0_g1, TRINITY_DN76151_c1_g1, TRINITY_DN76151_c1_g3, TRINITY_DN76276_c7_g1, TRINITY_DN77451_c0_g2, TRINITY_D…
GO:0051250	4.60453e-05	0.999996	6	153	negative regulation of lymphocyte activation	BP	0.0210767246720226	BP negative regulation of lymphocyte activation	TRINITY_DN77567_c6_g5, TRINITY_DN77608_c7_g2, TRINITY_DN79105_c10_g1, TRINITY_DN81883_c1_g1, TRINITY_DN82029_c6_g1, TRINITY_DN82956_c10_g1
GO:0015269	5.01144e-05	0.999999	3	21	calcium-activated potassium channel activity	MF	0.0210767246720226	MF calcium-activated potassium channel activity	TRINITY_DN78681_c6_g1, TRINITY_DN80984_c10_g1, TRINITY_DN87445_c2_g1
GO:0032945	5.03577e-05	0.999997	5	87	negative regulation of mononuclear cell proliferation	BP	0.0210767246720226	BP negative regulation of mononuclear cell proliferation	TRINITY_DN77567_c6_g5, TRINITY_DN79105_c10_g1, TRINITY_DN81883_c1_g1, TRINITY_DN82029_c6_g1, TRINITY_DN82956_c10_g1
GO:0050672	5.03577e-05	0.999997	5	87	negative regulation of lymphocyte proliferation	BP	0.0210767246720226	BP negative regulation of lymphocyte proliferation	TRINITY_DN77567_c6_g5, TRINITY_DN79105_c10_g1, TRINITY_DN81883_c1_g1, TRINITY_DN82029_c6_g1, TRINITY_DN82956_c10_g1
GO:0070664	5.03577e-05	0.999997	5	87	negative regulation of leukocyte proliferation	BP	0.0210767246720226	BP negative regulation of leukocyte proliferation	TRINITY_DN77567_c6_g5, TRINITY_DN79105_c10_g1, TRINITY_DN81883_c1_g1, TRINITY_DN82029_c6_g1, TRINITY_DN82956_c10_g1
GO:0004668	5.08009e-05	1	2	3	protein-arginine deiminase activity	MF	0.0210767246720226	MF protein-arginine deiminase activity	TRINITY_DN77786_c0_g1, TRINITY_DN87217_c3_g1
GO:0018101	5.08009e-05	1	2	3	protein citrullination	BP	0.0210767246720226	BP protein citrullination	TRINITY_DN77786_c0_g1, TRINITY_DN87217_c3_g1
GO:0005488	5.24977e-05	0.999973	69	12804	binding	MF	0.021153967532635	MF binding	TRINITY_DN1198_c0_g1, TRINITY_DN74189_c0_g3, TRINITY_DN74641_c0_g1, TRINITY_DN74641_c0_g2, TRINITY_DN75408_c0_g1, TRINITY_DN75438_c0_g1, TRINITY_DN75515_c0_g1, TRINITY_DN75909_c0_g1, TRINITY_DN75935_c4_g2, TRINITY_DN76048_c0_g2, TRINITY_DN76151_c1_g1, TRINITY_DN76151_c1_g3, TRINITY_DN76276_c7_g1, TRINITY_DN77451_c0_g2, TRINITY_DN77509_c7_g1, TRINITY_DN77567_c6_g5, TRINITY_DN77593_c0_g2, TRINITY_D…
GO:0002253	5.32532e-05	0.99999	11	512	activation of immune response	BP	0.021153967532635	BP activation of immune response	TRINITY_DN77608_c7_g2, TRINITY_DN79194_c1_g1, TRINITY_DN79942_c0_g1, TRINITY_DN81297_c1_g1, TRINITY_DN81883_c1_g1, TRINITY_DN82469_c0_g1, TRINITY_DN83167_c0_g1, TRINITY_DN83383_c2_g1, TRINITY_DN83985_c2_g1, TRINITY_DN84404_c1_g1, TRINITY_DN86931_c1_g2
GO:0048583	5.46386e-05	0.999979	29	3884	regulation of response to stimulus	BP	0.0212521379218612	BP regulation of response to stimulus	TRINITY_DN74641_c0_g1, TRINITY_DN74641_c0_g2, TRINITY_DN75438_c0_g1, TRINITY_DN75909_c0_g1, TRINITY_DN76276_c7_g1, TRINITY_DN77451_c0_g2, TRINITY_DN77593_c0_g2, TRINITY_DN77608_c7_g2, TRINITY_DN79105_c10_g1, TRINITY_DN79194_c1_g1, TRINITY_DN79439_c7_g1, TRINITY_DN79877_c4_g2, TRINITY_DN79942_c0_g1, TRINITY_DN80894_c0_g1, TRINITY_DN81297_c1_g1, TRINITY_DN81883_c1_g1, TRINITY_DN82026_c2_g1, TRINITY…
GO:0044421	6.06376e-05	0.999976	30	3845	extracellular region part	CC	0.0231041739863516	CC extracellular region part	TRINITY_DN74641_c0_g1, TRINITY_DN74641_c0_g2, TRINITY_DN75438_c0_g1, TRINITY_DN75909_c0_g1, TRINITY_DN75935_c4_g2, TRINITY_DN76048_c0_g2, TRINITY_DN76151_c1_g1, TRINITY_DN76151_c1_g3, TRINITY_DN76276_c7_g1, TRINITY_DN77593_c0_g2, TRINITY_DN77608_c7_g2, TRINITY_DN77778_c6_g1, TRINITY_DN77843_c0_g1, TRINITY_DN78292_c0_g1, TRINITY_DN79105_c10_g1, TRINITY_DN79194_c1_g1, TRINITY_DN79244_c8_g2, TRINITY…
GO:0016485	6.55011e-05	0.999993	7	270	protein processing	BP	0.0244581037756584	BP protein processing	TRINITY_DN74641_c0_g1, TRINITY_DN74641_c0_g2, TRINITY_DN79867_c2_g4, TRINITY_DN79877_c4_g2, TRINITY_DN83514_c1_g1, TRINITY_DN83514_c1_g2, TRINITY_DN83795_c2_g5
GO:0002695	7.01747e-05	0.999994	6	172	negative regulation of leukocyte activation	BP	0.025689452397242	BP negative regulation of leukocyte activation	TRINITY_DN77567_c6_g5, TRINITY_DN77608_c7_g2, TRINITY_DN79105_c10_g1, TRINITY_DN81883_c1_g1, TRINITY_DN82029_c6_g1, TRINITY_DN82956_c10_g1
GO:0045113	7.89183e-05	1	2	4	regulation of integrin biosynthetic process	BP	0.0280866156065521	BP regulation of integrin biosynthetic process	TRINITY_DN74641_c0_g1, TRINITY_DN74641_c0_g2
GO:0002768	7.97317e-05	0.999985	10	439	immune response-regulating cell surface receptor signaling pathway	BP	0.0280866156065521	BP immune response-regulating cell surface receptor signaling pathway	TRINITY_DN79194_c1_g1, TRINITY_DN81297_c1_g1, TRINITY_DN81883_c1_g1, TRINITY_DN82469_c0_g1, TRINITY_DN82477_c0_g3, TRINITY_DN83167_c0_g1, TRINITY_DN83383_c2_g1, TRINITY_DN83985_c2_g1, TRINITY_DN84404_c1_g1, TRINITY_DN86931_c1_g2
GO:0001818	0.000105455	0.99999	6	211	negative regulation of cytokine production	BP	0.0364599597457549	BP negative regulation of cytokine production	TRINITY_DN75935_c4_g2, TRINITY_DN77593_c0_g2, TRINITY_DN77608_c7_g2, TRINITY_DN78060_c3_g1, TRINITY_DN79105_c10_g1, TRINITY_DN81883_c1_g1
GO:0050866	0.00011394	0.999989	6	189	negative regulation of cell activation	BP	0.0386773136588149	BP negative regulation of cell activation	TRINITY_DN77567_c6_g5, TRINITY_DN77608_c7_g2, TRINITY_DN79105_c10_g1, TRINITY_DN81883_c1_g1, TRINITY_DN82029_c6_g1, TRINITY_DN82956_c10_g1
GO:0070488	0.000120925	1	2	3	neutrophil aggregation	BP	0.040315591112484	BP neutrophil aggregation	TRINITY_DN74641_c0_g1, TRINITY_DN74641_c0_g2
GO:0006959	0.000124078	0.999979	9	293	humoral immune response	BP	0.0406411182802052	BP humoral immune response	TRINITY_DN77593_c0_g2, TRINITY_DN79194_c1_g1, TRINITY_DN81297_c1_g1, TRINITY_DN81883_c1_g1, TRINITY_DN82469_c0_g1, TRINITY_DN83167_c0_g1, TRINITY_DN83383_c2_g1, TRINITY_DN83985_c2_g1, TRINITY_DN84404_c1_g1
GO:0005227	0.00012867	0.999997	3	29	calcium activated cation channel activity	MF	0.0411485138071722	MF calcium activated cation channel activity	TRINITY_DN78681_c6_g1, TRINITY_DN80984_c10_g1, TRINITY_DN87445_c2_g1
GO:0019240	0.000130035	1	2	5	citrulline biosynthetic process	BP	0.0411485138071722	BP citrulline biosynthetic process	TRINITY_DN77786_c0_g1, TRINITY_DN87217_c3_g1
GO:0008076	0.000148016	0.999997	3	36	voltage-gated potassium channel complex	CC	0.0460577171741009	CC voltage-gated potassium channel complex	TRINITY_DN78681_c6_g1, TRINITY_DN80984_c10_g1, TRINITY_DN87445_c2_g1
GO:0002429	0.000151473	0.999973	9	349	immune response-activating cell surface receptor signaling pathway	BP	0.0463318010239968	BP immune response-activating cell surface receptor signaling pathway	TRINITY_DN79194_c1_g1, TRINITY_DN81297_c1_g1, TRINITY_DN81883_c1_g1, TRINITY_DN82469_c0_g1, TRINITY_DN83167_c0_g1, TRINITY_DN83383_c2_g1, TRINITY_DN83985_c2_g1, TRINITY_DN84404_c1_g1, TRINITY_DN86931_c1_g2
GO:0050778	0.00015386	0.999964	12	713	positive regulation of immune response	BP	0.0463318010239968	BP positive regulation of immune response	TRINITY_DN77608_c7_g2, TRINITY_DN79194_c1_g1, TRINITY_DN79942_c0_g1, TRINITY_DN81297_c1_g1, TRINITY_DN81883_c1_g1, TRINITY_DN82469_c0_g1, TRINITY_DN82477_c0_g3, TRINITY_DN83167_c0_g1, TRINITY_DN83383_c2_g1, TRINITY_DN83985_c2_g1, TRINITY_DN84404_c1_g1, TRINITY_DN86931_c1_g2
GO:0034705	0.000166501	0.999996	3	38	potassium channel complex	CC	0.0488547743704536	CC potassium channel complex	TRINITY_DN78681_c6_g1, TRINITY_DN80984_c10_g1, TRINITY_DN87445_c2_g1
GO:0050868	0.000167472	0.999987	5	117	negative regulation of T cell activation	BP	0.0488547743704536	BP negative regulation of T cell activation	TRINITY_DN77567_c6_g5, TRINITY_DN79105_c10_g1, TRINITY_DN81883_c1_g1, TRINITY_DN82029_c6_g1, TRINITY_DN82956_c10_g1
GO:0005249	0.000178259	0.999996	3	38	voltage-gated potassium channel activity	MF	0.0512014606726693	MF voltage-gated potassium channel activity	TRINITY_DN78681_c6_g1, TRINITY_DN80984_c10_g1, TRINITY_DN87445_c2_g1
GO:0016813	0.000184298	0.999999	2	7	hydrolase activity, acting on carbon-nitrogen (but not peptide) bonds, in linear amidines	MF	0.0514800028847735	MF hydrolase activity, acting on carbon-nitrogen (but not peptide) bonds, in linear amidines	TRINITY_DN77786_c0_g1, TRINITY_DN87217_c3_g1
GO:1903038	0.000184743	0.999985	5	121	negative regulation of leukocyte cell-cell adhesion	BP	0.0514800028847735	BP negative regulation of leukocyte cell-cell adhesion	TRINITY_DN77567_c6_g5, TRINITY_DN79105_c10_g1, TRINITY_DN81883_c1_g1, TRINITY_DN82029_c6_g1, TRINITY_DN82956_c10_g1
GO:0002526	0.000192691	0.99999	4	76	acute inflammatory response	BP	0.0529049743414025	BP acute inflammatory response	TRINITY_DN76048_c0_g2, TRINITY_DN82956_c10_g1, TRINITY_DN85301_c7_g2, TRINITY_DN85779_c4_g3
GO:0032792	0.000196351	0.999999	2	7	negative regulation of CREB transcription factor activity	BP	0.0531286152501267	BP negative regulation of CREB transcription factor activity	TRINITY_DN82026_c2_g1, TRINITY_DN82026_c2_g3
GO:0072376	0.00021131	0.999966	8	233	protein activation cascade	BP	0.0563593390993218	BP protein activation cascade	TRINITY_DN79194_c1_g1, TRINITY_DN81297_c1_g1, TRINITY_DN82469_c0_g1, TRINITY_DN82956_c10_g1, TRINITY_DN83167_c0_g1, TRINITY_DN83383_c2_g1, TRINITY_DN83985_c2_g1, TRINITY_DN84404_c1_g1
GO:0022839	0.00022158	0.999994	3	35	ion gated channel activity	MF	0.0582662540364651	MF ion gated channel activity	TRINITY_DN78681_c6_g1, TRINITY_DN80984_c10_g1, TRINITY_DN87445_c2_g1
GO:0035606	0.000225428	0.999999	2	5	peptidyl-cysteine S-trans-nitrosylation	BP	0.0584546221574886	BP peptidyl-cysteine S-trans-nitrosylation	TRINITY_DN74641_c0_g1, TRINITY_DN74641_c0_g2
GO:0002684	0.000236084	0.999934	14	1083	positive regulation of immune system process	BP	0.0600556378711127	BP positive regulation of immune system process	TRINITY_DN77593_c0_g2, TRINITY_DN77608_c7_g2, TRINITY_DN79105_c10_g1, TRINITY_DN79194_c1_g1, TRINITY_DN79942_c0_g1, TRINITY_DN81297_c1_g1, TRINITY_DN81883_c1_g1, TRINITY_DN82469_c0_g1, TRINITY_DN82477_c0_g3, TRINITY_DN83167_c0_g1, TRINITY_DN83383_c2_g1, TRINITY_DN83985_c2_g1, TRINITY_DN84404_c1_g1, TRINITY_DN86931_c1_g2
GO:0019538	0.000238035	0.999901	28	4056	protein metabolic process	BP	0.0600556378711127	BP protein metabolic process	TRINITY_DN74189_c0_g3, TRINITY_DN74641_c0_g1, TRINITY_DN74641_c0_g2, TRINITY_DN75408_c0_g1, TRINITY_DN75909_c0_g1, TRINITY_DN76151_c1_g1, TRINITY_DN76151_c1_g3, TRINITY_DN76276_c7_g1, TRINITY_DN77786_c0_g1, TRINITY_DN78292_c0_g1, TRINITY_DN79194_c1_g1, TRINITY_DN79867_c2_g4, TRINITY_DN79877_c4_g2, TRINITY_DN80894_c0_g1, TRINITY_DN81297_c1_g1, TRINITY_DN82029_c6_g1, TRINITY_DN82469_c0_g1, TRINITY_…
GO:0034111	0.000256927	0.999978	5	132	negative regulation of homotypic cell-cell adhesion	BP	0.0639578109940067	BP negative regulation of homotypic cell-cell adhesion	TRINITY_DN77567_c6_g5, TRINITY_DN79105_c10_g1, TRINITY_DN81883_c1_g1, TRINITY_DN82029_c6_g1, TRINITY_DN82956_c10_g1
GO:0005509	0.000300917	0.999948	8	547	calcium ion binding	MF	0.073922592259825	MF calcium ion binding	TRINITY_DN74641_c0_g1, TRINITY_DN74641_c0_g2, TRINITY_DN77786_c0_g1, TRINITY_DN78292_c0_g1, TRINITY_DN82029_c6_g1, TRINITY_DN83443_c0_g1, TRINITY_DN86956_c1_g4, TRINITY_DN87217_c3_g1
GO:0007566	0.000328358	0.99999	3	43	embryo implantation	BP	0.079616247363275	BP embryo implantation	TRINITY_DN75909_c0_g1, TRINITY_DN76151_c1_g1, TRINITY_DN76151_c1_g3
GO:0002696	0.000345499	0.999939	8	386	positive regulation of leukocyte activation	BP	0.0826983824633789	BP positive regulation of leukocyte activation	TRINITY_DN79105_c10_g1, TRINITY_DN79194_c1_g1, TRINITY_DN81297_c1_g1, TRINITY_DN81883_c1_g1, TRINITY_DN82477_c0_g3, TRINITY_DN83383_c2_g1, TRINITY_DN83985_c2_g1, TRINITY_DN86931_c1_g2
GO:0042035	0.000350962	0.999978	4	101	regulation of cytokine biosynthetic process	BP	0.0829425830814226	BP regulation of cytokine biosynthetic process	TRINITY_DN75935_c4_g2, TRINITY_DN77509_c7_g1, TRINITY_DN77567_c6_g5, TRINITY_DN78060_c3_g1
GO:0000052	0.000357304	0.999997	2	9	citrulline metabolic process	BP	0.0833857388907367	BP citrulline metabolic process	TRINITY_DN77786_c0_g1, TRINITY_DN87217_c3_g1
GO:1901223	0.000397451	0.999997	2	11	negative regulation of NIK/NF-kappaB signaling	BP	0.091609963240226	BP negative regulation of NIK/NF-kappaB signaling	TRINITY_DN82026_c2_g1, TRINITY_DN82026_c2_g3
GO:0050867	0.000405402	0.999927	8	400	positive regulation of cell activation	BP	0.0923031336570684	BP positive regulation of cell activation	TRINITY_DN79105_c10_g1, TRINITY_DN79194_c1_g1, TRINITY_DN81297_c1_g1, TRINITY_DN81883_c1_g1, TRINITY_DN82477_c0_g3, TRINITY_DN83383_c2_g1, TRINITY_DN83985_c2_g1, TRINITY_DN86931_c1_g2
GO:0032673	0.000460916	0.999984	3	35	regulation of interleukin-4 production	BP	0.103431448588451	BP regulation of interleukin-4 production	TRINITY_DN75935_c4_g2, TRINITY_DN77567_c6_g5, TRINITY_DN81883_c1_g1
GO:1901222	0.000465358	0.999984	3	50	regulation of NIK/NF-kappaB signaling	BP	0.103431448588451	BP regulation of NIK/NF-kappaB signaling	TRINITY_DN82026_c2_g1, TRINITY_DN82026_c2_g3, TRINITY_DN83507_c1_g1
GO:0044459	0.000479252	0.999831	18	2176	plasma membrane part	CC	0.105266224370092	CC plasma membrane part	TRINITY_DN74824_c0_g1, TRINITY_DN75408_c0_g1, TRINITY_DN77843_c0_g1, TRINITY_DN78681_c6_g1, TRINITY_DN79105_c10_g1, TRINITY_DN79194_c1_g1, TRINITY_DN80129_c4_g1, TRINITY_DN80984_c10_g1, TRINITY_DN81297_c1_g1, TRINITY_DN81883_c1_g1, TRINITY_DN82026_c2_g1, TRINITY_DN82026_c2_g3, TRINITY_DN82477_c0_g3, TRINITY_DN83383_c2_g1, TRINITY_DN83985_c2_g1, TRINITY_DN86887_c0_g1, TRINITY_DN86956_c1_g4, TRINIT…
GO:0065007	0.000491735	0.999736	55	10859	biological regulation	BP	0.106752294001759	BP biological regulation	TRINITY_DN1198_c0_g1, TRINITY_DN74189_c0_g3, TRINITY_DN74641_c0_g1, TRINITY_DN74641_c0_g2, TRINITY_DN74824_c0_g1, TRINITY_DN75408_c0_g1, TRINITY_DN75438_c0_g1, TRINITY_DN75909_c0_g1, TRINITY_DN75935_c4_g2, TRINITY_DN76048_c0_g2, TRINITY_DN76070_c0_g1, TRINITY_DN76276_c7_g1, TRINITY_DN77451_c0_g2, TRINITY_DN77509_c7_g1, TRINITY_DN77567_c6_g5, TRINITY_DN77593_c0_g2, TRINITY_DN77608_c7_g2, TRINITY_D…
GO:0022408	0.000500613	0.99995	5	164	negative regulation of cell-cell adhesion	BP	0.107430426208699	BP negative regulation of cell-cell adhesion	TRINITY_DN77567_c6_g5, TRINITY_DN79105_c10_g1, TRINITY_DN81883_c1_g1, TRINITY_DN82029_c6_g1, TRINITY_DN82956_c10_g1
GO:0005525	0.000514477	0.999904	8	482	GTP binding	MF	0.109151027922822	MF GTP binding	TRINITY_DN78083_c0_g3, TRINITY_DN80329_c0_g1, TRINITY_DN83443_c0_g1, TRINITY_DN87497_c9_g2, TRINITY_DN87497_c9_g3, TRINITY_DN87497_c9_g4, TRINITY_DN87497_c9_g7, TRINITY_DN87497_c9_g9
GO:0032561	0.000549104	0.999896	8	491	guanyl ribonucleotide binding	MF	0.114950396688378	MF guanyl ribonucleotide binding	TRINITY_DN78083_c0_g3, TRINITY_DN80329_c0_g1, TRINITY_DN83443_c0_g1, TRINITY_DN87497_c9_g2, TRINITY_DN87497_c9_g3, TRINITY_DN87497_c9_g4, TRINITY_DN87497_c9_g7, TRINITY_DN87497_c9_g9
GO:0019001	0.000554126	0.999895	8	492	guanyl nucleotide binding	MF	0.114950396688378	MF guanyl nucleotide binding	TRINITY_DN78083_c0_g3, TRINITY_DN80329_c0_g1, TRINITY_DN83443_c0_g1, TRINITY_DN87497_c9_g2, TRINITY_DN87497_c9_g3, TRINITY_DN87497_c9_g4, TRINITY_DN87497_c9_g7, TRINITY_DN87497_c9_g9
GO:0005267	0.000577373	0.999979	3	56	potassium channel activity	MF	0.115931067900857	MF potassium channel activity	TRINITY_DN78681_c6_g1, TRINITY_DN80984_c10_g1, TRINITY_DN87445_c2_g1
GO:0001835	0.000583692	0.999995	2	9	blastocyst hatching	BP	0.115931067900857	BP blastocyst hatching	TRINITY_DN76151_c1_g1, TRINITY_DN76151_c1_g3
GO:0035188	0.000583692	0.999995	2	9	hatching	BP	0.115931067900857	BP hatching	TRINITY_DN76151_c1_g1, TRINITY_DN76151_c1_g3
GO:0071684	0.000583692	0.999995	2	9	organism emergence from protective structure	BP	0.115931067900857	BP organism emergence from protective structure	TRINITY_DN76151_c1_g1, TRINITY_DN76151_c1_g3
GO:0006958	0.000595354	0.999903	7	199	complement activation, classical pathway	BP	0.117002725059002	BP complement activation, classical pathway	TRINITY_DN79194_c1_g1, TRINITY_DN81297_c1_g1, TRINITY_DN82469_c0_g1, TRINITY_DN83167_c0_g1, TRINITY_DN83383_c2_g1, TRINITY_DN83985_c2_g1, TRINITY_DN84404_c1_g1
GO:0017014	0.000620213	0.999994	2	8	protein nitrosylation	BP	0.119374984061257	BP protein nitrosylation	TRINITY_DN74641_c0_g1, TRINITY_DN74641_c0_g2
GO:0018119	0.000620213	0.999994	2	8	peptidyl-cysteine S-nitrosylation	BP	0.119374984061257	BP peptidyl-cysteine S-nitrosylation	TRINITY_DN74641_c0_g1, TRINITY_DN74641_c0_g2
GO:0044793	0.000654957	0.999993	2	11	negative regulation by host of viral process	BP	0.124775922731313	BP negative regulation by host of viral process	TRINITY_DN77593_c0_g2, TRINITY_DN79105_c10_g1
GO:0002252	0.000665491	0.999827	11	685	immune effector process	BP	0.125502148712895	BP immune effector process	TRINITY_DN77567_c6_g5, TRINITY_DN78737_c9_g1, TRINITY_DN79194_c1_g1, TRINITY_DN81297_c1_g1, TRINITY_DN81883_c1_g1, TRINITY_DN82469_c0_g1, TRINITY_DN83167_c0_g1, TRINITY_DN83383_c2_g1, TRINITY_DN83985_c2_g1, TRINITY_DN84404_c1_g1, TRINITY_DN86887_c0_g1
GO:0050851	0.00067344	0.999907	6	211	antigen receptor-mediated signaling pathway	BP	0.125731189207063	BP antigen receptor-mediated signaling pathway	TRINITY_DN79194_c1_g1, TRINITY_DN81297_c1_g1, TRINITY_DN81883_c1_g1, TRINITY_DN83383_c2_g1, TRINITY_DN83985_c2_g1, TRINITY_DN86931_c1_g2
GO:0042089	0.000696773	0.999992	2	13	cytokine biosynthetic process	BP	0.128799566709505	BP cytokine biosynthetic process	TRINITY_DN74189_c0_g3, TRINITY_DN83795_c2_g5
GO:0018195	0.000706946	0.999992	2	15	peptidyl-arginine modification	BP	0.129398854209191	BP peptidyl-arginine modification	TRINITY_DN77786_c0_g1, TRINITY_DN87217_c3_g1
GO:0042129	0.000777763	0.999914	5	175	regulation of T cell proliferation	BP	0.140978938906	BP regulation of T cell proliferation	TRINITY_DN77567_c6_g5, TRINITY_DN79105_c10_g1, TRINITY_DN81883_c1_g1, TRINITY_DN82029_c6_g1, TRINITY_DN82956_c10_g1
GO:0050542	0.000817365	0.999991	2	9	icosanoid binding	MF	0.143964123757955	MF icosanoid binding	TRINITY_DN74641_c0_g1, TRINITY_DN74641_c0_g2
GO:0050544	0.000817365	0.999991	2	9	arachidonic acid binding	MF	0.143964123757955	MF arachidonic acid binding	TRINITY_DN74641_c0_g1, TRINITY_DN74641_c0_g2
GO:1901567	0.000817365	0.999991	2	9	fatty acid derivative binding	MF	0.143964123757955	MF fatty acid derivative binding	TRINITY_DN74641_c0_g1, TRINITY_DN74641_c0_g2
GO:0014002	0.000911948	0.999988	2	15	astrocyte development	BP	0.159122209635685	BP astrocyte development	TRINITY_DN74641_c0_g1, TRINITY_DN74641_c0_g2
GO:0048522	0.000958338	0.999556	29	4948	positive regulation of cellular process	BP	0.165275647975206	BP positive regulation of cellular process	TRINITY_DN1198_c0_g1, TRINITY_DN74189_c0_g3, TRINITY_DN74641_c0_g1, TRINITY_DN74641_c0_g2, TRINITY_DN75909_c0_g1, TRINITY_DN76276_c7_g1, TRINITY_DN77451_c0_g2, TRINITY_DN77509_c7_g1, TRINITY_DN77567_c6_g5, TRINITY_DN77593_c0_g2, TRINITY_DN79105_c10_g1, TRINITY_DN79194_c1_g1, TRINITY_DN79244_c8_g2, TRINITY_DN79439_c7_g1, TRINITY_DN80989_c0_g2, TRINITY_DN81297_c1_g1, TRINITY_DN81310_c4_g9, TRINITY_…
GO:0050543	0.000970452	0.999988	2	10	icosatetraenoic acid binding	MF	0.165275647975206	MF icosatetraenoic acid binding	TRINITY_DN74641_c0_g1, TRINITY_DN74641_c0_g2
GO:0006953	0.000973772	0.999957	3	50	acute-phase response	BP	0.165275647975206	BP acute-phase response	TRINITY_DN82956_c10_g1, TRINITY_DN85301_c7_g2, TRINITY_DN85779_c4_g3
GO:0060192	0.00100252	0.999986	2	16	negative regulation of lipase activity	BP	0.168622564934852	BP negative regulation of lipase activity	TRINITY_DN77451_c0_g2, TRINITY_DN77778_c6_g1
GO:0006956	0.00102135	0.999817	7	223	complement activation	BP	0.169022895899273	BP complement activation	TRINITY_DN79194_c1_g1, TRINITY_DN81297_c1_g1, TRINITY_DN82469_c0_g1, TRINITY_DN83167_c0_g1, TRINITY_DN83383_c2_g1, TRINITY_DN83985_c2_g1, TRINITY_DN84404_c1_g1
GO:0001775	0.0010314	0.99976	9	712	cell activation	BP	0.169022895899273	BP cell activation	TRINITY_DN75408_c0_g1, TRINITY_DN76276_c7_g1, TRINITY_DN77509_c7_g1, TRINITY_DN77567_c6_g5, TRINITY_DN78737_c9_g1, TRINITY_DN82026_c2_g1, TRINITY_DN82026_c2_g3, TRINITY_DN82956_c10_g1, TRINITY_DN86887_c0_g1
GO:0042107	0.00103206	0.999986	2	15	cytokine metabolic process	BP	0.169022895899273	BP cytokine metabolic process	TRINITY_DN74189_c0_g3, TRINITY_DN83795_c2_g5
GO:0050776	0.0010461	0.999693	12	951	regulation of immune response	BP	0.169832236567163	BP regulation of immune response	TRINITY_DN77608_c7_g2, TRINITY_DN79194_c1_g1, TRINITY_DN79942_c0_g1, TRINITY_DN81297_c1_g1, TRINITY_DN81883_c1_g1, TRINITY_DN82469_c0_g1, TRINITY_DN82477_c0_g3, TRINITY_DN83167_c0_g1, TRINITY_DN83383_c2_g1, TRINITY_DN83985_c2_g1, TRINITY_DN84404_c1_g1, TRINITY_DN86931_c1_g2
GO:0008037	0.00107123	0.999873	5	157	cell recognition	BP	0.172412148861056	BP cell recognition	TRINITY_DN78681_c6_g1, TRINITY_DN79194_c1_g1, TRINITY_DN81297_c1_g1, TRINITY_DN83383_c2_g1, TRINITY_DN83985_c2_g1
GO:0015389	0.00111867	1	1	1	pyrimidine- and adenine-specific:sodium symporter activity	MF	0.176996476562657	MF pyrimidine- and adenine-specific:sodium symporter activity	TRINITY_DN74824_c0_g1
GO:0015390	0.00111867	1	1	1	purine-specific nucleoside:sodium symporter activity	MF	0.176996476562657	MF purine-specific nucleoside:sodium symporter activity	TRINITY_DN74824_c0_g1
GO:0006338	0.00115713	0.999901	4	154	chromatin remodeling	BP	0.181543455774109	BP chromatin remodeling	TRINITY_DN77786_c0_g1, TRINITY_DN79439_c7_g1, TRINITY_DN82846_c0_g1, TRINITY_DN87217_c3_g1
GO:0051251	0.00117724	0.999782	7	355	positive regulation of lymphocyte activation	BP	0.183159556366296	BP positive regulation of lymphocyte activation	TRINITY_DN79105_c10_g1, TRINITY_DN79194_c1_g1, TRINITY_DN81297_c1_g1, TRINITY_DN81883_c1_g1, TRINITY_DN83383_c2_g1, TRINITY_DN83985_c2_g1, TRINITY_DN86931_c1_g2
GO:0002523	0.00118871	0.999983	2	14	leukocyte migration involved in inflammatory response	BP	0.183414381233579	BP leukocyte migration involved in inflammatory response	TRINITY_DN74641_c0_g1, TRINITY_DN74641_c0_g2
GO:0065008	0.00133152	0.999473	19	2823	regulation of biological quality	BP	0.203765829372885	BP regulation of biological quality	TRINITY_DN74824_c0_g1, TRINITY_DN75438_c0_g1, TRINITY_DN76070_c0_g1, TRINITY_DN76276_c7_g1, TRINITY_DN77451_c0_g2, TRINITY_DN77593_c0_g2, TRINITY_DN77778_c6_g1, TRINITY_DN78060_c3_g1, TRINITY_DN78737_c9_g1, TRINITY_DN79105_c10_g1, TRINITY_DN79244_c8_g2, TRINITY_DN79738_c5_g2, TRINITY_DN79877_c4_g2, TRINITY_DN80894_c0_g1, TRINITY_DN80989_c0_g2, TRINITY_DN82956_c10_g1, TRINITY_DN85301_c7_g2, TRINIT…
GO:0034703	0.00135229	0.999932	3	70	cation channel complex	CC	0.204576103748315	CC cation channel complex	TRINITY_DN78681_c6_g1, TRINITY_DN80984_c10_g1, TRINITY_DN87445_c2_g1
GO:0032101	0.00135873	0.999671	9	808	regulation of response to external stimulus	BP	0.204576103748315	BP regulation of response to external stimulus	TRINITY_DN74641_c0_g1, TRINITY_DN74641_c0_g2, TRINITY_DN75438_c0_g1, TRINITY_DN77593_c0_g2, TRINITY_DN77608_c7_g2, TRINITY_DN79877_c4_g2, TRINITY_DN80894_c0_g1, TRINITY_DN82952_c0_g1, TRINITY_DN82956_c10_g1
GO:0002683	0.00139056	0.999735	7	434	negative regulation of immune system process	BP	0.20769403766862	BP negative regulation of immune system process	TRINITY_DN77567_c6_g5, TRINITY_DN77593_c0_g2, TRINITY_DN77608_c7_g2, TRINITY_DN79105_c10_g1, TRINITY_DN81883_c1_g1, TRINITY_DN82029_c6_g1, TRINITY_DN82956_c10_g1
GO:0071222	0.00141331	0.999873	4	141	cellular response to lipopolysaccharide	BP	0.20939192998315	BP cellular response to lipopolysaccharide	TRINITY_DN74189_c0_g3, TRINITY_DN77567_c6_g5, TRINITY_DN79244_c8_g2, TRINITY_DN79942_c0_g1
GO:0005886	0.00142436	0.999381	23	3377	plasma membrane	CC	0.20939192998315	CC plasma membrane	TRINITY_DN74641_c0_g1, TRINITY_DN74641_c0_g2, TRINITY_DN76048_c0_g2, TRINITY_DN76276_c7_g1, TRINITY_DN78681_c6_g1, TRINITY_DN78737_c9_g1, TRINITY_DN79105_c10_g1, TRINITY_DN80129_c4_g1, TRINITY_DN80374_c3_g3, TRINITY_DN81297_c1_g1, TRINITY_DN81883_c1_g1, TRINITY_DN82026_c2_g1, TRINITY_DN82026_c2_g3, TRINITY_DN82029_c6_g1, TRINITY_DN82469_c0_g1, TRINITY_DN82956_c10_g1, TRINITY_DN83167_c0_g1, TRINIT…
GO:0070742	0.00143725	0.999976	2	19	C2H2 zinc finger domain binding	MF	0.209636326861202	MF C2H2 zinc finger domain binding	TRINITY_DN79439_c7_g1, TRINITY_DN81310_c4_g9
GO:0098792	0.00145491	0.999925	3	68	xenophagy	BP	0.210566830027683	BP xenophagy	TRINITY_DN79877_c4_g2, TRINITY_DN80894_c0_g1, TRINITY_DN82952_c0_g1
GO:0050863	0.00152723	0.999751	6	315	regulation of T cell activation	BP	0.219333917235934	BP regulation of T cell activation	TRINITY_DN77567_c6_g5, TRINITY_DN79105_c10_g1, TRINITY_DN81883_c1_g1, TRINITY_DN82029_c6_g1, TRINITY_DN82956_c10_g1, TRINITY_DN86931_c1_g2
GO:0042571	0.00155945	0.999859	4	66	immunoglobulin complex, circulating	CC	0.222251827350418	CC immunoglobulin complex, circulating	TRINITY_DN79194_c1_g1, TRINITY_DN81297_c1_g1, TRINITY_DN83383_c2_g1, TRINITY_DN83985_c2_g1
GO:0036041	0.00163431	0.999972	2	15	long-chain fatty acid binding	MF	0.230247507732281	MF long-chain fatty acid binding	TRINITY_DN74641_c0_g1, TRINITY_DN74641_c0_g2
GO:1903037	0.00164022	0.999728	6	321	regulation of leukocyte cell-cell adhesion	BP	0.230247507732281	BP regulation of leukocyte cell-cell adhesion	TRINITY_DN77567_c6_g5, TRINITY_DN79105_c10_g1, TRINITY_DN81883_c1_g1, TRINITY_DN82029_c6_g1, TRINITY_DN82956_c10_g1, TRINITY_DN86931_c1_g2
GO:0015079	0.00166733	0.999909	3	81	potassium ion transmembrane transporter activity	MF	0.232305924206351	MF potassium ion transmembrane transporter activity	TRINITY_DN78681_c6_g1, TRINITY_DN80984_c10_g1, TRINITY_DN87445_c2_g1
GO:0022843	0.00168633	0.999908	3	73	voltage-gated cation channel activity	MF	0.233213361720776	MF voltage-gated cation channel activity	TRINITY_DN78681_c6_g1, TRINITY_DN80984_c10_g1, TRINITY_DN87445_c2_g1
GO:0019814	0.00174806	0.999836	4	71	immunoglobulin complex	CC	0.238822804228756	CC immunoglobulin complex	TRINITY_DN79194_c1_g1, TRINITY_DN81297_c1_g1, TRINITY_DN83383_c2_g1, TRINITY_DN83985_c2_g1
GO:0065009	0.00175248	0.999289	19	2770	regulation of molecular function	BP	0.238822804228756	BP regulation of molecular function	TRINITY_DN74641_c0_g1, TRINITY_DN74641_c0_g2, TRINITY_DN75438_c0_g1, TRINITY_DN75909_c0_g1, TRINITY_DN76276_c7_g1, TRINITY_DN77451_c0_g2, TRINITY_DN77593_c0_g2, TRINITY_DN77778_c6_g1, TRINITY_DN79105_c10_g1, TRINITY_DN79738_c5_g2, TRINITY_DN80989_c0_g2, TRINITY_DN82026_c2_g1, TRINITY_DN82026_c2_g3, TRINITY_DN82477_c0_g3, TRINITY_DN82771_c2_g1, TRINITY_DN82956_c10_g1, TRINITY_DN83443_c0_g1, TRINIT…
GO:0034987	0.00186123	0.999823	4	72	immunoglobulin receptor binding	MF	0.249890010509744	MF immunoglobulin receptor binding	TRINITY_DN79194_c1_g1, TRINITY_DN81297_c1_g1, TRINITY_DN83383_c2_g1, TRINITY_DN83985_c2_g1
GO:0045321	0.00186714	0.999573	8	610	leukocyte activation	BP	0.249890010509744	BP leukocyte activation	TRINITY_DN75408_c0_g1, TRINITY_DN76276_c7_g1, TRINITY_DN77509_c7_g1, TRINITY_DN77567_c6_g5, TRINITY_DN78737_c9_g1, TRINITY_DN82026_c2_g1, TRINITY_DN82026_c2_g3, TRINITY_DN86887_c0_g1
GO:0071219	0.00188565	0.999816	4	154	cellular response to molecule of bacterial origin	BP	0.249890010509744	BP cellular response to molecule of bacterial origin	TRINITY_DN74189_c0_g3, TRINITY_DN77567_c6_g5, TRINITY_DN79244_c8_g2, TRINITY_DN79942_c0_g1
GO:0044699	0.00188723	0.99893	52	10920	single-organism process	BP	0.249890010509744	BP single-organism process	TRINITY_DN1198_c0_g1, TRINITY_DN74189_c0_g3, TRINITY_DN74641_c0_g1, TRINITY_DN74641_c0_g2, TRINITY_DN74824_c0_g1, TRINITY_DN75408_c0_g1, TRINITY_DN75438_c0_g1, TRINITY_DN75909_c0_g1, TRINITY_DN76048_c0_g2, TRINITY_DN76070_c0_g1, TRINITY_DN76151_c1_g1, TRINITY_DN76151_c1_g3, TRINITY_DN76276_c7_g1, TRINITY_DN77451_c0_g2, TRINITY_DN77509_c7_g1, TRINITY_DN77567_c6_g5, TRINITY_DN77593_c0_g2, TRINITY_D…
GO:0034110	0.00204418	0.999646	6	337	regulation of homotypic cell-cell adhesion	BP	0.265192388456266	BP regulation of homotypic cell-cell adhesion	TRINITY_DN77567_c6_g5, TRINITY_DN79105_c10_g1, TRINITY_DN81883_c1_g1, TRINITY_DN82029_c6_g1, TRINITY_DN82956_c10_g1, TRINITY_DN86931_c1_g2
GO:0032501	0.00204435	0.999203	17	2571	multicellular organismal process	BP	0.265192388456266	BP multicellular organismal process	TRINITY_DN75438_c0_g1, TRINITY_DN75909_c0_g1, TRINITY_DN76048_c0_g2, TRINITY_DN76151_c1_g1, TRINITY_DN76151_c1_g3, TRINITY_DN77567_c6_g5, TRINITY_DN77593_c0_g2, TRINITY_DN77786_c0_g1, TRINITY_DN78292_c0_g1, TRINITY_DN78629_c10_g4, TRINITY_DN78681_c6_g1, TRINITY_DN79439_c7_g1, TRINITY_DN82771_c2_g1, TRINITY_DN82952_c0_g1, TRINITY_DN82956_c10_g1, TRINITY_DN85301_c7_g2, TRINITY_DN87217_c3_g1
GO:0001817	0.0020454	0.999525	8	620	regulation of cytokine production	BP	0.265192388456266	BP regulation of cytokine production	TRINITY_DN75935_c4_g2, TRINITY_DN77509_c7_g1, TRINITY_DN77567_c6_g5, TRINITY_DN77593_c0_g2, TRINITY_DN77608_c7_g2, TRINITY_DN78060_c3_g1, TRINITY_DN79105_c10_g1, TRINITY_DN81883_c1_g1
GO:0050670	0.00211562	0.999706	5	226	regulation of lymphocyte proliferation	BP	0.272404150154366	BP regulation of lymphocyte proliferation	TRINITY_DN77567_c6_g5, TRINITY_DN79105_c10_g1, TRINITY_DN81883_c1_g1, TRINITY_DN82029_c6_g1, TRINITY_DN82956_c10_g1
GO:0032944	0.00216404	0.999697	5	228	regulation of mononuclear cell proliferation	BP	0.27673055725534	BP regulation of mononuclear cell proliferation	TRINITY_DN77567_c6_g5, TRINITY_DN79105_c10_g1, TRINITY_DN81883_c1_g1, TRINITY_DN82029_c6_g1, TRINITY_DN82956_c10_g1
GO:0019370	0.00222039	0.999955	2	17	leukotriene biosynthetic process	BP	0.282004486095408	BP leukotriene biosynthetic process	TRINITY_DN76048_c0_g2, TRINITY_DN77509_c7_g1
GO:0006910	0.0022997	0.999767	4	82	phagocytosis, recognition	BP	0.290103647996387	BP phagocytosis, recognition	TRINITY_DN79194_c1_g1, TRINITY_DN81297_c1_g1, TRINITY_DN83383_c2_g1, TRINITY_DN83985_c2_g1
GO:0007162	0.00234765	0.999665	5	258	negative regulation of cell adhesion	BP	0.292299831589623	BP negative regulation of cell adhesion	TRINITY_DN77567_c6_g5, TRINITY_DN79105_c10_g1, TRINITY_DN81883_c1_g1, TRINITY_DN82029_c6_g1, TRINITY_DN82956_c10_g1
GO:0006954	0.00234842	0.999508	7	473	inflammatory response	BP	0.292299831589623	BP inflammatory response	TRINITY_DN76048_c0_g2, TRINITY_DN79942_c0_g1, TRINITY_DN81883_c1_g1, TRINITY_DN82477_c0_g3, TRINITY_DN82956_c10_g1, TRINITY_DN85301_c7_g2, TRINITY_DN85779_c4_g3
GO:0070663	0.00245039	0.999647	5	234	regulation of leukocyte proliferation	BP	0.30297190894754	BP regulation of leukocyte proliferation	TRINITY_DN77567_c6_g5, TRINITY_DN79105_c10_g1, TRINITY_DN81883_c1_g1, TRINITY_DN82029_c6_g1, TRINITY_DN82956_c10_g1
GO:0071396	0.00248836	0.999552	6	392	cellular response to lipid	BP	0.305642935572712	BP cellular response to lipid	TRINITY_DN74189_c0_g3, TRINITY_DN77567_c6_g5, TRINITY_DN79244_c8_g2, TRINITY_DN79942_c0_g1, TRINITY_DN80894_c0_g1, TRINITY_DN80989_c0_g2
GO:1902532	0.00254	0.99954	6	467	negative regulation of intracellular signal transduction	BP	0.307653841050414	BP negative regulation of intracellular signal transduction	TRINITY_DN75909_c0_g1, TRINITY_DN79105_c10_g1, TRINITY_DN79942_c0_g1, TRINITY_DN82026_c2_g1, TRINITY_DN82026_c2_g3, TRINITY_DN82956_c10_g1
GO:0044788	0.00256517	0.999943	2	20	modulation by host of viral process	BP	0.307653841050414	BP modulation by host of viral process	TRINITY_DN77593_c0_g2, TRINITY_DN79105_c10_g1
GO:0030193	0.00257065	0.999837	3	84	regulation of blood coagulation	BP	0.307653841050414	BP regulation of blood coagulation	TRINITY_DN74641_c0_g1, TRINITY_DN74641_c0_g2, TRINITY_DN82956_c10_g1
GO:1900046	0.00257065	0.999837	3	84	regulation of hemostasis	BP	0.307653841050414	BP regulation of hemostasis	TRINITY_DN74641_c0_g1, TRINITY_DN74641_c0_g2, TRINITY_DN82956_c10_g1
GO:0051047	0.00260344	0.999527	6	383	positive regulation of secretion	BP	0.309313079815018	BP positive regulation of secretion	TRINITY_DN74641_c0_g1, TRINITY_DN74641_c0_g2, TRINITY_DN79105_c10_g1, TRINITY_DN81883_c1_g1, TRINITY_DN82477_c0_g3, TRINITY_DN82956_c10_g1
GO:0046320	0.00261765	0.999939	2	30	regulation of fatty acid oxidation	BP	0.309313079815018	BP regulation of fatty acid oxidation	TRINITY_DN77451_c0_g2, TRINITY_DN80894_c0_g1
GO:0072562	0.00264891	0.99952	6	219	blood microparticle	CC	0.311038361231229	CC blood microparticle	TRINITY_DN77778_c6_g1, TRINITY_DN79194_c1_g1, TRINITY_DN81297_c1_g1, TRINITY_DN82956_c10_g1, TRINITY_DN83383_c2_g1, TRINITY_DN83985_c2_g1
GO:0016209	0.00268336	0.999828	3	68	antioxidant activity	MF	0.313115077597503	MF antioxidant activity	TRINITY_DN74641_c0_g1, TRINITY_DN74641_c0_g2, TRINITY_DN85779_c4_g3
GO:0071216	0.00273013	0.999705	4	175	cellular response to biotic stimulus	BP	0.316592838510228	BP cellular response to biotic stimulus	TRINITY_DN74189_c0_g3, TRINITY_DN77567_c6_g5, TRINITY_DN79244_c8_g2, TRINITY_DN79942_c0_g1
GO:0035711	0.00277566	1	1	1	T-helper 1 cell activation	BP	0.319069347186099	BP T-helper 1 cell activation	TRINITY_DN77567_c6_g5
GO:0002793	0.00278566	0.999818	3	88	positive regulation of peptide secretion	BP	0.319069347186099	BP positive regulation of peptide secretion	TRINITY_DN74641_c0_g1, TRINITY_DN74641_c0_g2, TRINITY_DN81883_c1_g1
GO:0043549	0.00282485	0.999308	8	828	regulation of kinase activity	BP	0.320024738721909	BP regulation of kinase activity	TRINITY_DN75438_c0_g1, TRINITY_DN77593_c0_g2, TRINITY_DN79105_c10_g1, TRINITY_DN79738_c5_g2, TRINITY_DN82771_c2_g1, TRINITY_DN82956_c10_g1, TRINITY_DN83507_c1_g1, TRINITY_DN86956_c1_g4
GO:0030194	0.00284543	0.999932	2	25	positive regulation of blood coagulation	BP	0.320024738721909	BP positive regulation of blood coagulation	TRINITY_DN74641_c0_g1, TRINITY_DN74641_c0_g2
GO:1900048	0.00284543	0.999932	2	25	positive regulation of hemostasis	BP	0.320024738721909	BP positive regulation of hemostasis	TRINITY_DN74641_c0_g1, TRINITY_DN74641_c0_g2
GO:0031347	0.00287193	0.999296	8	675	regulation of defense response	BP	0.321071048846643	BP regulation of defense response	TRINITY_DN74641_c0_g1, TRINITY_DN74641_c0_g2, TRINITY_DN75438_c0_g1, TRINITY_DN77608_c7_g2, TRINITY_DN79877_c4_g2, TRINITY_DN79942_c0_g1, TRINITY_DN80894_c0_g1, TRINITY_DN82952_c0_g1
GO:0006911	0.00302178	0.999668	4	93	phagocytosis, engulfment	BP	0.335812838347741	BP phagocytosis, engulfment	TRINITY_DN79194_c1_g1, TRINITY_DN81297_c1_g1, TRINITY_DN83383_c2_g1, TRINITY_DN83985_c2_g1
GO:0050818	0.00306513	0.999793	3	89	regulation of coagulation	BP	0.338615760530441	BP regulation of coagulation	TRINITY_DN74641_c0_g1, TRINITY_DN74641_c0_g2, TRINITY_DN82956_c10_g1
GO:0050729	0.00308527	0.999791	3	86	positive regulation of inflammatory response	BP	0.338834695130478	BP positive regulation of inflammatory response	TRINITY_DN74641_c0_g1, TRINITY_DN74641_c0_g2, TRINITY_DN75438_c0_g1
GO:0016045	0.00313861	0.999924	2	17	detection of bacterium	BP	0.340684633762912	BP detection of bacterium	TRINITY_DN77608_c7_g2, TRINITY_DN81883_c1_g1
GO:0098543	0.00313861	0.999924	2	17	detection of other organism	BP	0.340684633762912	BP detection of other organism	TRINITY_DN77608_c7_g2, TRINITY_DN81883_c1_g1
GO:0035987	0.00322294	0.999917	2	33	endodermal cell differentiation	BP	0.347816967496959	BP endodermal cell differentiation	TRINITY_DN75909_c0_g1, TRINITY_DN78292_c0_g1
GO:0010324	0.00349387	0.9996	4	103	membrane invagination	BP	0.373844490284616	BP membrane invagination	TRINITY_DN79194_c1_g1, TRINITY_DN81297_c1_g1, TRINITY_DN83383_c2_g1, TRINITY_DN83985_c2_g1
GO:0050789	0.00350417	0.99796	50	10432	regulation of biological process	BP	0.373844490284616	BP regulation of biological process	TRINITY_DN1198_c0_g1, TRINITY_DN74189_c0_g3, TRINITY_DN74641_c0_g1, TRINITY_DN74641_c0_g2, TRINITY_DN75408_c0_g1, TRINITY_DN75438_c0_g1, TRINITY_DN75909_c0_g1, TRINITY_DN75935_c4_g2, TRINITY_DN76048_c0_g2, TRINITY_DN76276_c7_g1, TRINITY_DN77451_c0_g2, TRINITY_DN77509_c7_g1, TRINITY_DN77567_c6_g5, TRINITY_DN77593_c0_g2, TRINITY_DN77608_c7_g2, TRINITY_DN77778_c6_g1, TRINITY_DN77786_c0_g1, TRINITY_D…
GO:0035359	0.00370822	0.999997	1	2	negative regulation of peroxisome proliferator activated receptor signaling pathway	BP	0.391802260073143	BP negative regulation of peroxisome proliferator activated receptor signaling pathway	TRINITY_DN77451_c0_g2
GO:0090575	0.00384679	0.999718	3	106	RNA polymerase II transcription factor complex	CC	0.391802260073143	CC RNA polymerase II transcription factor complex	TRINITY_DN1198_c0_g1, TRINITY_DN77567_c6_g5, TRINITY_DN80989_c0_g2
GO:0009893	0.00384749	0.99825	21	3605	positive regulation of metabolic process	BP	0.391802260073143	BP positive regulation of metabolic process	TRINITY_DN1198_c0_g1, TRINITY_DN74189_c0_g3, TRINITY_DN74641_c0_g1, TRINITY_DN74641_c0_g2, TRINITY_DN75909_c0_g1, TRINITY_DN76276_c7_g1, TRINITY_DN77451_c0_g2, TRINITY_DN77509_c7_g1, TRINITY_DN77567_c6_g5, TRINITY_DN77593_c0_g2, TRINITY_DN77778_c6_g1, TRINITY_DN79105_c10_g1, TRINITY_DN79244_c8_g2, TRINITY_DN80989_c0_g2, TRINITY_DN81310_c4_g9, TRINITY_DN82477_c0_g3, TRINITY_DN82771_c2_g1, TRINITY_…
GO:0050820	0.00385088	0.999892	2	29	positive regulation of coagulation	BP	0.391802260073143	BP positive regulation of coagulation	TRINITY_DN74641_c0_g1, TRINITY_DN74641_c0_g2
GO:0005345	0.0038567	0.999996	1	2	purine nucleobase transmembrane transporter activity	MF	0.391802260073143	MF purine nucleobase transmembrane transporter activity	TRINITY_DN74824_c0_g1
GO:0005350	0.0038567	0.999996	1	2	pyrimidine nucleobase transmembrane transporter activity	MF	0.391802260073143	MF pyrimidine nucleobase transmembrane transporter activity	TRINITY_DN74824_c0_g1
GO:1904823	0.0038567	0.999996	1	2	purine nucleobase transmembrane transport	BP	0.391802260073143	BP purine nucleobase transmembrane transport	TRINITY_DN74824_c0_g1
GO:0005244	0.00386136	0.999716	3	104	voltage-gated ion channel activity	MF	0.391802260073143	MF voltage-gated ion channel activity	TRINITY_DN78681_c6_g1, TRINITY_DN80984_c10_g1, TRINITY_DN87445_c2_g1
GO:0022832	0.00386136	0.999716	3	104	voltage-gated channel activity	MF	0.391802260073143	MF voltage-gated channel activity	TRINITY_DN78681_c6_g1, TRINITY_DN80984_c10_g1, TRINITY_DN87445_c2_g1
GO:0007166	0.00420825	0.998289	16	2234	cell surface receptor signaling pathway	BP	0.424691852439695	BP cell surface receptor signaling pathway	TRINITY_DN75408_c0_g1, TRINITY_DN79194_c1_g1, TRINITY_DN79244_c8_g2, TRINITY_DN80894_c0_g1, TRINITY_DN81297_c1_g1, TRINITY_DN81883_c1_g1, TRINITY_DN82026_c2_g1, TRINITY_DN82026_c2_g3, TRINITY_DN82469_c0_g1, TRINITY_DN82477_c0_g3, TRINITY_DN83167_c0_g1, TRINITY_DN83383_c2_g1, TRINITY_DN83985_c2_g1, TRINITY_DN84404_c1_g1, TRINITY_DN86931_c1_g2, TRINITY_DN86956_c1_g4
GO:0050790	0.00424512	0.998386	14	2051	regulation of catalytic activity	BP	0.42610927764188	BP regulation of catalytic activity	TRINITY_DN74641_c0_g1, TRINITY_DN74641_c0_g2, TRINITY_DN75438_c0_g1, TRINITY_DN75909_c0_g1, TRINITY_DN77451_c0_g2, TRINITY_DN77593_c0_g2, TRINITY_DN77778_c6_g1, TRINITY_DN79105_c10_g1, TRINITY_DN79738_c5_g2, TRINITY_DN82477_c0_g3, TRINITY_DN82771_c2_g1, TRINITY_DN82956_c10_g1, TRINITY_DN83507_c1_g1, TRINITY_DN86956_c1_g4
GO:0050853	0.00428903	0.999479	4	114	B cell receptor signaling pathway	BP	0.427233296433083	BP B cell receptor signaling pathway	TRINITY_DN79194_c1_g1, TRINITY_DN81297_c1_g1, TRINITY_DN83383_c2_g1, TRINITY_DN83985_c2_g1
GO:0022407	0.00430208	0.999134	6	408	regulation of cell-cell adhesion	BP	0.427233296433083	BP regulation of cell-cell adhesion	TRINITY_DN77567_c6_g5, TRINITY_DN79105_c10_g1, TRINITY_DN81883_c1_g1, TRINITY_DN82029_c6_g1, TRINITY_DN82956_c10_g1, TRINITY_DN86931_c1_g2
GO:0001895	0.00432827	0.999872	2	26	retina homeostasis	BP	0.427559899495255	BP retina homeostasis	TRINITY_DN74824_c0_g1, TRINITY_DN77593_c0_g2
GO:0018198	0.00436414	0.999871	2	23	peptidyl-cysteine modification	BP	0.428833899006162	BP peptidyl-cysteine modification	TRINITY_DN74641_c0_g1, TRINITY_DN74641_c0_g2
GO:0032753	0.00444406	0.999867	2	25	positive regulation of interleukin-4 production	BP	0.433329758259493	BP positive regulation of interleukin-4 production	TRINITY_DN75935_c4_g2, TRINITY_DN77567_c6_g5
GO:0031349	0.00445631	0.999261	5	311	positive regulation of defense response	BP	0.433329758259493	BP positive regulation of defense response	TRINITY_DN74641_c0_g1, TRINITY_DN74641_c0_g2, TRINITY_DN75438_c0_g1, TRINITY_DN77608_c7_g2, TRINITY_DN79942_c0_g1
GO:0042311	0.00463321	0.999858	2	26	vasodilation	BP	0.448197301891139	BP vasodilation	TRINITY_DN82956_c10_g1, TRINITY_DN85301_c7_g2
GO:0050873	0.00471431	0.999852	2	33	brown fat cell differentiation	BP	0.452220209231875	BP brown fat cell differentiation	TRINITY_DN75438_c0_g1, TRINITY_DN77567_c6_g5
GO:0070461	0.00472324	0.999851	2	37	SAGA-type complex	CC	0.452220209231875	CC SAGA-type complex	TRINITY_DN1198_c0_g1, TRINITY_DN87049_c3_g1
GO:0002230	0.0047581	0.999624	3	101	positive regulation of defense response to virus by host	BP	0.453233156914185	BP positive regulation of defense response to virus by host	TRINITY_DN79877_c4_g2, TRINITY_DN80894_c0_g1, TRINITY_DN82952_c0_g1
GO:0001618	0.00478872	0.99985	2	27	virus receptor activity	MF	0.453651203136579	MF virus receptor activity	TRINITY_DN79105_c10_g1, TRINITY_DN81883_c1_g1
GO:0060191	0.00481108	0.999618	3	97	regulation of lipase activity	BP	0.453651203136579	BP regulation of lipase activity	TRINITY_DN77451_c0_g2, TRINITY_DN77778_c6_g1, TRINITY_DN82477_c0_g3
GO:0002432	0.00498196	0.999994	1	2	granuloma formation	BP	0.467402787274977	BP granuloma formation	TRINITY_DN77567_c6_g5
GO:0004872	0.00508448	0.998628	8	862	receptor activity	MF	0.472576088456828	MF receptor activity	TRINITY_DN77608_c7_g2, TRINITY_DN77843_c0_g1, TRINITY_DN79105_c10_g1, TRINITY_DN81883_c1_g1, TRINITY_DN82026_c2_g1, TRINITY_DN82026_c2_g3, TRINITY_DN86887_c0_g1, TRINITY_DN86956_c1_g4
GO:0042222	0.00511304	1	1	1	interleukin-1 biosynthetic process	BP	0.472576088456828	BP interleukin-1 biosynthetic process	TRINITY_DN83795_c2_g5
GO:0050720	0.00511304	1	1	1	interleukin-1 beta biosynthetic process	BP	0.472576088456828	BP interleukin-1 beta biosynthetic process	TRINITY_DN83795_c2_g5
GO:0001541	0.00514863	0.999829	2	41	ovarian follicle development	BP	0.473521828097469	BP ovarian follicle development	TRINITY_DN1198_c0_g1, TRINITY_DN77567_c6_g5
GO:0045575	0.00533335	0.999993	1	2	basophil activation	BP	0.486194712224154	BP basophil activation	TRINITY_DN77509_c7_g1
GO:0009968	0.00533851	0.998293	10	1198	negative regulation of signal transduction	BP	0.486194712224154	BP negative regulation of signal transduction	TRINITY_DN75909_c0_g1, TRINITY_DN76276_c7_g1, TRINITY_DN77451_c0_g2, TRINITY_DN77593_c0_g2, TRINITY_DN79105_c10_g1, TRINITY_DN79942_c0_g1, TRINITY_DN82026_c2_g1, TRINITY_DN82026_c2_g3, TRINITY_DN82029_c6_g1, TRINITY_DN82956_c10_g1
GO:0051346	0.00544993	0.999051	5	341	negative regulation of hydrolase activity	BP	0.49393313385061	BP negative regulation of hydrolase activity	TRINITY_DN75909_c0_g1, TRINITY_DN77451_c0_g2, TRINITY_DN77593_c0_g2, TRINITY_DN77778_c6_g1, TRINITY_DN82956_c10_g1
GO:0001716	0.00552933	0.999992	1	2	L-amino-acid oxidase activity	MF	0.497131616603917	MF L-amino-acid oxidase activity	TRINITY_DN76070_c0_g1
GO:0050794	0.00553848	0.996728	47	9902	regulation of cellular process	BP	0.497131616603917	BP regulation of cellular process	TRINITY_DN1198_c0_g1, TRINITY_DN74189_c0_g3, TRINITY_DN74641_c0_g1, TRINITY_DN74641_c0_g2, TRINITY_DN75408_c0_g1, TRINITY_DN75438_c0_g1, TRINITY_DN75909_c0_g1, TRINITY_DN75935_c4_g2, TRINITY_DN76276_c7_g1, TRINITY_DN77451_c0_g2, TRINITY_DN77509_c7_g1, TRINITY_DN77567_c6_g5, TRINITY_DN77593_c0_g2, TRINITY_DN77608_c7_g2, TRINITY_DN77778_c6_g1, TRINITY_DN77786_c0_g1, TRINITY_DN78060_c3_g1, TRINITY_D…
GO:0051338	0.00559281	0.998467	8	922	regulation of transferase activity	BP	0.498753247635596	BP regulation of transferase activity	TRINITY_DN75438_c0_g1, TRINITY_DN77593_c0_g2, TRINITY_DN79105_c10_g1, TRINITY_DN79738_c5_g2, TRINITY_DN82771_c2_g1, TRINITY_DN82956_c10_g1, TRINITY_DN83507_c1_g1, TRINITY_DN86956_c1_g4
GO:0033860	0.00560997	0.999992	1	2	regulation of NAD(P)H oxidase activity	BP	0.498753247635596	BP regulation of NAD(P)H oxidase activity	TRINITY_DN79738_c5_g2
GO:0050691	0.00566159	0.999523	3	108	regulation of defense response to virus by host	BP	0.498911283258552	BP regulation of defense response to virus by host	TRINITY_DN79877_c4_g2, TRINITY_DN80894_c0_g1, TRINITY_DN82952_c0_g1
GO:0030574	0.0056652	0.999803	2	37	collagen catabolic process	BP	0.498911283258552	BP collagen catabolic process	TRINITY_DN75909_c0_g1, TRINITY_DN78292_c0_g1
GO:1990595	0.00569667	0.999992	1	2	mast cell secretagogue receptor activity	MF	0.499328199488515	MF mast cell secretagogue receptor activity	TRINITY_DN86887_c0_g1
GO:0044243	0.00584305	0.999794	2	38	multicellular organism catabolic process	BP	0.503685723970857	BP multicellular organism catabolic process	TRINITY_DN75909_c0_g1, TRINITY_DN78292_c0_g1
GO:1900190	0.00590826	0.999991	1	2	regulation of single-species biofilm formation	BP	0.503685723970857	BP regulation of single-species biofilm formation	TRINITY_DN77593_c0_g2
GO:1900191	0.00590826	0.999991	1	2	negative regulation of single-species biofilm formation	BP	0.503685723970857	BP negative regulation of single-species biofilm formation	TRINITY_DN77593_c0_g2
GO:1900228	0.00590826	0.999991	1	2	regulation of single-species biofilm formation in or on host organism	BP	0.503685723970857	BP regulation of single-species biofilm formation in or on host organism	TRINITY_DN77593_c0_g2
GO:1900229	0.00590826	0.999991	1	2	negative regulation of single-species biofilm formation in or on host organism	BP	0.503685723970857	BP negative regulation of single-species biofilm formation in or on host organism	TRINITY_DN77593_c0_g2
GO:2000308	0.00590826	0.999991	1	2	negative regulation of tumor necrosis factor (ligand) superfamily member 11 production	BP	0.503685723970857	BP negative regulation of tumor necrosis factor (ligand) superfamily member 11 production	TRINITY_DN77593_c0_g2
GO:0098581	0.00602813	0.999787	2	28	detection of external biotic stimulus	BP	0.509832444092698	BP detection of external biotic stimulus	TRINITY_DN77608_c7_g2, TRINITY_DN81883_c1_g1
GO:0001503	0.00603497	0.999478	3	131	ossification	BP	0.509832444092698	BP ossification	TRINITY_DN75909_c0_g1, TRINITY_DN77593_c0_g2, TRINITY_DN78292_c0_g1
GO:0051239	0.00624352	0.997212	18	2776	regulation of multicellular organismal process	BP	0.525074425415654	BP regulation of multicellular organismal process	TRINITY_DN74641_c0_g1, TRINITY_DN74641_c0_g2, TRINITY_DN75909_c0_g1, TRINITY_DN75935_c4_g2, TRINITY_DN76048_c0_g2, TRINITY_DN76276_c7_g1, TRINITY_DN77509_c7_g1, TRINITY_DN77567_c6_g5, TRINITY_DN77593_c0_g2, TRINITY_DN77608_c7_g2, TRINITY_DN78060_c3_g1, TRINITY_DN79105_c10_g1, TRINITY_DN80894_c0_g1, TRINITY_DN81883_c1_g1, TRINITY_DN82029_c6_g1, TRINITY_DN82956_c10_g1, TRINITY_DN85536_c2_g3, TRINIT…
GO:0016053	0.00645204	0.999111	4	239	organic acid biosynthetic process	BP	0.537765893923309	BP organic acid biosynthetic process	TRINITY_DN76048_c0_g2, TRINITY_DN77509_c7_g1, TRINITY_DN77786_c0_g1, TRINITY_DN87217_c3_g1
GO:0046394	0.00645204	0.999111	4	239	carboxylic acid biosynthetic process	BP	0.537765893923309	BP carboxylic acid biosynthetic process	TRINITY_DN76048_c0_g2, TRINITY_DN77509_c7_g1, TRINITY_DN77786_c0_g1, TRINITY_DN87217_c3_g1
GO:0009595	0.00653306	0.999758	2	30	detection of biotic stimulus	BP	0.541903716945544	BP detection of biotic stimulus	TRINITY_DN77608_c7_g2, TRINITY_DN81883_c1_g1
GO:0015855	0.00655973	0.999986	1	3	pyrimidine nucleobase transport	BP	0.541903716945544	BP pyrimidine nucleobase transport	TRINITY_DN74824_c0_g1
GO:0061041	0.00661389	0.999409	3	127	regulation of wound healing	BP	0.542451106169751	BP regulation of wound healing	TRINITY_DN74641_c0_g1, TRINITY_DN74641_c0_g2, TRINITY_DN82956_c10_g1
GO:0002003	0.00662447	0.999989	1	2	angiotensin maturation	BP	0.542451106169751	BP angiotensin maturation	TRINITY_DN79877_c4_g2
GO:0015205	0.00667485	0.999985	1	3	nucleobase transmembrane transporter activity	MF	0.544189520739309	MF nucleobase transmembrane transporter activity	TRINITY_DN74824_c0_g1
GO:0001692	0.00675951	0.999989	1	2	histamine metabolic process	BP	0.546320933943658	BP histamine metabolic process	TRINITY_DN77509_c7_g1
GO:0001694	0.00675951	0.999989	1	2	histamine biosynthetic process	BP	0.546320933943658	BP histamine biosynthetic process	TRINITY_DN77509_c7_g1
GO:0002215	0.00691464	0.999988	1	2	defense response to nematode	BP	0.556449381503151	BP defense response to nematode	TRINITY_DN75935_c4_g2
GO:2000307	0.00712794	0.999983	1	3	regulation of tumor necrosis factor (ligand) superfamily member 11 production	BP	0.571153209290576	BP regulation of tumor necrosis factor (ligand) superfamily member 11 production	TRINITY_DN77593_c0_g2
GO:0031325	0.00719722	0.996817	17	2919	positive regulation of cellular metabolic process	BP	0.571855547152689	BP positive regulation of cellular metabolic process	TRINITY_DN1198_c0_g1, TRINITY_DN74189_c0_g3, TRINITY_DN74641_c0_g1, TRINITY_DN74641_c0_g2, TRINITY_DN75909_c0_g1, TRINITY_DN77451_c0_g2, TRINITY_DN77509_c7_g1, TRINITY_DN77567_c6_g5, TRINITY_DN77593_c0_g2, TRINITY_DN79105_c10_g1, TRINITY_DN80989_c0_g2, TRINITY_DN81310_c4_g9, TRINITY_DN82771_c2_g1, TRINITY_DN82846_c0_g1, TRINITY_DN82956_c10_g1, TRINITY_DN83507_c1_g1, TRINITY_DN86956_c1_g4
GO:0045859	0.00721521	0.998143	7	769	regulation of protein kinase activity	BP	0.571855547152689	BP regulation of protein kinase activity	TRINITY_DN75438_c0_g1, TRINITY_DN77593_c0_g2, TRINITY_DN79105_c10_g1, TRINITY_DN82771_c2_g1, TRINITY_DN82956_c10_g1, TRINITY_DN83507_c1_g1, TRINITY_DN86956_c1_g4
GO:0002831	0.00725698	0.998967	4	217	regulation of response to biotic stimulus	BP	0.571855547152689	BP regulation of response to biotic stimulus	TRINITY_DN77593_c0_g2, TRINITY_DN79877_c4_g2, TRINITY_DN80894_c0_g1, TRINITY_DN82952_c0_g1
GO:0034702	0.00733793	0.999319	3	128	ion channel complex	CC	0.571855547152689	CC ion channel complex	TRINITY_DN78681_c6_g1, TRINITY_DN80984_c10_g1, TRINITY_DN87445_c2_g1
GO:0051240	0.00735018	0.997389	11	1455	positive regulation of multicellular organismal process	BP	0.571855547152689	BP positive regulation of multicellular organismal process	TRINITY_DN74641_c0_g1, TRINITY_DN74641_c0_g2, TRINITY_DN75909_c0_g1, TRINITY_DN75935_c4_g2, TRINITY_DN76048_c0_g2, TRINITY_DN77509_c7_g1, TRINITY_DN77567_c6_g5, TRINITY_DN77593_c0_g2, TRINITY_DN82956_c10_g1, TRINITY_DN85536_c2_g3, TRINITY_DN86956_c1_g4
GO:0043227	0.00736353	0.99554	49	10597	membrane-bounded organelle	CC	0.571855547152689	CC membrane-bounded organelle	TRINITY_DN74189_c0_g3, TRINITY_DN74641_c0_g1, TRINITY_DN74641_c0_g2, TRINITY_DN75438_c0_g1, TRINITY_DN75909_c0_g1, TRINITY_DN75935_c4_g2, TRINITY_DN76048_c0_g2, TRINITY_DN76276_c7_g1, TRINITY_DN77451_c0_g2, TRINITY_DN77567_c6_g5, TRINITY_DN77593_c0_g2, TRINITY_DN77608_c7_g2, TRINITY_DN77786_c0_g1, TRINITY_DN77843_c0_g1, TRINITY_DN78060_c3_g1, TRINITY_DN78083_c0_g3, TRINITY_DN79105_c10_g1, TRINITY…
GO:0005415	0.00742408	0.999982	1	3	nucleoside:sodium symporter activity	MF	0.571855547152689	MF nucleoside:sodium symporter activity	TRINITY_DN74824_c0_g1
GO:1902732	0.00744608	0.999982	1	3	positive regulation of chondrocyte proliferation	BP	0.571855547152689	BP positive regulation of chondrocyte proliferation	TRINITY_DN77593_c0_g2
GO:0016810	0.00744995	0.999305	3	120	hydrolase activity, acting on carbon-nitrogen (but not peptide) bonds	MF	0.571855547152689	MF hydrolase activity, acting on carbon-nitrogen (but not peptide) bonds	TRINITY_DN77608_c7_g2, TRINITY_DN77786_c0_g1, TRINITY_DN87217_c3_g1
GO:0044798	0.0074685	0.999302	3	134	nuclear transcription factor complex	CC	0.571855547152689	CC nuclear transcription factor complex	TRINITY_DN1198_c0_g1, TRINITY_DN77567_c6_g5, TRINITY_DN80989_c0_g2
GO:0038095	0.00747363	0.998602	5	230	Fc-epsilon receptor signaling pathway	BP	0.571855547152689	BP Fc-epsilon receptor signaling pathway	TRINITY_DN81297_c1_g1, TRINITY_DN82469_c0_g1, TRINITY_DN82477_c0_g3, TRINITY_DN83167_c0_g1, TRINITY_DN84404_c1_g1
GO:0050871	0.00759111	0.99891	4	151	positive regulation of B cell activation	BP	0.577197942717904	BP positive regulation of B cell activation	TRINITY_DN79194_c1_g1, TRINITY_DN81297_c1_g1, TRINITY_DN83383_c2_g1, TRINITY_DN83985_c2_g1
GO:0051246	0.00761322	0.996702	16	2539	regulation of protein metabolic process	BP	0.577197942717904	BP regulation of protein metabolic process	TRINITY_DN74641_c0_g1, TRINITY_DN74641_c0_g2, TRINITY_DN75438_c0_g1, TRINITY_DN75909_c0_g1, TRINITY_DN75935_c4_g2, TRINITY_DN76276_c7_g1, TRINITY_DN77509_c7_g1, TRINITY_DN77567_c6_g5, TRINITY_DN77593_c0_g2, TRINITY_DN78060_c3_g1, TRINITY_DN79105_c10_g1, TRINITY_DN79877_c4_g2, TRINITY_DN82771_c2_g1, TRINITY_DN82956_c10_g1, TRINITY_DN83507_c1_g1, TRINITY_DN86956_c1_g4
GO:0035821	0.0076362	0.999282	3	120	modification of morphology or physiology of other organism	BP	0.577197942717904	BP modification of morphology or physiology of other organism	TRINITY_DN76070_c0_g1, TRINITY_DN77593_c0_g2, TRINITY_DN79105_c10_g1
GO:0006086	0.00769667	0.999978	1	4	acetyl-CoA biosynthetic process from pyruvate	BP	0.579422962433698	BP acetyl-CoA biosynthetic process from pyruvate	TRINITY_DN80894_c0_g1
GO:0036488	0.00803131	0.999979	1	3	CHOP-C/EBP complex	CC	0.598642131410011	CC CHOP-C/EBP complex	TRINITY_DN77567_c6_g5
GO:0008150	0.00807961	0.994832	71	16132	biological_process	BP	0.598642131410011	BP biological_process	TRINITY_DN1198_c0_g1, TRINITY_DN74189_c0_g3, TRINITY_DN74641_c0_g1, TRINITY_DN74641_c0_g2, TRINITY_DN74824_c0_g1, TRINITY_DN75408_c0_g1, TRINITY_DN75438_c0_g1, TRINITY_DN75909_c0_g1, TRINITY_DN75935_c4_g2, TRINITY_DN76048_c0_g2, TRINITY_DN76070_c0_g1, TRINITY_DN76151_c1_g1, TRINITY_DN76151_c1_g3, TRINITY_DN76276_c7_g1, TRINITY_DN77451_c0_g2, TRINITY_DN77509_c7_g1, TRINITY_DN77567_c6_g5, TRINITY_D…
GO:0022611	0.00808023	0.999984	1	2	dormancy process	BP	0.598642131410011	BP dormancy process	TRINITY_DN75438_c0_g1
GO:0042750	0.00808023	0.999984	1	2	hibernation	BP	0.598642131410011	BP hibernation	TRINITY_DN75438_c0_g1
GO:0046914	0.00814045	0.996785	13	1754	transition metal ion binding	MF	0.600720237132757	MF transition metal ion binding	TRINITY_DN74641_c0_g1, TRINITY_DN74641_c0_g2, TRINITY_DN75515_c0_g1, TRINITY_DN75909_c0_g1, TRINITY_DN76048_c0_g2, TRINITY_DN77593_c0_g2, TRINITY_DN77608_c7_g2, TRINITY_DN78060_c3_g1, TRINITY_DN78292_c0_g1, TRINITY_DN79244_c8_g2, TRINITY_DN79877_c4_g2, TRINITY_DN80129_c4_g1, TRINITY_DN82956_c10_g1
GO:0031999	0.00823737	0.999975	1	4	negative regulation of fatty acid beta-oxidation	BP	0.60547890226043	BP negative regulation of fatty acid beta-oxidation	TRINITY_DN77451_c0_g2
GO:0021782	0.00840651	0.999638	2	50	glial cell development	BP	0.613014663519406	BP glial cell development	TRINITY_DN74641_c0_g1, TRINITY_DN74641_c0_g2
GO:0032689	0.00843515	0.999645	2	29	negative regulation of interferon-gamma production	BP	0.613014663519406	BP negative regulation of interferon-gamma production	TRINITY_DN77608_c7_g2, TRINITY_DN81883_c1_g1
GO:0023057	0.00844821	0.997111	10	1290	negative regulation of signaling	BP	0.613014663519406	BP negative regulation of signaling	TRINITY_DN75909_c0_g1, TRINITY_DN76276_c7_g1, TRINITY_DN77451_c0_g2, TRINITY_DN77593_c0_g2, TRINITY_DN79105_c10_g1, TRINITY_DN79942_c0_g1, TRINITY_DN82026_c2_g1, TRINITY_DN82026_c2_g3, TRINITY_DN82029_c6_g1, TRINITY_DN82956_c10_g1
GO:0015077	0.00849101	0.998734	4	237	monovalent inorganic cation transmembrane transporter activity	MF	0.613014663519406	MF monovalent inorganic cation transmembrane transporter activity	TRINITY_DN74824_c0_g1, TRINITY_DN78681_c6_g1, TRINITY_DN80984_c10_g1, TRINITY_DN87445_c2_g1
GO:0042923	0.00850406	0.999976	1	3	neuropeptide binding	MF	0.613014663519406	MF neuropeptide binding	TRINITY_DN86887_c0_g1
GO:0071398	0.00866003	0.999622	2	48	cellular response to fatty acid	BP	0.621856656584004	BP cellular response to fatty acid	TRINITY_DN80894_c0_g1, TRINITY_DN80989_c0_g2
GO:0009897	0.00872513	0.997968	6	368	external side of plasma membrane	CC	0.624130638951862	CC external side of plasma membrane	TRINITY_DN79105_c10_g1, TRINITY_DN79194_c1_g1, TRINITY_DN81297_c1_g1, TRINITY_DN81883_c1_g1, TRINITY_DN83383_c2_g1, TRINITY_DN83985_c2_g1
GO:0004740	0.0088359	0.999971	1	4	pyruvate dehydrogenase (acetyl-transferring) kinase activity	MF	0.627848742052688	MF pyruvate dehydrogenase (acetyl-transferring) kinase activity	TRINITY_DN80894_c0_g1
GO:0010648	0.00884436	0.996954	10	1301	negative regulation of cell communication	BP	0.627848742052688	BP negative regulation of cell communication	TRINITY_DN75909_c0_g1, TRINITY_DN76276_c7_g1, TRINITY_DN77451_c0_g2, TRINITY_DN77593_c0_g2, TRINITY_DN79105_c10_g1, TRINITY_DN79942_c0_g1, TRINITY_DN82026_c2_g1, TRINITY_DN82026_c2_g3, TRINITY_DN82029_c6_g1, TRINITY_DN82956_c10_g1
GO:0007165	0.00899388	0.995506	22	3933	signal transduction	BP	0.636044525062488	BP signal transduction	TRINITY_DN75408_c0_g1, TRINITY_DN76276_c7_g1, TRINITY_DN77567_c6_g5, TRINITY_DN77608_c7_g2, TRINITY_DN79194_c1_g1, TRINITY_DN79244_c8_g2, TRINITY_DN79942_c0_g1, TRINITY_DN80894_c0_g1, TRINITY_DN80989_c0_g2, TRINITY_DN81297_c1_g1, TRINITY_DN81883_c1_g1, TRINITY_DN82026_c2_g1, TRINITY_DN82026_c2_g3, TRINITY_DN82469_c0_g1, TRINITY_DN82477_c0_g3, TRINITY_DN83167_c0_g1, TRINITY_DN83383_c2_g1, TRINITY_…
GO:0044092	0.00903597	0.99688	10	1157	negative regulation of molecular function	BP	0.636609874367493	BP negative regulation of molecular function	TRINITY_DN75438_c0_g1, TRINITY_DN75909_c0_g1, TRINITY_DN76276_c7_g1, TRINITY_DN77451_c0_g2, TRINITY_DN77593_c0_g2, TRINITY_DN77778_c6_g1, TRINITY_DN80989_c0_g2, TRINITY_DN82026_c2_g1, TRINITY_DN82026_c2_g3, TRINITY_DN82956_c10_g1
GO:0080090	0.00907486	0.995006	30	5823	regulation of primary metabolic process	BP	0.636945672590586	BP regulation of primary metabolic process	TRINITY_DN1198_c0_g1, TRINITY_DN74189_c0_g3, TRINITY_DN74641_c0_g1, TRINITY_DN74641_c0_g2, TRINITY_DN75438_c0_g1, TRINITY_DN75909_c0_g1, TRINITY_DN75935_c4_g2, TRINITY_DN76276_c7_g1, TRINITY_DN77451_c0_g2, TRINITY_DN77509_c7_g1, TRINITY_DN77567_c6_g5, TRINITY_DN77593_c0_g2, TRINITY_DN77778_c6_g1, TRINITY_DN77786_c0_g1, TRINITY_DN78060_c3_g1, TRINITY_DN79105_c10_g1, TRINITY_DN79439_c7_g1, TRINITY_…
GO:1903036	0.00917042	0.999076	3	138	positive regulation of response to wounding	BP	0.641242230977501	BP positive regulation of response to wounding	TRINITY_DN74641_c0_g1, TRINITY_DN74641_c0_g2, TRINITY_DN75438_c0_g1
GO:0042398	0.00924781	0.999582	2	49	cellular modified amino acid biosynthetic process	BP	0.642912603674882	BP cellular modified amino acid biosynthetic process	TRINITY_DN77786_c0_g1, TRINITY_DN87217_c3_g1
GO:0044464	0.0092694	0.994049	68	15712	cell part	CC	0.642912603674882	CC cell part	TRINITY_DN1198_c0_g1, TRINITY_DN74189_c0_g3, TRINITY_DN74641_c0_g1, TRINITY_DN74641_c0_g2, TRINITY_DN74824_c0_g1, TRINITY_DN75408_c0_g1, TRINITY_DN75438_c0_g1, TRINITY_DN75515_c0_g1, TRINITY_DN75865_c3_g2, TRINITY_DN76048_c0_g2, TRINITY_DN76276_c7_g1, TRINITY_DN77451_c0_g2, TRINITY_DN77567_c6_g5, TRINITY_DN77593_c0_g2, TRINITY_DN77608_c7_g2, TRINITY_DN77786_c0_g1, TRINITY_DN77843_c0_g1, TRINITY_D…
GO:0015688	0.00933205	0.999978	1	2	iron chelate transport	BP	0.642912603674882	BP iron chelate transport	TRINITY_DN79244_c8_g2
GO:0015891	0.00933205	0.999978	1	2	siderophore transport	BP	0.642912603674882	BP siderophore transport	TRINITY_DN79244_c8_g2
GO:0046649	0.00953893	0.997732	6	505	lymphocyte activation	BP	0.653461295194045	BP lymphocyte activation	TRINITY_DN75408_c0_g1, TRINITY_DN76276_c7_g1, TRINITY_DN77567_c6_g5, TRINITY_DN78737_c9_g1, TRINITY_DN82026_c2_g1, TRINITY_DN82026_c2_g3
GO:1901701	0.00956316	0.997405	7	745	cellular response to oxygen-containing compound	BP	0.653461295194045	BP cellular response to oxygen-containing compound	TRINITY_DN74189_c0_g3, TRINITY_DN77567_c6_g5, TRINITY_DN79244_c8_g2, TRINITY_DN79942_c0_g1, TRINITY_DN80894_c0_g1, TRINITY_DN80989_c0_g2, TRINITY_DN85536_c2_g3
GO:0044707	0.00973627	0.995788	15	2527	single-multicellular organism process	BP	0.653461295194045	BP single-multicellular organism process	TRINITY_DN75438_c0_g1, TRINITY_DN75909_c0_g1, TRINITY_DN76048_c0_g2, TRINITY_DN76151_c1_g1, TRINITY_DN76151_c1_g3, TRINITY_DN77567_c6_g5, TRINITY_DN77593_c0_g2, TRINITY_DN77786_c0_g1, TRINITY_DN78292_c0_g1, TRINITY_DN78629_c10_g4, TRINITY_DN82771_c2_g1, TRINITY_DN82952_c0_g1, TRINITY_DN82956_c10_g1, TRINITY_DN85301_c7_g2, TRINITY_DN87217_c3_g1
GO:0071900	0.00993776	0.997998	5	453	regulation of protein serine/threonine kinase activity	BP	0.653461295194045	BP regulation of protein serine/threonine kinase activity	TRINITY_DN77593_c0_g2, TRINITY_DN79105_c10_g1, TRINITY_DN82771_c2_g1, TRINITY_DN82956_c10_g1, TRINITY_DN83507_c1_g1
GO:0010604	0.00994149	0.99545	17	2920	positive regulation of macromolecule metabolic process	BP	0.653461295194045	BP positive regulation of macromolecule metabolic process	TRINITY_DN1198_c0_g1, TRINITY_DN74189_c0_g3, TRINITY_DN74641_c0_g1, TRINITY_DN74641_c0_g2, TRINITY_DN75909_c0_g1, TRINITY_DN76276_c7_g1, TRINITY_DN77509_c7_g1, TRINITY_DN77567_c6_g5, TRINITY_DN77593_c0_g2, TRINITY_DN79105_c10_g1, TRINITY_DN79244_c8_g2, TRINITY_DN80989_c0_g2, TRINITY_DN81310_c4_g9, TRINITY_DN82771_c2_g1, TRINITY_DN82846_c0_g1, TRINITY_DN83507_c1_g1, TRINITY_DN86956_c1_g4
GO:0035473	0.00994745	0.999963	1	4	lipase binding	MF	0.653461295194045	MF lipase binding	TRINITY_DN77451_c0_g2
GO:0038093	0.00997652	0.997997	5	260	Fc receptor signaling pathway	BP	0.653461295194045	BP Fc receptor signaling pathway	TRINITY_DN81297_c1_g1, TRINITY_DN82469_c0_g1, TRINITY_DN82477_c0_g3, TRINITY_DN83167_c0_g1, TRINITY_DN84404_c1_g1
GO:0046456	0.00999038	0.999533	2	41	icosanoid biosynthetic process	BP	0.653461295194045	BP icosanoid biosynthetic process	TRINITY_DN76048_c0_g2, TRINITY_DN77509_c7_g1
GO:1901570	0.00999038	0.999533	2	41	fatty acid derivative biosynthetic process	BP	0.653461295194045	BP fatty acid derivative biosynthetic process	TRINITY_DN76048_c0_g2, TRINITY_DN77509_c7_g1
GO:0046873	0.0100724	0.99842	4	286	metal ion transmembrane transporter activity	MF	0.653461295194045	MF metal ion transmembrane transporter activity	TRINITY_DN74824_c0_g1, TRINITY_DN78681_c6_g1, TRINITY_DN80984_c10_g1, TRINITY_DN87445_c2_g1
GO:0048585	0.0100732	0.996261	11	1500	negative regulation of response to stimulus	BP	0.653461295194045	BP negative regulation of response to stimulus	TRINITY_DN75909_c0_g1, TRINITY_DN76276_c7_g1, TRINITY_DN77451_c0_g2, TRINITY_DN77593_c0_g2, TRINITY_DN77608_c7_g2, TRINITY_DN79105_c10_g1, TRINITY_DN79942_c0_g1, TRINITY_DN82026_c2_g1, TRINITY_DN82026_c2_g3, TRINITY_DN82029_c6_g1, TRINITY_DN82956_c10_g1
GO:0032504	0.0101248	0.999966	1	3	multicellular organism reproduction	BP	0.653461295194045	BP multicellular organism reproduction	TRINITY_DN78681_c6_g1
GO:0005504	0.0101477	0.999525	2	36	fatty acid binding	MF	0.653461295194045	MF fatty acid binding	TRINITY_DN74641_c0_g1, TRINITY_DN74641_c0_g2
GO:0002538	0.0101606	0.999966	1	3	arachidonic acid metabolite production involved in inflammatory response	BP	0.653461295194045	BP arachidonic acid metabolite production involved in inflammatory response	TRINITY_DN76048_c0_g2
GO:0002540	0.0101606	0.999966	1	3	leukotriene production involved in inflammatory response	BP	0.653461295194045	BP leukotriene production involved in inflammatory response	TRINITY_DN76048_c0_g2
GO:0004051	0.0101606	0.999966	1	3	arachidonate 5-lipoxygenase activity	MF	0.653461295194045	MF arachidonate 5-lipoxygenase activity	TRINITY_DN76048_c0_g2
GO:0002697	0.0101611	0.997552	6	471	regulation of immune effector process	BP	0.653461295194045	BP regulation of immune effector process	TRINITY_DN77608_c7_g2, TRINITY_DN79105_c10_g1, TRINITY_DN79877_c4_g2, TRINITY_DN80894_c0_g1, TRINITY_DN82477_c0_g3, TRINITY_DN82952_c0_g1
GO:0090303	0.0101668	0.999517	2	51	positive regulation of wound healing	BP	0.653461295194045	BP positive regulation of wound healing	TRINITY_DN74641_c0_g1, TRINITY_DN74641_c0_g2
GO:0032997	0.0101852	0.999974	1	2	Fc receptor complex	CC	0.653461295194045	CC Fc receptor complex	TRINITY_DN82477_c0_g3
GO:0032998	0.0101852	0.999974	1	2	Fc-epsilon receptor I complex	CC	0.653461295194045	CC Fc-epsilon receptor I complex	TRINITY_DN82477_c0_g3
GO:1900159	0.0104731	0.999963	1	3	positive regulation of bone mineralization involved in bone maturation	BP	0.668407306790847	BP positive regulation of bone mineralization involved in bone maturation	TRINITY_DN77593_c0_g2
GO:0032844	0.0104897	0.99786	5	421	regulation of homeostatic process	BP	0.668407306790847	BP regulation of homeostatic process	TRINITY_DN79105_c10_g1, TRINITY_DN80894_c0_g1, TRINITY_DN81883_c1_g1, TRINITY_DN82477_c0_g3, TRINITY_DN82956_c10_g1
GO:0015864	0.0105943	0.999958	1	4	pyrimidine nucleoside transport	BP	0.67121566176919	BP pyrimidine nucleoside transport	TRINITY_DN74824_c0_g1
GO:0022414	0.0106057	0.996756	8	994	reproductive process	BP	0.67121566176919	BP reproductive process	TRINITY_DN1198_c0_g1, TRINITY_DN75909_c0_g1, TRINITY_DN76151_c1_g1, TRINITY_DN76151_c1_g3, TRINITY_DN77567_c6_g5, TRINITY_DN78681_c6_g1, TRINITY_DN79439_c7_g1, TRINITY_DN80989_c0_g2
GO:0002381	0.0106738	0.999499	2	23	immunoglobulin production involved in immunoglobulin mediated immune response	BP	0.673244410174433	BP immunoglobulin production involved in immunoglobulin mediated immune response	TRINITY_DN78737_c9_g1, TRINITY_DN81883_c1_g1
GO:0006691	0.0109372	0.999469	2	33	leukotriene metabolic process	BP	0.687531402134228	BP leukotriene metabolic process	TRINITY_DN76048_c0_g2, TRINITY_DN77509_c7_g1
GO:0080134	0.0110112	0.996082	10	1340	regulation of response to stress	BP	0.688675455423876	BP regulation of response to stress	TRINITY_DN74641_c0_g1, TRINITY_DN74641_c0_g2, TRINITY_DN75438_c0_g1, TRINITY_DN77608_c7_g2, TRINITY_DN79105_c10_g1, TRINITY_DN79877_c4_g2, TRINITY_DN79942_c0_g1, TRINITY_DN80894_c0_g1, TRINITY_DN82952_c0_g1, TRINITY_DN82956_c10_g1
GO:0010897	0.0110291	0.999951	1	5	negative regulation of triglyceride catabolic process	BP	0.688675455423876	BP negative regulation of triglyceride catabolic process	TRINITY_DN77451_c0_g2
GO:2001242	0.0111679	0.998789	3	157	regulation of intrinsic apoptotic signaling pathway	BP	0.694972315446091	BP regulation of intrinsic apoptotic signaling pathway	TRINITY_DN74641_c0_g1, TRINITY_DN74641_c0_g2, TRINITY_DN75909_c0_g1
GO:1903034	0.0112177	0.997674	5	398	regulation of response to wounding	BP	0.694972315446091	BP regulation of response to wounding	TRINITY_DN74641_c0_g1, TRINITY_DN74641_c0_g2, TRINITY_DN75438_c0_g1, TRINITY_DN77608_c7_g2, TRINITY_DN82956_c10_g1
GO:0030593	0.0112417	0.999439	2	47	neutrophil chemotaxis	BP	0.694972315446091	BP neutrophil chemotaxis	TRINITY_DN74641_c0_g1, TRINITY_DN74641_c0_g2
GO:2001268	0.0114027	0.999951	1	4	negative regulation of cysteine-type endopeptidase activity involved in apoptotic signaling pathway	BP	0.700929015705523	BP negative regulation of cysteine-type endopeptidase activity involved in apoptotic signaling pathway	TRINITY_DN75909_c0_g1
GO:0002002	0.0114131	0.999957	1	3	regulation of angiotensin levels in blood	BP	0.700929015705523	BP regulation of angiotensin levels in blood	TRINITY_DN79877_c4_g2
GO:0071902	0.0115667	0.998111	4	308	positive regulation of protein serine/threonine kinase activity	BP	0.708031779164292	BP positive regulation of protein serine/threonine kinase activity	TRINITY_DN77593_c0_g2, TRINITY_DN79105_c10_g1, TRINITY_DN82771_c2_g1, TRINITY_DN83507_c1_g1
GO:1900122	0.0116141	0.999949	1	4	positive regulation of receptor binding	BP	0.708609543058754	BP positive regulation of receptor binding	TRINITY_DN75909_c0_g1
GO:0048878	0.0120362	0.996585	7	816	chemical homeostasis	BP	0.73197143165712	BP chemical homeostasis	TRINITY_DN75438_c0_g1, TRINITY_DN77593_c0_g2, TRINITY_DN77778_c6_g1, TRINITY_DN79244_c8_g2, TRINITY_DN79738_c5_g2, TRINITY_DN80894_c0_g1, TRINITY_DN82956_c10_g1
GO:0071621	0.0121843	0.999364	2	50	granulocyte chemotaxis	BP	0.738574113422978	BP granulocyte chemotaxis	TRINITY_DN74641_c0_g1, TRINITY_DN74641_c0_g2
GO:1902495	0.0122262	0.99863	3	151	transmembrane transporter complex	CC	0.738714512391277	CC transmembrane transporter complex	TRINITY_DN78681_c6_g1, TRINITY_DN80984_c10_g1, TRINITY_DN87445_c2_g1
GO:0072574	0.0123902	0.999936	1	6	hepatocyte proliferation	BP	0.743001026098627	BP hepatocyte proliferation	TRINITY_DN77567_c6_g5
GO:0072575	0.0123902	0.999936	1	6	epithelial cell proliferation involved in liver morphogenesis	BP	0.743001026098627	BP epithelial cell proliferation involved in liver morphogenesis	TRINITY_DN77567_c6_g5
GO:0071930	0.0124165	0.999942	1	4	negative regulation of transcription involved in G1/S transition of mitotic cell cycle	BP	0.743001026098627	BP negative regulation of transcription involved in G1/S transition of mitotic cell cycle	TRINITY_DN80989_c0_g2
GO:0032963	0.0125975	0.999329	2	57	collagen metabolic process	BP	0.747891876157009	BP collagen metabolic process	TRINITY_DN75909_c0_g1, TRINITY_DN78292_c0_g1
GO:0042113	0.0126844	0.998559	3	159	B cell activation	BP	0.747891876157009	BP B cell activation	TRINITY_DN78737_c9_g1, TRINITY_DN82026_c2_g1, TRINITY_DN82026_c2_g3
GO:0031532	0.0127396	0.999315	2	66	actin cytoskeleton reorganization	BP	0.747891876157009	BP actin cytoskeleton reorganization	TRINITY_DN74641_c0_g1, TRINITY_DN74641_c0_g2
GO:0060177	0.0128387	0.999938	1	4	regulation of angiotensin metabolic process	BP	0.747891876157009	BP regulation of angiotensin metabolic process	TRINITY_DN79877_c4_g2
GO:0035189	0.0128456	0.999938	1	4	Rb-E2F complex	CC	0.747891876157009	CC Rb-E2F complex	TRINITY_DN80989_c0_g2
GO:0010510	0.0128751	0.999931	1	6	regulation of acetyl-CoA biosynthetic process from pyruvate	BP	0.747891876157009	BP regulation of acetyl-CoA biosynthetic process from pyruvate	TRINITY_DN80894_c0_g1
GO:1990266	0.0129467	0.999303	2	51	neutrophil migration	BP	0.747891876157009	BP neutrophil migration	TRINITY_DN74641_c0_g1, TRINITY_DN74641_c0_g2
GO:0021541	0.0130106	0.999944	1	3	ammon gyrus development	BP	0.747891876157009	BP ammon gyrus development	TRINITY_DN86956_c1_g4
GO:0044259	0.0130215	0.999294	2	59	multicellular organismal macromolecule metabolic process	BP	0.747891876157009	BP multicellular organismal macromolecule metabolic process	TRINITY_DN75909_c0_g1, TRINITY_DN78292_c0_g1
GO:0044093	0.0130237	0.994985	11	1657	positive regulation of molecular function	BP	0.747891876157009	BP positive regulation of molecular function	TRINITY_DN74641_c0_g1, TRINITY_DN74641_c0_g2, TRINITY_DN75909_c0_g1, TRINITY_DN77451_c0_g2, TRINITY_DN77593_c0_g2, TRINITY_DN79105_c10_g1, TRINITY_DN82477_c0_g3, TRINITY_DN82771_c2_g1, TRINITY_DN83443_c0_g1, TRINITY_DN83507_c1_g1, TRINITY_DN86956_c1_g4
GO:1900157	0.0130657	0.999936	1	4	regulation of bone mineralization involved in bone maturation	BP	0.747891876157009	BP regulation of bone mineralization involved in bone maturation	TRINITY_DN77593_c0_g2
GO:0006898	0.0130739	0.99668	6	376	receptor-mediated endocytosis	BP	0.747891876157009	BP receptor-mediated endocytosis	TRINITY_DN76276_c7_g1, TRINITY_DN81297_c1_g1, TRINITY_DN82469_c0_g1, TRINITY_DN83167_c0_g1, TRINITY_DN84404_c1_g1, TRINITY_DN86956_c1_g4
GO:1990351	0.0130934	0.998495	3	154	transporter complex	CC	0.747891876157009	CC transporter complex	TRINITY_DN78681_c6_g1, TRINITY_DN80984_c10_g1, TRINITY_DN87445_c2_g1
GO:0070486	0.0130991	0.99718	5	372	leukocyte aggregation	BP	0.747891876157009	BP leukocyte aggregation	TRINITY_DN74641_c0_g1, TRINITY_DN74641_c0_g2, TRINITY_DN75408_c0_g1, TRINITY_DN76276_c7_g1, TRINITY_DN77567_c6_g5
GO:0002433	0.0131392	0.997794	4	131	immune response-regulating cell surface receptor signaling pathway involved in phagocytosis	BP	0.747891876157009	BP immune response-regulating cell surface receptor signaling pathway involved in phagocytosis	TRINITY_DN81297_c1_g1, TRINITY_DN82469_c0_g1, TRINITY_DN83167_c0_g1, TRINITY_DN84404_c1_g1
GO:0038096	0.0131392	0.997794	4	131	Fc-gamma receptor signaling pathway involved in phagocytosis	BP	0.747891876157009	BP Fc-gamma receptor signaling pathway involved in phagocytosis	TRINITY_DN81297_c1_g1, TRINITY_DN82469_c0_g1, TRINITY_DN83167_c0_g1, TRINITY_DN84404_c1_g1
GO:0097367	0.0135516	0.99374	16	2675	carbohydrate derivative binding	MF	0.769020547284557	MF carbohydrate derivative binding	TRINITY_DN75408_c0_g1, TRINITY_DN77593_c0_g2, TRINITY_DN77608_c7_g2, TRINITY_DN78083_c0_g3, TRINITY_DN80329_c0_g1, TRINITY_DN80894_c0_g1, TRINITY_DN82956_c10_g1, TRINITY_DN83443_c0_g1, TRINITY_DN85670_c7_g4, TRINITY_DN86306_c0_g1, TRINITY_DN86956_c1_g4, TRINITY_DN87497_c9_g2, TRINITY_DN87497_c9_g3, TRINITY_DN87497_c9_g4, TRINITY_DN87497_c9_g7, TRINITY_DN87497_c9_g9
GO:0002431	0.0137081	0.997669	4	134	Fc receptor mediated stimulatory signaling pathway	BP	0.774040438771259	BP Fc receptor mediated stimulatory signaling pathway	TRINITY_DN81297_c1_g1, TRINITY_DN82469_c0_g1, TRINITY_DN83167_c0_g1, TRINITY_DN84404_c1_g1
GO:0035529	0.0137501	0.999924	1	5	NADH pyrophosphatase activity	MF	0.774040438771259	MF NADH pyrophosphatase activity	TRINITY_DN77843_c0_g1
GO:0006636	0.0137644	0.999236	2	47	unsaturated fatty acid biosynthetic process	BP	0.774040438771259	BP unsaturated fatty acid biosynthetic process	TRINITY_DN76048_c0_g2, TRINITY_DN77509_c7_g1
GO:0044236	0.0138089	0.999227	2	61	multicellular organism metabolic process	BP	0.774211741769244	BP multicellular organism metabolic process	TRINITY_DN75909_c0_g1, TRINITY_DN78292_c0_g1
GO:0004528	0.0139803	0.999919	1	6	phosphodiesterase I activity	MF	0.775194766147447	MF phosphodiesterase I activity	TRINITY_DN77843_c0_g1
GO:0050880	0.0139942	0.999213	2	55	regulation of blood vessel size	BP	0.775194766147447	BP regulation of blood vessel size	TRINITY_DN82956_c10_g1, TRINITY_DN85301_c7_g2
GO:0032653	0.0140776	0.99921	2	46	regulation of interleukin-10 production	BP	0.775194766147447	BP regulation of interleukin-10 production	TRINITY_DN75935_c4_g2, TRINITY_DN81883_c1_g1
GO:0019222	0.014088	0.991781	33	6860	regulation of metabolic process	BP	0.775194766147447	BP regulation of metabolic process	TRINITY_DN1198_c0_g1, TRINITY_DN74189_c0_g3, TRINITY_DN74641_c0_g1, TRINITY_DN74641_c0_g2, TRINITY_DN75438_c0_g1, TRINITY_DN75909_c0_g1, TRINITY_DN75935_c4_g2, TRINITY_DN76276_c7_g1, TRINITY_DN77451_c0_g2, TRINITY_DN77509_c7_g1, TRINITY_DN77567_c6_g5, TRINITY_DN77593_c0_g2, TRINITY_DN77778_c6_g1, TRINITY_DN77786_c0_g1, TRINITY_DN78060_c3_g1, TRINITY_DN79105_c10_g1, TRINITY_DN79244_c8_g2, TRINITY_…
GO:0051547	0.0141477	0.99992	1	5	regulation of keratinocyte migration	BP	0.775194766147447	BP regulation of keratinocyte migration	TRINITY_DN75909_c0_g1
GO:0051549	0.0141477	0.99992	1	5	positive regulation of keratinocyte migration	BP	0.775194766147447	BP positive regulation of keratinocyte migration	TRINITY_DN75909_c0_g1
GO:0035150	0.014164	0.999198	2	56	regulation of tube size	BP	0.775194766147447	BP regulation of tube size	TRINITY_DN82956_c10_g1, TRINITY_DN85301_c7_g2
GO:0042592	0.0141724	0.995077	9	1229	homeostatic process	BP	0.775194766147447	BP homeostatic process	TRINITY_DN74824_c0_g1, TRINITY_DN75438_c0_g1, TRINITY_DN77593_c0_g2, TRINITY_DN77778_c6_g1, TRINITY_DN78737_c9_g1, TRINITY_DN79244_c8_g2, TRINITY_DN79738_c5_g2, TRINITY_DN80894_c0_g1, TRINITY_DN82956_c10_g1
GO:0010046	0.0142001	0.999933	1	3	response to mycotoxin	BP	0.775194766147447	BP response to mycotoxin	TRINITY_DN79244_c8_g2
GO:0008237	0.014272	0.998305	3	170	metallopeptidase activity	MF	0.776652041901573	MF metallopeptidase activity	TRINITY_DN75909_c0_g1, TRINITY_DN78292_c0_g1, TRINITY_DN79877_c4_g2
GO:0097530	0.0143284	0.999184	2	55	granulocyte migration	BP	0.776652041901573	BP granulocyte migration	TRINITY_DN74641_c0_g1, TRINITY_DN74641_c0_g2
GO:0038094	0.0143516	0.997525	4	137	Fc-gamma receptor signaling pathway	BP	0.776652041901573	BP Fc-gamma receptor signaling pathway	TRINITY_DN81297_c1_g1, TRINITY_DN82469_c0_g1, TRINITY_DN83167_c0_g1, TRINITY_DN84404_c1_g1
GO:0050864	0.0144129	0.9975	4	197	regulation of B cell activation	BP	0.777710809456088	BP regulation of B cell activation	TRINITY_DN79194_c1_g1, TRINITY_DN81297_c1_g1, TRINITY_DN83383_c2_g1, TRINITY_DN83985_c2_g1
GO:0033293	0.0146526	0.999159	2	49	monocarboxylic acid binding	MF	0.786118276794027	MF monocarboxylic acid binding	TRINITY_DN74641_c0_g1, TRINITY_DN74641_c0_g2
GO:0008285	0.0146529	0.996175	6	630	negative regulation of cell proliferation	BP	0.786118276794027	BP negative regulation of cell proliferation	TRINITY_DN77567_c6_g5, TRINITY_DN79105_c10_g1, TRINITY_DN80989_c0_g2, TRINITY_DN81883_c1_g1, TRINITY_DN82029_c6_g1, TRINITY_DN82956_c10_g1
GO:2001244	0.0147936	0.999141	2	62	positive regulation of intrinsic apoptotic signaling pathway	BP	0.789771187151972	BP positive regulation of intrinsic apoptotic signaling pathway	TRINITY_DN74641_c0_g1, TRINITY_DN74641_c0_g2
GO:0055080	0.0148056	0.99671	5	470	cation homeostasis	BP	0.789771187151972	BP cation homeostasis	TRINITY_DN77593_c0_g2, TRINITY_DN79244_c8_g2, TRINITY_DN79738_c5_g2, TRINITY_DN80894_c0_g1, TRINITY_DN82956_c10_g1
GO:0006085	0.014856	0.999903	1	8	acetyl-CoA biosynthetic process	BP	0.790201834713369	BP acetyl-CoA biosynthetic process	TRINITY_DN80894_c0_g1
GO:0015860	0.0149752	0.999904	1	7	purine nucleoside transmembrane transport	BP	0.794278608363521	BP purine nucleoside transmembrane transport	TRINITY_DN74824_c0_g1
GO:0022836	0.0150854	0.998171	3	174	gated channel activity	MF	0.797858857333446	MF gated channel activity	TRINITY_DN78681_c6_g1, TRINITY_DN80984_c10_g1, TRINITY_DN87445_c2_g1
GO:0098552	0.0151921	0.99601	6	447	side of membrane	CC	0.801232059298105	CC side of membrane	TRINITY_DN79105_c10_g1, TRINITY_DN79194_c1_g1, TRINITY_DN81297_c1_g1, TRINITY_DN81883_c1_g1, TRINITY_DN83383_c2_g1, TRINITY_DN83985_c2_g1
GO:1901607	0.0152561	0.999098	2	68	alpha-amino acid biosynthetic process	BP	0.801688468593445	BP alpha-amino acid biosynthetic process	TRINITY_DN77786_c0_g1, TRINITY_DN87217_c3_g1
GO:0038025	0.0152866	0.999912	1	4	reelin receptor activity	MF	0.801688468593445	MF reelin receptor activity	TRINITY_DN86956_c1_g4
GO:0048523	0.0153393	0.991828	23	4438	negative regulation of cellular process	BP	0.802199833290081	BP negative regulation of cellular process	TRINITY_DN75438_c0_g1, TRINITY_DN75909_c0_g1, TRINITY_DN76276_c7_g1, TRINITY_DN77451_c0_g2, TRINITY_DN77509_c7_g1, TRINITY_DN77567_c6_g5, TRINITY_DN77593_c0_g2, TRINITY_DN77608_c7_g2, TRINITY_DN77778_c6_g1, TRINITY_DN77786_c0_g1, TRINITY_DN78060_c3_g1, TRINITY_DN79105_c10_g1, TRINITY_DN79439_c7_g1, TRINITY_DN79942_c0_g1, TRINITY_DN80894_c0_g1, TRINITY_DN80989_c0_g2, TRINITY_DN81883_c1_g1, TRINITY…
GO:0019732	0.0155863	0.999903	1	5	antifungal humoral response	BP	0.812364045027518	BP antifungal humoral response	TRINITY_DN77593_c0_g2
GO:0015851	0.0156207	0.999898	1	6	nucleobase transport	BP	0.812364045027518	BP nucleobase transport	TRINITY_DN74824_c0_g1
GO:0001865	0.0157728	0.9999	1	5	NK T cell differentiation	BP	0.817996435652924	BP NK T cell differentiation	TRINITY_DN75408_c0_g1
GO:0044702	0.0158891	0.995241	7	869	single organism reproductive process	BP	0.821744005266032	BP single organism reproductive process	TRINITY_DN1198_c0_g1, TRINITY_DN75909_c0_g1, TRINITY_DN76151_c1_g1, TRINITY_DN76151_c1_g3, TRINITY_DN77567_c6_g5, TRINITY_DN78681_c6_g1, TRINITY_DN80989_c0_g2
GO:0050812	0.0160503	0.99989	1	7	regulation of acyl-CoA biosynthetic process	BP	0.827787216799979	BP regulation of acyl-CoA biosynthetic process	TRINITY_DN80894_c0_g1
GO:0005261	0.0162235	0.997979	3	176	cation channel activity	MF	0.829761208550267	MF cation channel activity	TRINITY_DN78681_c6_g1, TRINITY_DN80984_c10_g1, TRINITY_DN87445_c2_g1
GO:0052803	0.0162586	0.999894	1	5	imidazole-containing compound metabolic process	BP	0.829761208550267	BP imidazole-containing compound metabolic process	TRINITY_DN77509_c7_g1
GO:0050900	0.0163907	0.997951	3	172	leukocyte migration	BP	0.829761208550267	BP leukocyte migration	TRINITY_DN74641_c0_g1, TRINITY_DN74641_c0_g2, TRINITY_DN75909_c0_g1
GO:0038026	0.0164074	0.999892	1	5	reelin-mediated signaling pathway	BP	0.829761208550267	BP reelin-mediated signaling pathway	TRINITY_DN86956_c1_g4
GO:0007159	0.0165544	0.996221	5	401	leukocyte cell-cell adhesion	BP	0.829761208550267	BP leukocyte cell-cell adhesion	TRINITY_DN74641_c0_g1, TRINITY_DN74641_c0_g2, TRINITY_DN75408_c0_g1, TRINITY_DN76276_c7_g1, TRINITY_DN77567_c6_g5
GO:0046322	0.0166376	0.999881	1	7	negative regulation of fatty acid oxidation	BP	0.829761208550267	BP negative regulation of fatty acid oxidation	TRINITY_DN77451_c0_g2
GO:0048146	0.0166484	0.998971	2	62	positive regulation of fibroblast proliferation	BP	0.829761208550267	BP positive regulation of fibroblast proliferation	TRINITY_DN80989_c0_g2, TRINITY_DN82956_c10_g1
GO:0000270	0.0168712	0.999905	1	3	peptidoglycan metabolic process	BP	0.829761208550267	BP peptidoglycan metabolic process	TRINITY_DN77608_c7_g2
GO:0008745	0.0168712	0.999905	1	3	N-acetylmuramoyl-L-alanine amidase activity	MF	0.829761208550267	MF N-acetylmuramoyl-L-alanine amidase activity	TRINITY_DN77608_c7_g2
GO:0009253	0.0168712	0.999905	1	3	peptidoglycan catabolic process	BP	0.829761208550267	BP peptidoglycan catabolic process	TRINITY_DN77608_c7_g2
GO:0016019	0.0168712	0.999905	1	3	peptidoglycan receptor activity	MF	0.829761208550267	MF peptidoglycan receptor activity	TRINITY_DN77608_c7_g2
GO:0032824	0.0168712	0.999905	1	3	negative regulation of natural killer cell differentiation	BP	0.829761208550267	BP negative regulation of natural killer cell differentiation	TRINITY_DN77608_c7_g2
GO:0032826	0.0168712	0.999905	1	3	regulation of natural killer cell differentiation involved in immune response	BP	0.829761208550267	BP regulation of natural killer cell differentiation involved in immune response	TRINITY_DN77608_c7_g2
GO:0032827	0.0168712	0.999905	1	3	negative regulation of natural killer cell differentiation involved in immune response	BP	0.829761208550267	BP negative regulation of natural killer cell differentiation involved in immune response	TRINITY_DN77608_c7_g2
GO:0044110	0.0168712	0.999905	1	3	growth involved in symbiotic interaction	BP	0.829761208550267	BP growth involved in symbiotic interaction	TRINITY_DN77608_c7_g2
GO:0044116	0.0168712	0.999905	1	3	growth of symbiont involved in interaction with host	BP	0.829761208550267	BP growth of symbiont involved in interaction with host	TRINITY_DN77608_c7_g2
GO:0044117	0.0168712	0.999905	1	3	growth of symbiont in host	BP	0.829761208550267	BP growth of symbiont in host	TRINITY_DN77608_c7_g2
GO:0002115	0.0169135	0.999875	1	8	store-operated calcium entry	BP	0.829761208550267	BP store-operated calcium entry	TRINITY_DN83443_c0_g1
GO:0015211	0.016933	0.999875	1	8	purine nucleoside transmembrane transporter activity	MF	0.829761208550267	MF purine nucleoside transmembrane transporter activity	TRINITY_DN74824_c0_g1
GO:0007597	0.0169944	0.999904	1	3	blood coagulation, intrinsic pathway	BP	0.83058946436141	BP blood coagulation, intrinsic pathway	TRINITY_DN82956_c10_g1
GO:0016787	0.0172046	0.991294	19	3082	hydrolase activity	MF	0.830717897228355	MF hydrolase activity	TRINITY_DN75865_c3_g2, TRINITY_DN75909_c0_g1, TRINITY_DN76151_c1_g1, TRINITY_DN76151_c1_g3, TRINITY_DN77593_c0_g2, TRINITY_DN77608_c7_g2, TRINITY_DN77786_c0_g1, TRINITY_DN77843_c0_g1, TRINITY_DN78292_c0_g1, TRINITY_DN79867_c2_g4, TRINITY_DN79877_c4_g2, TRINITY_DN82029_c6_g1, TRINITY_DN83514_c1_g1, TRINITY_DN83514_c1_g2, TRINITY_DN83795_c2_g5, TRINITY_DN86195_c4_g2, TRINITY_DN86306_c0_g1, TRINITY_…
GO:0045860	0.0172109	0.996027	5	519	positive regulation of protein kinase activity	BP	0.830717897228355	BP positive regulation of protein kinase activity	TRINITY_DN77593_c0_g2, TRINITY_DN79105_c10_g1, TRINITY_DN82771_c2_g1, TRINITY_DN83507_c1_g1, TRINITY_DN86956_c1_g4
GO:0051005	0.0172292	0.999881	1	5	negative regulation of lipoprotein lipase activity	BP	0.830717897228355	BP negative regulation of lipoprotein lipase activity	TRINITY_DN77778_c6_g1
GO:0098771	0.0172302	0.996023	5	489	inorganic ion homeostasis	BP	0.830717897228355	BP inorganic ion homeostasis	TRINITY_DN77593_c0_g2, TRINITY_DN79244_c8_g2, TRINITY_DN79738_c5_g2, TRINITY_DN80894_c0_g1, TRINITY_DN82956_c10_g1
GO:0045669	0.0172442	0.998912	2	70	positive regulation of osteoblast differentiation	BP	0.830717897228355	BP positive regulation of osteoblast differentiation	TRINITY_DN77567_c6_g5, TRINITY_DN77593_c0_g2
GO:2001205	0.017264	0.999881	1	5	negative regulation of osteoclast development	BP	0.830717897228355	BP negative regulation of osteoclast development	TRINITY_DN77593_c0_g2
GO:0070237	0.0174572	0.999886	1	4	positive regulation of activation-induced cell death of T cells	BP	0.837016039308337	BP positive regulation of activation-induced cell death of T cells	TRINITY_DN79105_c10_g1
GO:1990086	0.0174845	0.999878	1	5	lens fiber cell apoptotic process	BP	0.837016039308337	BP lens fiber cell apoptotic process	TRINITY_DN80989_c0_g2
GO:0008652	0.0175555	0.998881	2	73	cellular amino acid biosynthetic process	BP	0.838174417923074	BP cellular amino acid biosynthetic process	TRINITY_DN77786_c0_g1, TRINITY_DN87217_c3_g1
GO:0048519	0.0175985	0.990381	24	4765	negative regulation of biological process	BP	0.838174417923074	BP negative regulation of biological process	TRINITY_DN75438_c0_g1, TRINITY_DN75909_c0_g1, TRINITY_DN75935_c4_g2, TRINITY_DN76276_c7_g1, TRINITY_DN77451_c0_g2, TRINITY_DN77509_c7_g1, TRINITY_DN77567_c6_g5, TRINITY_DN77593_c0_g2, TRINITY_DN77608_c7_g2, TRINITY_DN77778_c6_g1, TRINITY_DN77786_c0_g1, TRINITY_DN78060_c3_g1, TRINITY_DN79105_c10_g1, TRINITY_DN79439_c7_g1, TRINITY_DN79942_c0_g1, TRINITY_DN80894_c0_g1, TRINITY_DN80989_c0_g2, TRINITY…
GO:0046631	0.017795	0.998861	2	63	alpha-beta T cell activation	BP	0.845377946777166	BP alpha-beta T cell activation	TRINITY_DN75408_c0_g1, TRINITY_DN77567_c6_g5
GO:0042127	0.0180833	0.993055	10	1478	regulation of cell proliferation	BP	0.856891524680096	BP regulation of cell proliferation	TRINITY_DN75408_c0_g1, TRINITY_DN77567_c6_g5, TRINITY_DN77593_c0_g2, TRINITY_DN79105_c10_g1, TRINITY_DN79439_c7_g1, TRINITY_DN80989_c0_g2, TRINITY_DN81883_c1_g1, TRINITY_DN82029_c6_g1, TRINITY_DN82771_c2_g1, TRINITY_DN82956_c10_g1
GO:0050727	0.0181629	0.996615	4	277	regulation of inflammatory response	BP	0.858482921428421	BP regulation of inflammatory response	TRINITY_DN74641_c0_g1, TRINITY_DN74641_c0_g2, TRINITY_DN75438_c0_g1, TRINITY_DN77608_c7_g2
GO:0071466	0.0185227	0.999857	1	6	cellular response to xenobiotic stimulus	BP	0.873281635888228	BP cellular response to xenobiotic stimulus	TRINITY_DN80989_c0_g2
GO:0034109	0.0185786	0.995633	5	423	homotypic cell-cell adhesion	BP	0.873708046646456	BP homotypic cell-cell adhesion	TRINITY_DN74641_c0_g1, TRINITY_DN74641_c0_g2, TRINITY_DN75408_c0_g1, TRINITY_DN76276_c7_g1, TRINITY_DN77567_c6_g5
GO:0042711	0.0186471	0.999851	1	7	maternal behavior	BP	0.874726163217887	BP maternal behavior	TRINITY_DN79439_c7_g1
GO:0072530	0.0187602	0.999846	1	8	purine-containing compound transmembrane transport	BP	0.877828642193527	BP purine-containing compound transmembrane transport	TRINITY_DN74824_c0_g1
GO:0038024	0.0188477	0.998754	2	70	cargo receptor activity	MF	0.879715680647658	MF cargo receptor activity	TRINITY_DN77843_c0_g1, TRINITY_DN86956_c1_g4
GO:0004022	0.0189225	0.999857	1	5	alcohol dehydrogenase (NAD) activity	MF	0.88054836168727	MF alcohol dehydrogenase (NAD) activity	TRINITY_DN75515_c0_g1
GO:0070062	0.019026	0.990647	17	2828	extracellular exosome	CC	0.88054836168727	CC extracellular exosome	TRINITY_DN74641_c0_g1, TRINITY_DN74641_c0_g2, TRINITY_DN75438_c0_g1, TRINITY_DN75909_c0_g1, TRINITY_DN75935_c4_g2, TRINITY_DN76276_c7_g1, TRINITY_DN77593_c0_g2, TRINITY_DN77608_c7_g2, TRINITY_DN77843_c0_g1, TRINITY_DN79105_c10_g1, TRINITY_DN79244_c8_g2, TRINITY_DN80374_c3_g3, TRINITY_DN81883_c1_g1, TRINITY_DN82469_c0_g1, TRINITY_DN82956_c10_g1, TRINITY_DN83726_c0_g2, TRINITY_DN84404_c1_g1
GO:0065010	0.0190508	0.990633	17	2829	extracellular membrane-bounded organelle	CC	0.88054836168727	CC extracellular membrane-bounded organelle	TRINITY_DN74641_c0_g1, TRINITY_DN74641_c0_g2, TRINITY_DN75438_c0_g1, TRINITY_DN75909_c0_g1, TRINITY_DN75935_c4_g2, TRINITY_DN76276_c7_g1, TRINITY_DN77593_c0_g2, TRINITY_DN77608_c7_g2, TRINITY_DN77843_c0_g1, TRINITY_DN79105_c10_g1, TRINITY_DN79244_c8_g2, TRINITY_DN80374_c3_g3, TRINITY_DN81883_c1_g1, TRINITY_DN82469_c0_g1, TRINITY_DN82956_c10_g1, TRINITY_DN83726_c0_g2, TRINITY_DN84404_c1_g1
GO:0006885	0.0190941	0.998727	2	73	regulation of pH	BP	0.88054836168727	BP regulation of pH	TRINITY_DN79738_c5_g2, TRINITY_DN80894_c0_g1
GO:0035197	0.0191013	0.99984	1	8	siRNA binding	MF	0.88054836168727	MF siRNA binding	TRINITY_DN79439_c7_g1
GO:0001932	0.0191746	0.993481	8	1141	regulation of protein phosphorylation	BP	0.881749007110338	BP regulation of protein phosphorylation	TRINITY_DN75438_c0_g1, TRINITY_DN75909_c0_g1, TRINITY_DN77593_c0_g2, TRINITY_DN79105_c10_g1, TRINITY_DN82771_c2_g1, TRINITY_DN82956_c10_g1, TRINITY_DN83507_c1_g1, TRINITY_DN86956_c1_g4
GO:0002791	0.0194908	0.997399	3	181	regulation of peptide secretion	BP	0.894088293488742	BP regulation of peptide secretion	TRINITY_DN74641_c0_g1, TRINITY_DN74641_c0_g2, TRINITY_DN81883_c1_g1
GO:1903561	0.0196127	0.990325	17	2839	extracellular vesicle	CC	0.894540479441978	CC extracellular vesicle	TRINITY_DN74641_c0_g1, TRINITY_DN74641_c0_g2, TRINITY_DN75438_c0_g1, TRINITY_DN75909_c0_g1, TRINITY_DN75935_c4_g2, TRINITY_DN76276_c7_g1, TRINITY_DN77593_c0_g2, TRINITY_DN77608_c7_g2, TRINITY_DN77843_c0_g1, TRINITY_DN79105_c10_g1, TRINITY_DN79244_c8_g2, TRINITY_DN80374_c3_g3, TRINITY_DN81883_c1_g1, TRINITY_DN82469_c0_g1, TRINITY_DN82956_c10_g1, TRINITY_DN83726_c0_g2, TRINITY_DN84404_c1_g1
GO:0043230	0.019638	0.990311	17	2840	extracellular organelle	CC	0.894540479441978	CC extracellular organelle	TRINITY_DN74641_c0_g1, TRINITY_DN74641_c0_g2, TRINITY_DN75438_c0_g1, TRINITY_DN75909_c0_g1, TRINITY_DN75935_c4_g2, TRINITY_DN76276_c7_g1, TRINITY_DN77593_c0_g2, TRINITY_DN77608_c7_g2, TRINITY_DN77843_c0_g1, TRINITY_DN79105_c10_g1, TRINITY_DN79244_c8_g2, TRINITY_DN80374_c3_g3, TRINITY_DN81883_c1_g1, TRINITY_DN82469_c0_g1, TRINITY_DN82956_c10_g1, TRINITY_DN83726_c0_g2, TRINITY_DN84404_c1_g1
GO:0002322	0.0196444	0.999834	1	7	B cell proliferation involved in immune response	BP	0.894540479441978	BP B cell proliferation involved in immune response	TRINITY_DN78737_c9_g1
GO:0060746	0.019738	0.999829	1	8	parental behavior	BP	0.896613951408072	BP parental behavior	TRINITY_DN79439_c7_g1
GO:1903011	0.0198389	0.999836	1	6	negative regulation of bone development	BP	0.899011374571819	BP negative regulation of bone development	TRINITY_DN77593_c0_g2
GO:0022602	0.0200733	0.998624	2	80	ovulation cycle process	BP	0.905831795610209	BP ovulation cycle process	TRINITY_DN1198_c0_g1, TRINITY_DN77567_c6_g5
GO:0075732	0.020135	0.999837	1	5	viral penetration into host nucleus	BP	0.905831795610209	BP viral penetration into host nucleus	TRINITY_DN86556_c0_g1
GO:1902594	0.020135	0.999837	1	5	multi-organism nuclear import	BP	0.905831795610209	BP multi-organism nuclear import	TRINITY_DN86556_c0_g1
GO:0009624	0.0202887	0.999845	1	4	response to nematode	BP	0.910066523134802	BP response to nematode	TRINITY_DN75935_c4_g2
GO:0050801	0.0203266	0.995107	5	517	ion homeostasis	BP	0.910066523134802	BP ion homeostasis	TRINITY_DN77593_c0_g2, TRINITY_DN79244_c8_g2, TRINITY_DN79738_c5_g2, TRINITY_DN80894_c0_g1, TRINITY_DN82956_c10_g1
GO:0071229	0.0206228	0.997187	3	190	cellular response to acid chemical	BP	0.920305719338682	BP cellular response to acid chemical	TRINITY_DN77567_c6_g5, TRINITY_DN80894_c0_g1, TRINITY_DN80989_c0_g2
GO:0033674	0.0206539	0.995007	5	549	positive regulation of kinase activity	BP	0.920305719338682	BP positive regulation of kinase activity	TRINITY_DN77593_c0_g2, TRINITY_DN79105_c10_g1, TRINITY_DN82771_c2_g1, TRINITY_DN83507_c1_g1, TRINITY_DN86956_c1_g4
GO:0060089	0.0209236	0.992772	8	1126	molecular transducer activity	MF	0.929530448839702	MF molecular transducer activity	TRINITY_DN77608_c7_g2, TRINITY_DN77843_c0_g1, TRINITY_DN79105_c10_g1, TRINITY_DN81883_c1_g1, TRINITY_DN82026_c2_g1, TRINITY_DN82026_c2_g3, TRINITY_DN86887_c0_g1, TRINITY_DN86956_c1_g4
GO:0032237	0.0210103	0.999803	1	9	activation of store-operated calcium channel activity	BP	0.929530448839702	BP activation of store-operated calcium channel activity	TRINITY_DN83443_c0_g1
GO:1901341	0.0210103	0.999803	1	9	positive regulation of store-operated calcium channel activity	BP	0.929530448839702	BP positive regulation of store-operated calcium channel activity	TRINITY_DN83443_c0_g1
GO:1902531	0.0210749	0.991293	11	1751	regulation of intracellular signal transduction	BP	0.930186788491519	BP regulation of intracellular signal transduction	TRINITY_DN74641_c0_g1, TRINITY_DN74641_c0_g2, TRINITY_DN75909_c0_g1, TRINITY_DN76276_c7_g1, TRINITY_DN77593_c0_g2, TRINITY_DN79105_c10_g1, TRINITY_DN79942_c0_g1, TRINITY_DN82026_c2_g1, TRINITY_DN82026_c2_g3, TRINITY_DN82956_c10_g1, TRINITY_DN83507_c1_g1
GO:0032815	0.0211314	0.999821	1	5	negative regulation of natural killer cell activation	BP	0.93047748207926	BP negative regulation of natural killer cell activation	TRINITY_DN77608_c7_g2
GO:0031326	0.021404	0.988229	23	4411	regulation of cellular biosynthetic process	BP	0.93925160648608	BP regulation of cellular biosynthetic process	TRINITY_DN1198_c0_g1, TRINITY_DN74189_c0_g3, TRINITY_DN74641_c0_g1, TRINITY_DN74641_c0_g2, TRINITY_DN75438_c0_g1, TRINITY_DN75935_c4_g2, TRINITY_DN76276_c7_g1, TRINITY_DN77451_c0_g2, TRINITY_DN77509_c7_g1, TRINITY_DN77567_c6_g5, TRINITY_DN77593_c0_g2, TRINITY_DN77786_c0_g1, TRINITY_DN78060_c3_g1, TRINITY_DN79439_c7_g1, TRINITY_DN80894_c0_g1, TRINITY_DN80989_c0_g2, TRINITY_DN81310_c4_g9, TRINITY_D…
GO:0006897	0.0214312	0.993196	7	655	endocytosis	BP	0.93925160648608	BP endocytosis	TRINITY_DN74189_c0_g3, TRINITY_DN76276_c7_g1, TRINITY_DN81297_c1_g1, TRINITY_DN82469_c0_g1, TRINITY_DN83167_c0_g1, TRINITY_DN84404_c1_g1, TRINITY_DN86956_c1_g4
GO:0048096	0.0214899	0.999788	1	12	chromatin-mediated maintenance of transcription	BP	0.939618265514344	BP chromatin-mediated maintenance of transcription	TRINITY_DN82846_c0_g1
GO:0043086	0.0217966	0.993788	6	684	negative regulation of catalytic activity	BP	0.949481428275454	BP negative regulation of catalytic activity	TRINITY_DN75438_c0_g1, TRINITY_DN75909_c0_g1, TRINITY_DN77451_c0_g2, TRINITY_DN77593_c0_g2, TRINITY_DN77778_c6_g1, TRINITY_DN82956_c10_g1
GO:0031669	0.0218172	0.996959	3	202	cellular response to nutrient levels	BP	0.949481428275454	BP cellular response to nutrient levels	TRINITY_DN77778_c6_g1, TRINITY_DN79244_c8_g2, TRINITY_DN80894_c0_g1
GO:0072531	0.0219032	0.999786	1	9	pyrimidine-containing compound transmembrane transport	BP	0.951005334326388	BP pyrimidine-containing compound transmembrane transport	TRINITY_DN74824_c0_g1
GO:0030229	0.0220887	0.999796	1	6	very-low-density lipoprotein particle receptor activity	MF	0.956833208280099	MF very-low-density lipoprotein particle receptor activity	TRINITY_DN86956_c1_g4
GO:0032846	0.0224323	0.996842	3	192	positive regulation of homeostatic process	BP	0.969468014518795	BP positive regulation of homeostatic process	TRINITY_DN79105_c10_g1, TRINITY_DN81883_c1_g1, TRINITY_DN82956_c10_g1
GO:0050688	0.0225497	0.996823	3	171	regulation of defense response to virus	BP	0.972293704862271	BP regulation of defense response to virus	TRINITY_DN79877_c4_g2, TRINITY_DN80894_c0_g1, TRINITY_DN82952_c0_g1
GO:2000563	0.0226983	0.999806	1	4	positive regulation of CD4-positive, alpha-beta T cell proliferation	BP	0.976444911552855	BP positive regulation of CD4-positive, alpha-beta T cell proliferation	TRINITY_DN79105_c10_g1
GO:0051851	0.0227989	0.998337	2	62	modification by host of symbiont morphology or physiology	BP	0.978519271788948	BP modification by host of symbiont morphology or physiology	TRINITY_DN77593_c0_g2, TRINITY_DN79105_c10_g1
GO:0051702	0.0230129	0.998312	2	63	interaction with symbiont	BP	0.985063213126754	BP interaction with symbiont	TRINITY_DN77593_c0_g2, TRINITY_DN79105_c10_g1
GO:0002521	0.0230569	0.995379	4	339	leukocyte differentiation	BP	0.985063213126754	BP leukocyte differentiation	TRINITY_DN74189_c0_g3, TRINITY_DN75408_c0_g1, TRINITY_DN82026_c2_g1, TRINITY_DN82026_c2_g3
GO:0043085	0.0231413	0.991272	9	1353	positive regulation of catalytic activity	BP	0.986411700416326	BP positive regulation of catalytic activity	TRINITY_DN74641_c0_g1, TRINITY_DN74641_c0_g2, TRINITY_DN77451_c0_g2, TRINITY_DN77593_c0_g2, TRINITY_DN79105_c10_g1, TRINITY_DN82477_c0_g3, TRINITY_DN82771_c2_g1, TRINITY_DN83507_c1_g1, TRINITY_DN86956_c1_g4
GO:1903729	0.0233915	0.998259	2	86	regulation of plasma membrane organization	BP	0.991494177785924	BP regulation of plasma membrane organization	TRINITY_DN74641_c0_g1, TRINITY_DN74641_c0_g2
GO:0032496	0.0234642	0.995273	4	330	response to lipopolysaccharide	BP	0.991494177785924	BP response to lipopolysaccharide	TRINITY_DN74189_c0_g3, TRINITY_DN77567_c6_g5, TRINITY_DN79244_c8_g2, TRINITY_DN79942_c0_g1
GO:0010896	0.0234707	0.999754	1	9	regulation of triglyceride catabolic process	BP	0.991494177785924	BP regulation of triglyceride catabolic process	TRINITY_DN77451_c0_g2
GO:0042327	0.0235229	0.99238	7	958	positive regulation of phosphorylation	BP	0.991494177785924	BP positive regulation of phosphorylation	TRINITY_DN75909_c0_g1, TRINITY_DN77593_c0_g2, TRINITY_DN79105_c10_g1, TRINITY_DN82771_c2_g1, TRINITY_DN82956_c10_g1, TRINITY_DN83507_c1_g1, TRINITY_DN86956_c1_g4
GO:2001235	0.0235261	0.996627	3	200	positive regulation of apoptotic signaling pathway	BP	0.991494177785924	BP positive regulation of apoptotic signaling pathway	TRINITY_DN74641_c0_g1, TRINITY_DN74641_c0_g2, TRINITY_DN75909_c0_g1
GO:0090383	0.0236715	0.999759	1	7	phagosome acidification	BP	0.995375381625994	BP phagosome acidification	TRINITY_DN79738_c5_g2
GO:0090209	0.0241119	0.999738	1	10	negative regulation of triglyceride metabolic process	BP	0.9999999999	BP negative regulation of triglyceride metabolic process	TRINITY_DN77451_c0_g2
GO:2000561	0.0241305	0.999766	1	5	regulation of CD4-positive, alpha-beta T cell proliferation	BP	0.9999999999	BP regulation of CD4-positive, alpha-beta T cell proliferation	TRINITY_DN79105_c10_g1
GO:1901678	0.0241323	0.99975	1	7	iron coordination entity transport	BP	0.9999999999	BP iron coordination entity transport	TRINITY_DN79244_c8_g2
GO:0031665	0.0241696	0.99974	1	9	negative regulation of lipopolysaccharide-mediated signaling pathway	BP	0.9999999999	BP negative regulation of lipopolysaccharide-mediated signaling pathway	TRINITY_DN77593_c0_g2
GO:0005578	0.0241793	0.996494	3	219	proteinaceous extracellular matrix	CC	0.9999999999	CC proteinaceous extracellular matrix	TRINITY_DN75909_c0_g1, TRINITY_DN77778_c6_g1, TRINITY_DN78292_c0_g1
GO:0044283	0.0242993	0.99505	4	356	small molecule biosynthetic process	BP	0.9999999999	BP small molecule biosynthetic process	TRINITY_DN76048_c0_g2, TRINITY_DN77509_c7_g1, TRINITY_DN77786_c0_g1, TRINITY_DN87217_c3_g1
GO:0042834	0.0244905	0.999749	1	6	peptidoglycan binding	MF	0.9999999999	MF peptidoglycan binding	TRINITY_DN77608_c7_g2
GO:0051174	0.024696	0.990034	10	1662	regulation of phosphorus metabolic process	BP	0.9999999999	BP regulation of phosphorus metabolic process	TRINITY_DN75438_c0_g1, TRINITY_DN75909_c0_g1, TRINITY_DN77593_c0_g2, TRINITY_DN79105_c10_g1, TRINITY_DN79738_c5_g2, TRINITY_DN80894_c0_g1, TRINITY_DN82771_c2_g1, TRINITY_DN82956_c10_g1, TRINITY_DN83507_c1_g1, TRINITY_DN86956_c1_g4
GO:0009889	0.0249801	0.986053	23	4473	regulation of biosynthetic process	BP	0.9999999999	BP regulation of biosynthetic process	TRINITY_DN1198_c0_g1, TRINITY_DN74189_c0_g3, TRINITY_DN74641_c0_g1, TRINITY_DN74641_c0_g2, TRINITY_DN75438_c0_g1, TRINITY_DN75935_c4_g2, TRINITY_DN76276_c7_g1, TRINITY_DN77451_c0_g2, TRINITY_DN77509_c7_g1, TRINITY_DN77567_c6_g5, TRINITY_DN77593_c0_g2, TRINITY_DN77786_c0_g1, TRINITY_DN78060_c3_g1, TRINITY_DN79439_c7_g1, TRINITY_DN80894_c0_g1, TRINITY_DN80989_c0_g2, TRINITY_DN81310_c4_g9, TRINITY_D…
GO:0004551	0.025118	0.999719	1	9	nucleotide diphosphatase activity	MF	0.9999999999	MF nucleotide diphosphatase activity	TRINITY_DN77843_c0_g1
GO:2001257	0.0251301	0.998063	2	72	regulation of cation channel activity	BP	0.9999999999	BP regulation of cation channel activity	TRINITY_DN75909_c0_g1, TRINITY_DN83443_c0_g1
GO:0019217	0.0251991	0.99805	2	82	regulation of fatty acid metabolic process	BP	0.9999999999	BP regulation of fatty acid metabolic process	TRINITY_DN77451_c0_g2, TRINITY_DN80894_c0_g1
GO:0071347	0.0252326	0.998052	2	70	cellular response to interleukin-1	BP	0.9999999999	BP cellular response to interleukin-1	TRINITY_DN77567_c6_g5, TRINITY_DN79244_c8_g2
GO:0004869	0.0253432	0.998049	2	56	cysteine-type endopeptidase inhibitor activity	MF	0.9999999999	MF cysteine-type endopeptidase inhibitor activity	TRINITY_DN82956_c10_g1, TRINITY_DN85301_c7_g2
GO:0032000	0.026022	0.999691	1	11	positive regulation of fatty acid beta-oxidation	BP	0.9999999999	BP positive regulation of fatty acid beta-oxidation	TRINITY_DN77451_c0_g2
GO:0023051	0.0261612	0.98694	16	3038	regulation of signaling	BP	0.9999999999	BP regulation of signaling	TRINITY_DN74641_c0_g1, TRINITY_DN74641_c0_g2, TRINITY_DN75909_c0_g1, TRINITY_DN76276_c7_g1, TRINITY_DN77451_c0_g2, TRINITY_DN77593_c0_g2, TRINITY_DN79105_c10_g1, TRINITY_DN79439_c7_g1, TRINITY_DN79942_c0_g1, TRINITY_DN81883_c1_g1, TRINITY_DN82026_c2_g1, TRINITY_DN82026_c2_g3, TRINITY_DN82029_c6_g1, TRINITY_DN82956_c10_g1, TRINITY_DN83507_c1_g1, TRINITY_DN86956_c1_g4
GO:0051046	0.0261837	0.992224	6	664	regulation of secretion	BP	0.9999999999	BP regulation of secretion	TRINITY_DN74641_c0_g1, TRINITY_DN74641_c0_g2, TRINITY_DN79105_c10_g1, TRINITY_DN81883_c1_g1, TRINITY_DN82477_c0_g3, TRINITY_DN82956_c10_g1
GO:0035815	0.0262374	0.999704	1	7	positive regulation of renal sodium excretion	BP	0.9999999999	BP positive regulation of renal sodium excretion	TRINITY_DN82956_c10_g1
GO:0045071	0.0262998	0.997929	2	63	negative regulation of viral genome replication	BP	0.9999999999	BP negative regulation of viral genome replication	TRINITY_DN77593_c0_g2, TRINITY_DN79105_c10_g1
GO:0032502	0.0263274	0.985223	23	4838	developmental process	BP	0.9999999999	BP developmental process	TRINITY_DN1198_c0_g1, TRINITY_DN74189_c0_g3, TRINITY_DN74641_c0_g1, TRINITY_DN74641_c0_g2, TRINITY_DN75408_c0_g1, TRINITY_DN75438_c0_g1, TRINITY_DN75909_c0_g1, TRINITY_DN76151_c1_g1, TRINITY_DN76151_c1_g3, TRINITY_DN76276_c7_g1, TRINITY_DN77567_c6_g5, TRINITY_DN77593_c0_g2, TRINITY_DN77778_c6_g1, TRINITY_DN77786_c0_g1, TRINITY_DN78292_c0_g1, TRINITY_DN79105_c10_g1, TRINITY_DN80989_c0_g2, TRINITY_…
GO:0043276	0.0263582	0.99969	1	9	anoikis	BP	0.9999999999	BP anoikis	TRINITY_DN80989_c0_g2
GO:0031323	0.0263604	0.984293	29	6092	regulation of cellular metabolic process	BP	0.9999999999	BP regulation of cellular metabolic process	TRINITY_DN1198_c0_g1, TRINITY_DN74189_c0_g3, TRINITY_DN74641_c0_g1, TRINITY_DN74641_c0_g2, TRINITY_DN75438_c0_g1, TRINITY_DN75909_c0_g1, TRINITY_DN75935_c4_g2, TRINITY_DN76276_c7_g1, TRINITY_DN77451_c0_g2, TRINITY_DN77509_c7_g1, TRINITY_DN77567_c6_g5, TRINITY_DN77593_c0_g2, TRINITY_DN77786_c0_g1, TRINITY_DN78060_c3_g1, TRINITY_DN79105_c10_g1, TRINITY_DN79439_c7_g1, TRINITY_DN79738_c5_g2, TRINITY_…
GO:0045416	0.0266394	0.999688	1	8	positive regulation of interleukin-8 biosynthetic process	BP	0.9999999999	BP positive regulation of interleukin-8 biosynthetic process	TRINITY_DN77509_c7_g1
GO:0003018	0.0266749	0.997874	2	79	vascular process in circulatory system	BP	0.9999999999	BP vascular process in circulatory system	TRINITY_DN82956_c10_g1, TRINITY_DN85301_c7_g2
GO:1901642	0.0269956	0.999667	1	11	nucleoside transmembrane transport	BP	0.9999999999	BP nucleoside transmembrane transport	TRINITY_DN74824_c0_g1
GO:0060193	0.0269972	0.997839	2	71	positive regulation of lipase activity	BP	0.9999999999	BP positive regulation of lipase activity	TRINITY_DN77451_c0_g2, TRINITY_DN82477_c0_g3
GO:0031294	0.027024	0.997846	2	57	lymphocyte costimulation	BP	0.9999999999	BP lymphocyte costimulation	TRINITY_DN81883_c1_g1, TRINITY_DN86931_c1_g2
GO:0031295	0.027024	0.997846	2	57	T cell costimulation	BP	0.9999999999	BP T cell costimulation	TRINITY_DN81883_c1_g1, TRINITY_DN86931_c1_g2
GO:0001934	0.0270785	0.991892	6	784	positive regulation of protein phosphorylation	BP	0.9999999999	BP positive regulation of protein phosphorylation	TRINITY_DN75909_c0_g1, TRINITY_DN77593_c0_g2, TRINITY_DN79105_c10_g1, TRINITY_DN82771_c2_g1, TRINITY_DN83507_c1_g1, TRINITY_DN86956_c1_g4
GO:0060850	0.0271564	0.999663	1	11	regulation of transcription involved in cell fate commitment	BP	0.9999999999	BP regulation of transcription involved in cell fate commitment	TRINITY_DN77567_c6_g5
GO:0097529	0.0272041	0.99781	2	77	myeloid leukocyte migration	BP	0.9999999999	BP myeloid leukocyte migration	TRINITY_DN74641_c0_g1, TRINITY_DN74641_c0_g2
GO:0018193	0.0273047	0.991808	6	792	peptidyl-amino acid modification	BP	0.9999999999	BP peptidyl-amino acid modification	TRINITY_DN74641_c0_g1, TRINITY_DN74641_c0_g2, TRINITY_DN75408_c0_g1, TRINITY_DN77786_c0_g1, TRINITY_DN87049_c3_g1, TRINITY_DN87217_c3_g1
GO:0010646	0.0274426	0.986221	16	3062	regulation of cell communication	BP	0.9999999999	BP regulation of cell communication	TRINITY_DN74641_c0_g1, TRINITY_DN74641_c0_g2, TRINITY_DN75909_c0_g1, TRINITY_DN76276_c7_g1, TRINITY_DN77451_c0_g2, TRINITY_DN77593_c0_g2, TRINITY_DN79105_c10_g1, TRINITY_DN79439_c7_g1, TRINITY_DN79942_c0_g1, TRINITY_DN81883_c1_g1, TRINITY_DN82026_c2_g1, TRINITY_DN82026_c2_g3, TRINITY_DN82029_c6_g1, TRINITY_DN82956_c10_g1, TRINITY_DN83507_c1_g1, TRINITY_DN86956_c1_g4
GO:0004930	0.0274572	0.995819	3	237	G-protein coupled receptor activity	MF	0.9999999999	MF G-protein coupled receptor activity	TRINITY_DN82026_c2_g1, TRINITY_DN82026_c2_g3, TRINITY_DN86887_c0_g1
GO:0005887	0.0276319	0.99169	6	737	integral component of plasma membrane	CC	0.9999999999	CC integral component of plasma membrane	TRINITY_DN74824_c0_g1, TRINITY_DN77843_c0_g1, TRINITY_DN82026_c2_g1, TRINITY_DN82026_c2_g3, TRINITY_DN82477_c0_g3, TRINITY_DN86887_c0_g1
GO:0016486	0.027652	0.999651	1	11	peptide hormone processing	BP	0.9999999999	BP peptide hormone processing	TRINITY_DN79877_c4_g2
GO:0021819	0.0279396	0.999644	1	11	layer formation in cerebral cortex	BP	0.9999999999	BP layer formation in cerebral cortex	TRINITY_DN86956_c1_g4
GO:0051050	0.0280645	0.989766	8	1029	positive regulation of transport	BP	0.9999999999	BP positive regulation of transport	TRINITY_DN74641_c0_g1, TRINITY_DN74641_c0_g2, TRINITY_DN76276_c7_g1, TRINITY_DN79105_c10_g1, TRINITY_DN81883_c1_g1, TRINITY_DN82477_c0_g3, TRINITY_DN82956_c10_g1, TRINITY_DN83443_c0_g1
GO:0045778	0.0282223	0.997675	2	93	positive regulation of ossification	BP	0.9999999999	BP positive regulation of ossification	TRINITY_DN77567_c6_g5, TRINITY_DN77593_c0_g2
GO:0010890	0.0285807	0.999635	1	9	positive regulation of sequestering of triglyceride	BP	0.9999999999	BP positive regulation of sequestering of triglyceride	TRINITY_DN77451_c0_g2
GO:0044767	0.0286251	0.983999	22	4606	single-organism developmental process	BP	0.9999999999	BP single-organism developmental process	TRINITY_DN1198_c0_g1, TRINITY_DN74189_c0_g3, TRINITY_DN74641_c0_g1, TRINITY_DN74641_c0_g2, TRINITY_DN75408_c0_g1, TRINITY_DN75438_c0_g1, TRINITY_DN75909_c0_g1, TRINITY_DN76151_c1_g1, TRINITY_DN76151_c1_g3, TRINITY_DN76276_c7_g1, TRINITY_DN77567_c6_g5, TRINITY_DN77593_c0_g2, TRINITY_DN77778_c6_g1, TRINITY_DN77786_c0_g1, TRINITY_DN78292_c0_g1, TRINITY_DN79105_c10_g1, TRINITY_DN80989_c0_g2, TRINITY_…
GO:0042325	0.0287474	0.988743	9	1447	regulation of phosphorylation	BP	0.9999999999	BP regulation of phosphorylation	TRINITY_DN75438_c0_g1, TRINITY_DN75909_c0_g1, TRINITY_DN77593_c0_g2, TRINITY_DN79105_c10_g1, TRINITY_DN79738_c5_g2, TRINITY_DN82771_c2_g1, TRINITY_DN82956_c10_g1, TRINITY_DN83507_c1_g1, TRINITY_DN86956_c1_g4
GO:0033598	0.0290224	0.999609	1	13	mammary gland epithelial cell proliferation	BP	0.9999999999	BP mammary gland epithelial cell proliferation	TRINITY_DN77567_c6_g5
GO:0030098	0.0293182	0.995424	3	228	lymphocyte differentiation	BP	0.9999999999	BP lymphocyte differentiation	TRINITY_DN75408_c0_g1, TRINITY_DN82026_c2_g1, TRINITY_DN82026_c2_g3
GO:0030155	0.0293683	0.991046	6	694	regulation of cell adhesion	BP	0.9999999999	BP regulation of cell adhesion	TRINITY_DN77567_c6_g5, TRINITY_DN79105_c10_g1, TRINITY_DN81883_c1_g1, TRINITY_DN82029_c6_g1, TRINITY_DN82956_c10_g1, TRINITY_DN86931_c1_g2
GO:0008270	0.0294157	0.987791	10	1472	zinc ion binding	MF	0.9999999999	MF zinc ion binding	TRINITY_DN74641_c0_g1, TRINITY_DN74641_c0_g2, TRINITY_DN75515_c0_g1, TRINITY_DN75909_c0_g1, TRINITY_DN77608_c7_g2, TRINITY_DN78060_c3_g1, TRINITY_DN78292_c0_g1, TRINITY_DN79877_c4_g2, TRINITY_DN80129_c4_g1, TRINITY_DN82956_c10_g1
GO:0055067	0.0294675	0.997516	2	94	monovalent inorganic cation homeostasis	BP	0.9999999999	BP monovalent inorganic cation homeostasis	TRINITY_DN79738_c5_g2, TRINITY_DN80894_c0_g1
GO:0031668	0.0295215	0.99538	3	227	cellular response to extracellular stimulus	BP	0.9999999999	BP cellular response to extracellular stimulus	TRINITY_DN77778_c6_g1, TRINITY_DN79244_c8_g2, TRINITY_DN80894_c0_g1
GO:0021517	0.0296636	0.999613	1	8	ventral spinal cord development	BP	0.9999999999	BP ventral spinal cord development	TRINITY_DN86956_c1_g4
GO:0016569	0.0297132	0.993559	4	428	chromatin modification	BP	0.9999999999	BP chromatin modification	TRINITY_DN77786_c0_g1, TRINITY_DN79439_c7_g1, TRINITY_DN87049_c3_g1, TRINITY_DN87217_c3_g1
GO:0045670	0.0299717	0.997461	2	73	regulation of osteoclast differentiation	BP	0.9999999999	BP regulation of osteoclast differentiation	TRINITY_DN77567_c6_g5, TRINITY_DN77593_c0_g2
GO:0031093	0.0300261	0.999597	1	9	platelet alpha granule lumen	CC	0.9999999999	CC platelet alpha granule lumen	TRINITY_DN82956_c10_g1
GO:0015858	0.03059	0.999566	1	13	nucleoside transport	BP	0.9999999999	BP nucleoside transport	TRINITY_DN74824_c0_g1
GO:0002237	0.0306544	0.993297	4	357	response to molecule of bacterial origin	BP	0.9999999999	BP response to molecule of bacterial origin	TRINITY_DN74189_c0_g3, TRINITY_DN77567_c6_g5, TRINITY_DN79244_c8_g2, TRINITY_DN79942_c0_g1
GO:0043900	0.0307932	0.991755	5	484	regulation of multi-organism process	BP	0.9999999999	BP regulation of multi-organism process	TRINITY_DN77593_c0_g2, TRINITY_DN79105_c10_g1, TRINITY_DN79877_c4_g2, TRINITY_DN80894_c0_g1, TRINITY_DN82952_c0_g1
GO:0051336	0.0312725	0.988358	8	1135	regulation of hydrolase activity	BP	0.9999999999	BP regulation of hydrolase activity	TRINITY_DN74641_c0_g1, TRINITY_DN74641_c0_g2, TRINITY_DN75909_c0_g1, TRINITY_DN77451_c0_g2, TRINITY_DN77593_c0_g2, TRINITY_DN77778_c6_g1, TRINITY_DN82477_c0_g3, TRINITY_DN82956_c10_g1
GO:0042762	0.0316113	0.999534	1	14	regulation of sulfur metabolic process	BP	0.9999999999	BP regulation of sulfur metabolic process	TRINITY_DN80894_c0_g1
GO:0000003	0.0316304	0.999536	1	13	reproduction	BP	0.9999999999	BP reproduction	TRINITY_DN78681_c6_g1
GO:1903012	0.0316896	0.999558	1	8	positive regulation of bone development	BP	0.9999999999	BP positive regulation of bone development	TRINITY_DN77593_c0_g2
GO:0043170	0.0316979	0.979714	38	8039	macromolecule metabolic process	BP	0.9999999999	BP macromolecule metabolic process	TRINITY_DN1198_c0_g1, TRINITY_DN74189_c0_g3, TRINITY_DN74641_c0_g1, TRINITY_DN74641_c0_g2, TRINITY_DN75408_c0_g1, TRINITY_DN75909_c0_g1, TRINITY_DN76151_c1_g1, TRINITY_DN76151_c1_g3, TRINITY_DN76276_c7_g1, TRINITY_DN77567_c6_g5, TRINITY_DN77608_c7_g2, TRINITY_DN77786_c0_g1, TRINITY_DN77843_c0_g1, TRINITY_DN78292_c0_g1, TRINITY_DN79194_c1_g1, TRINITY_DN79439_c7_g1, TRINITY_DN79867_c2_g4, TRINITY_D…
GO:0044828	0.0320889	0.99954	1	9	negative regulation by host of viral genome replication	BP	0.9999999999	BP negative regulation by host of viral genome replication	TRINITY_DN79105_c10_g1
GO:1990440	0.0323693	0.999514	1	13	positive regulation of transcription from RNA polymerase II promoter in response to endoplasmic reticulum stress	BP	0.9999999999	BP positive regulation of transcription from RNA polymerase II promoter in response to endoplasmic reticulum stress	TRINITY_DN77567_c6_g5
GO:0060255	0.0324209	0.98048	28	5919	regulation of macromolecule metabolic process	BP	0.9999999999	BP regulation of macromolecule metabolic process	TRINITY_DN1198_c0_g1, TRINITY_DN74189_c0_g3, TRINITY_DN74641_c0_g1, TRINITY_DN74641_c0_g2, TRINITY_DN75438_c0_g1, TRINITY_DN75909_c0_g1, TRINITY_DN75935_c4_g2, TRINITY_DN76276_c7_g1, TRINITY_DN77509_c7_g1, TRINITY_DN77567_c6_g5, TRINITY_DN77593_c0_g2, TRINITY_DN77786_c0_g1, TRINITY_DN78060_c3_g1, TRINITY_DN79105_c10_g1, TRINITY_DN79244_c8_g2, TRINITY_DN79439_c7_g1, TRINITY_DN79877_c4_g2, TRINITY_…
GO:0016568	0.0330846	0.990962	5	649	NA	NA	0.9999999999	none	TRINITY_DN77786_c0_g1, TRINITY_DN79439_c7_g1, TRINITY_DN82846_c0_g1, TRINITY_DN87049_c3_g1, TRINITY_DN87217_c3_g1
GO:0044179	0.0332028	0.999537	1	6	hemolysis in other organism	BP	0.9999999999	BP hemolysis in other organism	TRINITY_DN76070_c0_g1
GO:0051715	0.0332028	0.999537	1	6	cytolysis in other organism	BP	0.9999999999	BP cytolysis in other organism	TRINITY_DN76070_c0_g1
GO:0070542	0.0332396	0.997012	2	91	response to fatty acid	BP	0.9999999999	BP response to fatty acid	TRINITY_DN80894_c0_g1, TRINITY_DN80989_c0_g2
GO:0004222	0.033244	0.997008	2	99	metalloendopeptidase activity	MF	0.9999999999	MF metalloendopeptidase activity	TRINITY_DN75909_c0_g1, TRINITY_DN78292_c0_g1
GO:0034774	0.0336279	0.999488	1	10	secretory granule lumen	CC	0.9999999999	CC secretory granule lumen	TRINITY_DN82956_c10_g1
GO:0090087	0.0336674	0.994459	3	227	regulation of peptide transport	BP	0.9999999999	BP regulation of peptide transport	TRINITY_DN74641_c0_g1, TRINITY_DN74641_c0_g2, TRINITY_DN81883_c1_g1
GO:0051347	0.0336845	0.990757	5	619	positive regulation of transferase activity	BP	0.9999999999	BP positive regulation of transferase activity	TRINITY_DN77593_c0_g2, TRINITY_DN79105_c10_g1, TRINITY_DN82771_c2_g1, TRINITY_DN83507_c1_g1, TRINITY_DN86956_c1_g4
GO:0070235	0.0337662	0.99949	1	9	regulation of activation-induced cell death of T cells	BP	0.9999999999	BP regulation of activation-induced cell death of T cells	TRINITY_DN79105_c10_g1
GO:0048145	0.0340371	0.996901	2	91	regulation of fibroblast proliferation	BP	0.9999999999	BP regulation of fibroblast proliferation	TRINITY_DN80989_c0_g2, TRINITY_DN82956_c10_g1
GO:0009635	0.0344149	0.999458	1	11	response to herbicide	BP	0.9999999999	BP response to herbicide	TRINITY_DN79244_c8_g2
GO:0031988	0.0345424	0.981447	18	3348	membrane-bounded vesicle	CC	0.9999999999	CC membrane-bounded vesicle	TRINITY_DN74641_c0_g1, TRINITY_DN74641_c0_g2, TRINITY_DN75438_c0_g1, TRINITY_DN75909_c0_g1, TRINITY_DN75935_c4_g2, TRINITY_DN76276_c7_g1, TRINITY_DN77593_c0_g2, TRINITY_DN77608_c7_g2, TRINITY_DN77843_c0_g1, TRINITY_DN79105_c10_g1, TRINITY_DN79244_c8_g2, TRINITY_DN79877_c4_g2, TRINITY_DN80374_c3_g3, TRINITY_DN81883_c1_g1, TRINITY_DN82469_c0_g1, TRINITY_DN82956_c10_g1, TRINITY_DN83726_c0_g2, TRINIT…
GO:0022890	0.0345515	0.992158	4	381	inorganic cation transmembrane transporter activity	MF	0.9999999999	MF inorganic cation transmembrane transporter activity	TRINITY_DN74824_c0_g1, TRINITY_DN78681_c6_g1, TRINITY_DN80984_c10_g1, TRINITY_DN87445_c2_g1
GO:0009410	0.0346218	0.99944	1	14	response to xenobiotic stimulus	BP	0.9999999999	BP response to xenobiotic stimulus	TRINITY_DN80989_c0_g2
GO:0002227	0.0346228	0.999472	1	8	innate immune response in mucosa	BP	0.9999999999	BP innate immune response in mucosa	TRINITY_DN77593_c0_g2
GO:0045414	0.0346839	0.999449	1	11	regulation of interleukin-8 biosynthetic process	BP	0.9999999999	BP regulation of interleukin-8 biosynthetic process	TRINITY_DN77509_c7_g1
GO:0043226	0.0346911	0.976665	50	11822	organelle	CC	0.9999999999	CC organelle	TRINITY_DN74189_c0_g3, TRINITY_DN74641_c0_g1, TRINITY_DN74641_c0_g2, TRINITY_DN75438_c0_g1, TRINITY_DN75909_c0_g1, TRINITY_DN75935_c4_g2, TRINITY_DN76048_c0_g2, TRINITY_DN76276_c7_g1, TRINITY_DN77451_c0_g2, TRINITY_DN77567_c6_g5, TRINITY_DN77593_c0_g2, TRINITY_DN77608_c7_g2, TRINITY_DN77786_c0_g1, TRINITY_DN77843_c0_g1, TRINITY_DN78060_c3_g1, TRINITY_DN78083_c0_g3, TRINITY_DN79105_c10_g1, TRINITY…
GO:0005539	0.0347924	0.994207	3	199	glycosaminoglycan binding	MF	0.9999999999	MF glycosaminoglycan binding	TRINITY_DN77593_c0_g2, TRINITY_DN77608_c7_g2, TRINITY_DN82956_c10_g1
GO:2001267	0.0354976	0.999418	1	12	regulation of cysteine-type endopeptidase activity involved in apoptotic signaling pathway	BP	0.9999999999	BP regulation of cysteine-type endopeptidase activity involved in apoptotic signaling pathway	TRINITY_DN75909_c0_g1
GO:0046790	0.0355804	0.999426	1	10	virion binding	MF	0.9999999999	MF virion binding	TRINITY_DN79105_c10_g1
GO:0070345	0.0360595	0.999405	1	11	negative regulation of fat cell proliferation	BP	0.9999999999	BP negative regulation of fat cell proliferation	TRINITY_DN80989_c0_g2
GO:0045121	0.0362206	0.989878	5	493	membrane raft	CC	0.9999999999	CC membrane raft	TRINITY_DN76276_c7_g1, TRINITY_DN82029_c6_g1, TRINITY_DN82477_c0_g3, TRINITY_DN85536_c2_g3, TRINITY_DN86956_c1_g4
GO:0000790	0.0362368	0.99386	3	248	nuclear chromatin	CC	0.9999999999	CC nuclear chromatin	TRINITY_DN77567_c6_g5, TRINITY_DN79439_c7_g1, TRINITY_DN80989_c0_g2
GO:0051533	0.0363424	0.999386	1	13	positive regulation of NFAT protein import into nucleus	BP	0.9999999999	BP positive regulation of NFAT protein import into nucleus	TRINITY_DN79105_c10_g1
GO:0006346	0.0366074	0.999377	1	13	methylation-dependent chromatin silencing	BP	0.9999999999	BP methylation-dependent chromatin silencing	TRINITY_DN79439_c7_g1
GO:0005041	0.0367372	0.999369	1	14	low-density lipoprotein receptor activity	MF	0.9999999999	MF low-density lipoprotein receptor activity	TRINITY_DN86956_c1_g4
GO:0019372	0.0367713	0.999387	1	10	lipoxygenase pathway	BP	0.9999999999	BP lipoxygenase pathway	TRINITY_DN76048_c0_g2
GO:0060644	0.0368992	0.999376	1	11	mammary gland epithelial cell differentiation	BP	0.9999999999	BP mammary gland epithelial cell differentiation	TRINITY_DN77567_c6_g5
GO:0030183	0.0369009	0.996486	2	99	B cell differentiation	BP	0.9999999999	BP B cell differentiation	TRINITY_DN82026_c2_g1, TRINITY_DN82026_c2_g3
GO:0031226	0.0370896	0.98806	6	789	intrinsic component of plasma membrane	CC	0.9999999999	CC intrinsic component of plasma membrane	TRINITY_DN74824_c0_g1, TRINITY_DN77843_c0_g1, TRINITY_DN82026_c2_g1, TRINITY_DN82026_c2_g3, TRINITY_DN82477_c0_g3, TRINITY_DN86887_c0_g1
GO:0005216	0.037119	0.993654	3	237	ion channel activity	MF	0.9999999999	MF ion channel activity	TRINITY_DN78681_c6_g1, TRINITY_DN80984_c10_g1, TRINITY_DN87445_c2_g1
GO:0030260	0.0373647	0.99362	3	157	entry into host cell	BP	0.9999999999	BP entry into host cell	TRINITY_DN79105_c10_g1, TRINITY_DN86195_c4_g2, TRINITY_DN86556_c0_g1
GO:0044409	0.0373647	0.99362	3	157	entry into host	BP	0.9999999999	BP entry into host	TRINITY_DN79105_c10_g1, TRINITY_DN86195_c4_g2, TRINITY_DN86556_c0_g1
GO:0046718	0.0373647	0.99362	3	157	viral entry into host cell	BP	0.9999999999	BP viral entry into host cell	TRINITY_DN79105_c10_g1, TRINITY_DN86195_c4_g2, TRINITY_DN86556_c0_g1
GO:0051806	0.0373647	0.99362	3	157	entry into cell of other organism involved in symbiotic interaction	BP	0.9999999999	BP entry into cell of other organism involved in symbiotic interaction	TRINITY_DN79105_c10_g1, TRINITY_DN86195_c4_g2, TRINITY_DN86556_c0_g1
GO:0051828	0.0373647	0.99362	3	157	entry into other organism involved in symbiotic interaction	BP	0.9999999999	BP entry into other organism involved in symbiotic interaction	TRINITY_DN79105_c10_g1, TRINITY_DN86195_c4_g2, TRINITY_DN86556_c0_g1
GO:0052126	0.0373647	0.99362	3	157	movement in host environment	BP	0.9999999999	BP movement in host environment	TRINITY_DN79105_c10_g1, TRINITY_DN86195_c4_g2, TRINITY_DN86556_c0_g1
GO:0052192	0.0373647	0.99362	3	157	movement in environment of other organism involved in symbiotic interaction	BP	0.9999999999	BP movement in environment of other organism involved in symbiotic interaction	TRINITY_DN79105_c10_g1, TRINITY_DN86195_c4_g2, TRINITY_DN86556_c0_g1
GO:2000811	0.0375012	0.999329	1	19	negative regulation of anoikis	BP	0.9999999999	BP negative regulation of anoikis	TRINITY_DN80894_c0_g1
GO:0035810	0.0375435	0.999341	1	14	positive regulation of urine volume	BP	0.9999999999	BP positive regulation of urine volume	TRINITY_DN82956_c10_g1
GO:0016192	0.0375703	0.984581	9	1271	vesicle-mediated transport	BP	0.9999999999	BP vesicle-mediated transport	TRINITY_DN74189_c0_g3, TRINITY_DN76276_c7_g1, TRINITY_DN81297_c1_g1, TRINITY_DN82469_c0_g1, TRINITY_DN82956_c10_g1, TRINITY_DN83167_c0_g1, TRINITY_DN84404_c1_g1, TRINITY_DN86887_c0_g1, TRINITY_DN86956_c1_g4
GO:0002251	0.0380578	0.999343	1	10	organ or tissue specific immune response	BP	0.9999999999	BP organ or tissue specific immune response	TRINITY_DN77593_c0_g2
GO:0002385	0.0380578	0.999343	1	10	mucosal immune response	BP	0.9999999999	BP mucosal immune response	TRINITY_DN77593_c0_g2
GO:0005337	0.0381957	0.999317	1	14	nucleoside transmembrane transporter activity	MF	0.9999999999	MF nucleoside transmembrane transporter activity	TRINITY_DN74824_c0_g1
GO:0043539	0.0382057	0.99931	1	16	protein serine/threonine kinase activator activity	MF	0.9999999999	MF protein serine/threonine kinase activator activity	TRINITY_DN77593_c0_g2
GO:0050872	0.0382884	0.999307	1	16	white fat cell differentiation	BP	0.9999999999	BP white fat cell differentiation	TRINITY_DN75438_c0_g1
GO:0010562	0.0384642	0.986206	7	1063	positive regulation of phosphorus metabolic process	BP	0.9999999999	BP positive regulation of phosphorus metabolic process	TRINITY_DN75909_c0_g1, TRINITY_DN77593_c0_g2, TRINITY_DN79105_c10_g1, TRINITY_DN82771_c2_g1, TRINITY_DN82956_c10_g1, TRINITY_DN83507_c1_g1, TRINITY_DN86956_c1_g4
GO:0045937	0.0384642	0.986206	7	1063	positive regulation of phosphate metabolic process	BP	0.9999999999	BP positive regulation of phosphate metabolic process	TRINITY_DN75909_c0_g1, TRINITY_DN77593_c0_g2, TRINITY_DN79105_c10_g1, TRINITY_DN82771_c2_g1, TRINITY_DN82956_c10_g1, TRINITY_DN83507_c1_g1, TRINITY_DN86956_c1_g4
GO:0044763	0.0386153	0.974779	39	9220	single-organism cellular process	BP	0.9999999999	BP single-organism cellular process	TRINITY_DN74189_c0_g3, TRINITY_DN74641_c0_g1, TRINITY_DN74641_c0_g2, TRINITY_DN74824_c0_g1, TRINITY_DN75408_c0_g1, TRINITY_DN75438_c0_g1, TRINITY_DN75909_c0_g1, TRINITY_DN76048_c0_g2, TRINITY_DN76070_c0_g1, TRINITY_DN76276_c7_g1, TRINITY_DN77509_c7_g1, TRINITY_DN77567_c6_g5, TRINITY_DN77608_c7_g2, TRINITY_DN77778_c6_g1, TRINITY_DN77786_c0_g1, TRINITY_DN77843_c0_g1, TRINITY_DN78292_c0_g1, TRINITY_…
GO:0070344	0.0386364	0.99931	1	12	regulation of fat cell proliferation	BP	0.9999999999	BP regulation of fat cell proliferation	TRINITY_DN80989_c0_g2
GO:0031998	0.0387836	0.999284	1	18	regulation of fatty acid beta-oxidation	BP	0.9999999999	BP regulation of fatty acid beta-oxidation	TRINITY_DN77451_c0_g2
GO:0042581	0.0388435	0.999294	1	14	specific granule	CC	0.9999999999	CC specific granule	TRINITY_DN77593_c0_g2
GO:2001204	0.0391463	0.999304	1	10	regulation of osteoclast development	BP	0.9999999999	BP regulation of osteoclast development	TRINITY_DN77593_c0_g2
GO:0072593	0.0392035	0.996146	2	94	reactive oxygen species metabolic process	BP	0.9999999999	BP reactive oxygen species metabolic process	TRINITY_DN77509_c7_g1, TRINITY_DN80894_c0_g1
GO:0055072	0.0392811	0.996133	2	95	iron ion homeostasis	BP	0.9999999999	BP iron ion homeostasis	TRINITY_DN77593_c0_g2, TRINITY_DN79244_c8_g2
GO:0034145	0.0393513	0.999279	1	13	positive regulation of toll-like receptor 4 signaling pathway	BP	0.9999999999	BP positive regulation of toll-like receptor 4 signaling pathway	TRINITY_DN77593_c0_g2
GO:0022838	0.039404	0.993104	3	243	substrate-specific channel activity	MF	0.9999999999	MF substrate-specific channel activity	TRINITY_DN78681_c6_g1, TRINITY_DN80984_c10_g1, TRINITY_DN87445_c2_g1
GO:0005641	0.0394137	0.999273	1	14	nuclear envelope lumen	CC	0.9999999999	CC nuclear envelope lumen	TRINITY_DN76048_c0_g2
GO:0030595	0.039581	0.996088	2	94	leukocyte chemotaxis	BP	0.9999999999	BP leukocyte chemotaxis	TRINITY_DN74641_c0_g1, TRINITY_DN74641_c0_g2
GO:0000082	0.0395978	0.996081	2	102	G1/S transition of mitotic cell cycle	BP	0.9999999999	BP G1/S transition of mitotic cell cycle	TRINITY_DN80989_c0_g2, TRINITY_DN82771_c2_g1
GO:0044843	0.0395978	0.996081	2	102	cell cycle G1/S phase transition	BP	0.9999999999	BP cell cycle G1/S phase transition	TRINITY_DN80989_c0_g2, TRINITY_DN82771_c2_g1
GO:0030431	0.0396733	0.999285	1	10	sleep	BP	0.9999999999	BP sleep	TRINITY_DN75438_c0_g1
GO:1901339	0.0401339	0.999242	1	15	regulation of store-operated calcium channel activity	BP	0.9999999999	BP regulation of store-operated calcium channel activity	TRINITY_DN83443_c0_g1
GO:0051196	0.041109	0.999198	1	17	regulation of coenzyme metabolic process	BP	0.9999999999	BP regulation of coenzyme metabolic process	TRINITY_DN80894_c0_g1
GO:0023056	0.041151	0.981937	10	1657	positive regulation of signaling	BP	0.9999999999	BP positive regulation of signaling	TRINITY_DN74641_c0_g1, TRINITY_DN74641_c0_g2, TRINITY_DN75909_c0_g1, TRINITY_DN76276_c7_g1, TRINITY_DN77593_c0_g2, TRINITY_DN79105_c10_g1, TRINITY_DN79439_c7_g1, TRINITY_DN81883_c1_g1, TRINITY_DN82956_c10_g1, TRINITY_DN83507_c1_g1
GO:0035358	0.0411553	0.999217	1	12	regulation of peroxisome proliferator activated receptor signaling pathway	BP	0.9999999999	BP regulation of peroxisome proliferator activated receptor signaling pathway	TRINITY_DN77451_c0_g2
GO:0044425	0.0411737	0.974651	28	5981	membrane part	CC	0.9999999999	CC membrane part	TRINITY_DN74824_c0_g1, TRINITY_DN75408_c0_g1, TRINITY_DN76276_c7_g1, TRINITY_DN77843_c0_g1, TRINITY_DN78060_c3_g1, TRINITY_DN78681_c6_g1, TRINITY_DN78737_c9_g1, TRINITY_DN79105_c10_g1, TRINITY_DN79194_c1_g1, TRINITY_DN79738_c5_g2, TRINITY_DN80129_c4_g1, TRINITY_DN80374_c3_g3, TRINITY_DN80984_c10_g1, TRINITY_DN81297_c1_g1, TRINITY_DN81883_c1_g1, TRINITY_DN82026_c2_g1, TRINITY_DN82026_c2_g3, TRINIT…
GO:0035384	0.0412055	0.999197	1	16	thioester biosynthetic process	BP	0.9999999999	BP thioester biosynthetic process	TRINITY_DN80894_c0_g1
GO:0071616	0.0412055	0.999197	1	16	acyl-CoA biosynthetic process	BP	0.9999999999	BP acyl-CoA biosynthetic process	TRINITY_DN80894_c0_g1
GO:0031430	0.0413287	0.999192	1	16	M band	CC	0.9999999999	CC M band	TRINITY_DN82952_c0_g1
GO:0051101	0.0414018	0.995805	2	97	regulation of DNA binding	BP	0.9999999999	BP regulation of DNA binding	TRINITY_DN75909_c0_g1, TRINITY_DN80989_c0_g2
GO:0051247	0.041634	0.981689	10	1622	positive regulation of protein metabolic process	BP	0.9999999999	BP positive regulation of protein metabolic process	TRINITY_DN74641_c0_g1, TRINITY_DN74641_c0_g2, TRINITY_DN75909_c0_g1, TRINITY_DN76276_c7_g1, TRINITY_DN77509_c7_g1, TRINITY_DN77593_c0_g2, TRINITY_DN79105_c10_g1, TRINITY_DN82771_c2_g1, TRINITY_DN83507_c1_g1, TRINITY_DN86956_c1_g4
GO:0033690	0.041659	0.999183	1	15	positive regulation of osteoblast proliferation	BP	0.9999999999	BP positive regulation of osteoblast proliferation	TRINITY_DN77593_c0_g2
GO:0035813	0.0419983	0.999184	1	12	regulation of renal sodium excretion	BP	0.9999999999	BP regulation of renal sodium excretion	TRINITY_DN82956_c10_g1
GO:0005506	0.0423385	0.992395	3	189	iron ion binding	MF	0.9999999999	MF iron ion binding	TRINITY_DN76048_c0_g2, TRINITY_DN77593_c0_g2, TRINITY_DN79244_c8_g2
GO:0010647	0.0424358	0.981275	10	1671	positive regulation of cell communication	BP	0.9999999999	BP positive regulation of cell communication	TRINITY_DN74641_c0_g1, TRINITY_DN74641_c0_g2, TRINITY_DN75909_c0_g1, TRINITY_DN76276_c7_g1, TRINITY_DN77593_c0_g2, TRINITY_DN79105_c10_g1, TRINITY_DN79439_c7_g1, TRINITY_DN81883_c1_g1, TRINITY_DN82956_c10_g1, TRINITY_DN83507_c1_g1
GO:0071285	0.0428548	0.999135	1	15	cellular response to lithium ion	BP	0.9999999999	BP cellular response to lithium ion	TRINITY_DN75438_c0_g1
GO:0006334	0.0429671	0.995558	2	98	nucleosome assembly	BP	0.9999999999	BP nucleosome assembly	TRINITY_DN77786_c0_g1, TRINITY_DN87217_c3_g1
GO:0043167	0.0430658	0.972155	35	7421	ion binding	MF	0.9999999999	MF ion binding	TRINITY_DN74641_c0_g1, TRINITY_DN74641_c0_g2, TRINITY_DN75408_c0_g1, TRINITY_DN75515_c0_g1, TRINITY_DN75909_c0_g1, TRINITY_DN76048_c0_g2, TRINITY_DN76276_c7_g1, TRINITY_DN77593_c0_g2, TRINITY_DN77608_c7_g2, TRINITY_DN77786_c0_g1, TRINITY_DN77843_c0_g1, TRINITY_DN78060_c3_g1, TRINITY_DN78083_c0_g3, TRINITY_DN78292_c0_g1, TRINITY_DN78681_c6_g1, TRINITY_DN79244_c8_g2, TRINITY_DN79877_c4_g2, TRINITY_…
GO:0000123	0.0434189	0.995473	2	120	histone acetyltransferase complex	CC	0.9999999999	CC histone acetyltransferase complex	TRINITY_DN1198_c0_g1, TRINITY_DN87049_c3_g1
GO:0015267	0.0439789	0.991963	3	256	channel activity	MF	0.9999999999	MF channel activity	TRINITY_DN78681_c6_g1, TRINITY_DN80984_c10_g1, TRINITY_DN87445_c2_g1
GO:0022803	0.0439789	0.991963	3	256	passive transmembrane transporter activity	MF	0.9999999999	MF passive transmembrane transporter activity	TRINITY_DN78681_c6_g1, TRINITY_DN80984_c10_g1, TRINITY_DN87445_c2_g1
GO:0042554	0.0440418	0.999102	1	12	superoxide anion generation	BP	0.9999999999	BP superoxide anion generation	TRINITY_DN77509_c7_g1
GO:0036094	0.0441685	0.975998	17	3265	small molecule binding	MF	0.9999999999	MF small molecule binding	TRINITY_DN74641_c0_g1, TRINITY_DN74641_c0_g2, TRINITY_DN75408_c0_g1, TRINITY_DN76276_c7_g1, TRINITY_DN78083_c0_g3, TRINITY_DN79244_c8_g2, TRINITY_DN79439_c7_g1, TRINITY_DN80329_c0_g1, TRINITY_DN80894_c0_g1, TRINITY_DN83443_c0_g1, TRINITY_DN85670_c7_g4, TRINITY_DN86306_c0_g1, TRINITY_DN87497_c9_g2, TRINITY_DN87497_c9_g3, TRINITY_DN87497_c9_g4, TRINITY_DN87497_c9_g7, TRINITY_DN87497_c9_g9
GO:0070555	0.0443233	0.995337	2	102	response to interleukin-1	BP	0.9999999999	BP response to interleukin-1	TRINITY_DN77567_c6_g5, TRINITY_DN79244_c8_g2
GO:0010889	0.0448322	0.999048	1	16	regulation of sequestering of triglyceride	BP	0.9999999999	BP regulation of sequestering of triglyceride	TRINITY_DN77451_c0_g2
GO:0045598	0.0450748	0.995205	2	118	regulation of fat cell differentiation	BP	0.9999999999	BP regulation of fat cell differentiation	TRINITY_DN77567_c6_g5, TRINITY_DN80989_c0_g2
GO:0030225	0.0454212	0.999027	1	15	macrophage differentiation	BP	0.9999999999	BP macrophage differentiation	TRINITY_DN74189_c0_g3
GO:0046321	0.0463375	0.998975	1	18	positive regulation of fatty acid oxidation	BP	0.9999999999	BP positive regulation of fatty acid oxidation	TRINITY_DN77451_c0_g2
GO:0043168	0.0464935	0.974572	17	3323	anion binding	MF	0.9999999999	MF anion binding	TRINITY_DN74641_c0_g1, TRINITY_DN74641_c0_g2, TRINITY_DN75408_c0_g1, TRINITY_DN76276_c7_g1, TRINITY_DN77593_c0_g2, TRINITY_DN78083_c0_g3, TRINITY_DN80329_c0_g1, TRINITY_DN80894_c0_g1, TRINITY_DN82956_c10_g1, TRINITY_DN83443_c0_g1, TRINITY_DN85670_c7_g4, TRINITY_DN86306_c0_g1, TRINITY_DN87497_c9_g2, TRINITY_DN87497_c9_g3, TRINITY_DN87497_c9_g4, TRINITY_DN87497_c9_g7, TRINITY_DN87497_c9_g9
GO:0005215	0.0465089	0.982634	7	1025	transporter activity	MF	0.9999999999	MF transporter activity	TRINITY_DN74824_c0_g1, TRINITY_DN75438_c0_g1, TRINITY_DN78681_c6_g1, TRINITY_DN79244_c8_g2, TRINITY_DN80984_c10_g1, TRINITY_DN86306_c0_g1, TRINITY_DN87445_c2_g1
GO:0061003	0.0466002	0.998967	1	17	positive regulation of dendritic spine morphogenesis	BP	0.9999999999	BP positive regulation of dendritic spine morphogenesis	TRINITY_DN86956_c1_g4
GO:0006633	0.0466699	0.994944	2	111	fatty acid biosynthetic process	BP	0.9999999999	BP fatty acid biosynthetic process	TRINITY_DN76048_c0_g2, TRINITY_DN77509_c7_g1
GO:0000083	0.0467927	0.998962	1	16	regulation of transcription involved in G1/S transition of mitotic cell cycle	BP	0.9999999999	BP regulation of transcription involved in G1/S transition of mitotic cell cycle	TRINITY_DN80989_c0_g2
GO:0009966	0.0469199	0.975908	14	2754	regulation of signal transduction	BP	0.9999999999	BP regulation of signal transduction	TRINITY_DN74641_c0_g1, TRINITY_DN74641_c0_g2, TRINITY_DN75909_c0_g1, TRINITY_DN76276_c7_g1, TRINITY_DN77451_c0_g2, TRINITY_DN77593_c0_g2, TRINITY_DN79105_c10_g1, TRINITY_DN79439_c7_g1, TRINITY_DN79942_c0_g1, TRINITY_DN82026_c2_g1, TRINITY_DN82026_c2_g3, TRINITY_DN82029_c6_g1, TRINITY_DN82956_c10_g1, TRINITY_DN83507_c1_g1
GO:0016339	0.0473012	0.998932	1	18	calcium-dependent cell-cell adhesion via plasma membrane cell adhesion molecules	BP	0.9999999999	BP calcium-dependent cell-cell adhesion via plasma membrane cell adhesion molecules	TRINITY_DN79105_c10_g1
GO:0042401	0.0473671	0.998947	1	14	cellular biogenic amine biosynthetic process	BP	0.9999999999	BP cellular biogenic amine biosynthetic process	TRINITY_DN77509_c7_g1
GO:0002532	0.0474583	0.998949	1	13	production of molecular mediator involved in inflammatory response	BP	0.9999999999	BP production of molecular mediator involved in inflammatory response	TRINITY_DN76048_c0_g2
GO:0016337	0.0476051	0.985678	5	579	single organismal cell-cell adhesion	BP	0.9999999999	BP single organismal cell-cell adhesion	TRINITY_DN74641_c0_g1, TRINITY_DN74641_c0_g2, TRINITY_DN75408_c0_g1, TRINITY_DN76276_c7_g1, TRINITY_DN77567_c6_g5
GO:0010556	0.0477068	0.972192	21	4264	regulation of macromolecule biosynthetic process	BP	0.9999999999	BP regulation of macromolecule biosynthetic process	TRINITY_DN1198_c0_g1, TRINITY_DN74189_c0_g3, TRINITY_DN74641_c0_g1, TRINITY_DN74641_c0_g2, TRINITY_DN75438_c0_g1, TRINITY_DN75935_c4_g2, TRINITY_DN76276_c7_g1, TRINITY_DN77509_c7_g1, TRINITY_DN77567_c6_g5, TRINITY_DN77593_c0_g2, TRINITY_DN77786_c0_g1, TRINITY_DN78060_c3_g1, TRINITY_DN79439_c7_g1, TRINITY_DN80989_c0_g2, TRINITY_DN81310_c4_g9, TRINITY_DN82026_c2_g1, TRINITY_DN82026_c2_g3, TRINITY_D…
GO:0006508	0.0479975	0.983578	6	791	proteolysis	BP	0.9999999999	BP proteolysis	TRINITY_DN75909_c0_g1, TRINITY_DN76151_c1_g1, TRINITY_DN76151_c1_g3, TRINITY_DN76276_c7_g1, TRINITY_DN78292_c0_g1, TRINITY_DN79877_c4_g2
GO:0002221	0.0485656	0.994622	2	112	pattern recognition receptor signaling pathway	BP	0.9999999999	BP pattern recognition receptor signaling pathway	TRINITY_DN77608_c7_g2, TRINITY_DN79942_c0_g1
GO:0055088	0.0487213	0.994592	2	118	lipid homeostasis	BP	0.9999999999	BP lipid homeostasis	TRINITY_DN75438_c0_g1, TRINITY_DN77778_c6_g1
GO:0070887	0.0489876	0.978898	9	1455	cellular response to chemical stimulus	BP	0.9999999999	BP cellular response to chemical stimulus	TRINITY_DN74189_c0_g3, TRINITY_DN75438_c0_g1, TRINITY_DN77567_c6_g5, TRINITY_DN79244_c8_g2, TRINITY_DN79738_c5_g2, TRINITY_DN79942_c0_g1, TRINITY_DN80894_c0_g1, TRINITY_DN80989_c0_g2, TRINITY_DN85536_c2_g3
GO:0016338	0.0491329	0.99886	1	15	calcium-independent cell-cell adhesion via plasma membrane cell-adhesion molecules	BP	0.9999999999	BP calcium-independent cell-cell adhesion via plasma membrane cell-adhesion molecules	TRINITY_DN79105_c10_g1
GO:0016641	0.0491606	0.998849	1	17	oxidoreductase activity, acting on the CH-NH2 group of donors, oxygen as acceptor	MF	0.9999999999	MF oxidoreductase activity, acting on the CH-NH2 group of donors, oxygen as acceptor	TRINITY_DN76070_c0_g1
GO:0050996	0.0492953	0.998835	1	19	positive regulation of lipid catabolic process	BP	0.9999999999	BP positive regulation of lipid catabolic process	TRINITY_DN77451_c0_g2
GO:0032103	0.0493071	0.990574	3	259	positive regulation of response to external stimulus	BP	0.9999999999	BP positive regulation of response to external stimulus	TRINITY_DN74641_c0_g1, TRINITY_DN74641_c0_g2, TRINITY_DN75438_c0_g1
GO:0009309	0.0498129	0.998828	1	15	amine biosynthetic process	BP	0.9999999999	BP amine biosynthetic process	TRINITY_DN77509_c7_g1
GO:0032780	0.0499817	0.998815	1	16	negative regulation of ATPase activity	BP	0.9999999999	BP negative regulation of ATPase activity	TRINITY_DN77593_c0_g2
