# Supplementary material for: Exposure to environmental radionuclides is associated with altered metabolic and immunity pathways in a wild rodent
Source: Mol Ecol. 2019 Sep 30;28(20):4620–35. doi: 10.1111/mec.15241 (PMC6900138; doi:10.1111/mec.15241)
Supplement: Supplementary file 8 [file MEC-28-4620-s008.xlsx]

## Sheet: LiverDEG-SIA_pearson
gene_uniprot_id	r.d15N	p.d15N	adj.p.15N
TRINITY_DN82714_c6_g1.THIC_MOUSE.THIC_RAT	-0.610707	4.66329e-05	0.00175216
TRINITY_DN75275_c0_g4.SEC62_CHICK.SEC62_MOUSE.SEC62_PONAB	0.563102	0.000232724	0.00402284
TRINITY_DN85253_c3_g1.TMM56_MOUSE.Tm5	0.536333	0.000518695	0.00573616
TRINITY_DN76354_c0_g3.CP8B1_MOUSE.CP8B1_RABIT	0.561078	0.00024786	0.00402284
TRINITY_DN84823_c0_g4.RAB30_MOUSE	0.439606	0.00575285	0.0166681
TRINITY_DN80452_c3_g4.FABPL_MOUSE	0.572887	0.000170634	0.00402284
TRINITY_DN61914_c0_g1.DC1I1_RAT.DC1I1_MOUSE	0.264154	0.10903	0.124985
TRINITY_DN82714_c6_g4.THIC_MOUSE	-0.631323	2.138e-05	0.0014429
TRINITY_DN85806_c3_g2.MRP4_HUMAN	0.385028	0.0169853	0.0389419
TRINITY_DN76354_c0_g2.CP8B1_MOUSE.Tm1	0.531938	0.000587921	0.00573868
TRINITY_DN84823_c0_g5.RAB30_MOUSE.Tm3	0.487878	0.00188899	0.0107615
TRINITY_DN78593_c9_g1.ABCG3_MOUSE	-0.621924	3.07191e-05	0.0014429
TRINITY_DN87369_c4_g2.ECI2_HUMAN.ECI2_RAT	0.484366	0.00205967	0.0112448
TRINITY_DN78345_c0_g2.CAH3_RAT.CAH3_MOUSE	-0.54909	0.000357018	0.00479424
TRINITY_DN76514_c6_g2.PX11A_MOUSE.Tm1	0.559936	0.000256777	0.00402284
TRINITY_DN74549_c0_g2.FR1L4_MOUSE	0.501098	0.00135263	0.00876877
TRINITY_DN78815_c2_g1.ECI2_RAT.ECI2_MOUSE	0.469221	0.00296079	0.0142725
TRINITY_DN83097_c7_g2.PALLD_MOUSE	0.503485	0.00127167	0.00876877
TRINITY_DN87274_c4_g2.ECI2_RAT.ECI2_HUMAN.Tm1	0.489156	0.00183004	0.0107515
TRINITY_DN85806_c3_g1.MRP4_HUMAN.Tm5	0.637712	1.65965e-05	0.0014429
TRINITY_DN84766_c2_g5.NOL4L_MOUSE.NOL4L_HUMAN	0.358394	0.0271423	0.0485976
TRINITY_DN77042_c4_g1.ACOT4_MOUSE	0.403686	0.0119591	0.0299775
TRINITY_DN82464_c6_g1.RGN_CHICK.RGN_BOVIN	0.580558	0.000132858	0.00402284
TRINITY_DN83337_c1_g1.EPHB6_RAT.EPHB6_MOUSE.Tm2	-0.530605	0.000610498	0.00573868
TRINITY_DN87275_c0_g1.CHKA_MOUSE.CHKA_RAT	0.442234	0.00543603	0.0166681
TRINITY_DN82366_c0_g1.ECI2_RAT	0.441293	0.00554776	0.0166681
TRINITY_DN85297_c5_g1.F169B_MOUSE.F169B_HUMAN	0.456079	0.00400442	0.0153639
TRINITY_DN81178_c1_g1.CP2F2_RAT.CP2F2_MOUSE.Tm1	-0.458103	0.00382536	0.0149827
TRINITY_DN84291_c0_g6.EST1_MESAU	-0.463009	0.00342002	0.0146128
TRINITY_DN83097_c7_g3.PALLD_MOUSE	0.447075	0.00489199	0.0166681
TRINITY_DN85290_c2_g2.RAIN_MOUSE	0.43243	0.00670004	0.0185236
TRINITY_DN80794_c0_g2.PYRD2_MOUSE.PYRD2_RAT	-0.439483	0.00576795	0.0166681
TRINITY_DN80794_c0_g1.PYRD2_RAT.PYRD2_BOVIN	-0.406437	0.0113377	0.0295722
TRINITY_DN76053_c0_g1.DMRTA_MOUSE	0.566022	0.000212356	0.00402284
TRINITY_DN84847_c5_g1.CPT1A_MOUSE.CPT1A_RAT.Tm1	0.521028	0.000796633	0.00713176
TRINITY_DN83569_c3_g5.OLM2A_MOUSE	0.508106	0.00112698	0.00876877
TRINITY_DN77677_c2_g1.EST2A_MOUSE	-0.445175	0.00509962	0.0166681
TRINITY_DN81554_c6_g3.LORF2_MOUSE	-0.537026	0.000508472	0.00573616
TRINITY_DN86920_c8_g3.CP3AD_MOUSE.CP3A9_RAT.Tm1	-0.451965	0.00439084	0.0159975
TRINITY_DN80296_c2_g2.HEAT4_HUMAN	0.445059	0.00511251	0.0166681
TRINITY_DN80515_c1_g3.EAA3_MOUSE.EAA3_RAT.Tm6	0.444753	0.00514674	0.0166681
TRINITY_DN79265_c0_g1.TBB2A_RAT.Tm1	0.378826	0.0190067	0.0415495
TRINITY_DN86664_c0_g1.TCPR1_RAT.TCPR1_MOUSE	0.35915	0.0267968	0.0484404
TRINITY_DN81381_c4_g1.POK7_HUMAN	0.503661	0.00126585	0.00876877
TRINITY_DN76876_c4_g1.ACOT1_RAT.ACOT3_MOUSE.ACOT1_HUMAN.ACOT1_MOUSE	0.353131	0.02965	0.051613
TRINITY_DN87455_c4_g2.CP2CQ_MESAU	-0.552505	0.000322221	0.00465981
TRINITY_DN79980_c0_g3.VNN1_MOUSE	0.391894	0.014961	0.0356031
TRINITY_DN86909_c7_g2.ACOT2_RAT.HEAT4_HUMAN	0.282971	0.0851669	0.10397
TRINITY_DN82875_c3_g1.TBB_STRPU	0.376863	0.0196868	0.0415857
TRINITY_DN86530_c3_g1.COX1_CRANE	0.498491	0.00144626	0.00906325
TRINITY_DN81209_c0_g2.S35F3_MOUSE.Tm6	0.315659	0.053541	0.0751172
TRINITY_DN83646_c0_g2.S2547_MOUSE.S2547_RAT.Tm1	0.39122	0.0151502	0.0356031
TRINITY_DN82079_c5_g1.CP3A9_RAT.CP3AD_MOUSE.CP3AP_MOUSE.CP3AC_CANLF.Tm1	-0.463563	0.00337663	0.0146128
TRINITY_DN85405_c1_g1.ATF5_RAT.ATF5_HUMAN	0.531191	0.000600484	0.00573868
TRINITY_DN84163_c2_g1.PYDC3_MOUSE	0.366435	0.0236514	0.0449137
TRINITY_DN74068_c0_g1.RETST_MOUSE	0.364521	0.0244462	0.0455038
TRINITY_DN77260_c4_g1.RGN_XENLA.RGN_XENTR.RGN_CHICK	0.386807	0.0164398	0.0381566
TRINITY_DN81178_c1_g2.CP2F2_RAT	-0.373736	0.0208125	0.0419326
TRINITY_DN80894_c0_g1.PDK4_MOUSE.PDK4_RAT	0.374606	0.0204942	0.0419326
TRINITY_DN79153_c0_g1.CP3A9_RAT.CP3AD_MOUSE	-0.44068	0.00562153	0.0166681
TRINITY_DN75653_c0_g1.CCL19_MOUSE	-0.442767	0.00537368	0.0166681
TRINITY_DN87370_c1_g2.ACOT5_MOUSE.ACOT1_MOUSE.ACOT1_RAT.ACOT2_MOUSE	0.314419	0.0545378	0.0759489
TRINITY_DN87074_c3_g5.FHR1_HUMAN	-0.497156	0.00149637	0.00907479
TRINITY_DN77356_c4_g1.CHKA_RAT	0.373744	0.0208096	0.0419326
TRINITY_DN73325_c0_g1.RN213_MOUSE	-0.369005	0.0226174	0.0440028
TRINITY_DN79703_c2_g1.P5CR1_MOUSE	0.419057	0.00882633	0.023705
TRINITY_DN78919_c5_g2.PLIN2_BOVIN.PLIN2_HUMAN.PLIN2_MOUSE	0.383607	0.0174315	0.0391789
TRINITY_DN81374_c1_g1.SENP2_PONAB.S12A3_HUMAN	0.568292	0.00019764	0.00402284
TRINITY_DN77042_c4_g2.ACOT4_MOUSE	0.341853	0.0356691	0.0563512
TRINITY_DN78756_c8_g2.LORF1_MOUSE	-0.45484	0.00411751	0.0154818
TRINITY_DN81764_c1_g3.ECI2_HUMAN	0.405202	0.0116131	0.0295722
TRINITY_DN87303_c4_g1.CAH1_RAT	-0.46481	0.00328083	0.0146128
TRINITY_DN84683_c1_g5.THIKB_RAT	0.396494	0.0137222	0.033074
TRINITY_DN85885_c5_g1.ENK25_HUMAN	0.475342	0.00256192	0.0126747
TRINITY_DN81209_c0_g4.S35F3_MOUSE	0.310615	0.0576902	0.0780271
TRINITY_DN77782_c3_g1.CP2CB_RAT.CP242_PIG	-0.461632	0.00352976	0.0147465
TRINITY_DN77712_c3_g3.ACOT2_MOUSE	0.35974	0.0265302	0.0484241
TRINITY_DN85971_c0_g3.TBB_STRPU.TBB6_MOUSE	0.336116	0.0390935	0.0598052
TRINITY_DN82453_c7_g2.LORF2_MOUSE	-0.306753	0.0610371	0.0807124
TRINITY_DN80385_c6_g1.LORF2_MOUSE.LORF2_HUMAN	0.626926	2.53672e-05	0.0014429
TRINITY_DN84041_c0_g2.CP4A6_RABIT	0.483702	0.00209345	0.0112448
TRINITY_DN75147_c0_g1.CAH1_RAT	-0.441946	0.00547009	0.0166681
TRINITY_DN83727_c4_g3.LORF2_HUMAN	0.451618	0.00442483	0.0159975
TRINITY_DN83223_c4_g1.SPAG5_MOUSE	0.37332	0.0209663	0.0419326
TRINITY_DN75771_c0_g1.LRRC3_MOUSE.LRRC3_RAT.Tm1	-0.299239	0.0679881	0.0852118
TRINITY_DN76053_c0_g2.DMRTA_MOUSE	0.501651	0.00133347	0.00876877
TRINITY_DN79105_c10_g1.CEAM1_MOUSE	-0.368787	0.0227036	0.0440028
TRINITY_DN75381_c0_g1.FR1L4_MOUSE.Tm1	0.349793	0.0313373	0.0530758
TRINITY_DN87471_c2_g2.NPAL3_MOUSE.Tm2	0.503943	0.00125662	0.00876877
TRINITY_DN79830_c6_g1.GPDA_MOUSE.GPDA_HUMAN.GPDA_RAT.GPDA_BOVIN	0.367673	0.0231484	0.0444072
TRINITY_DN84425_c1_g1.CNTP1_RAT.CNTP1_HUMAN.CNTP1_MOUSE.Tm1	0.319302	0.0506958	0.0727543
TRINITY_DN85971_c0_g2.TBB_LYMST	0.301761	0.0655891	0.0827567
TRINITY_DN73196_c0_g1.G0S2_MOUSE	0.383375	0.0175055	0.0391789
TRINITY_DN81123_c6_g1.LORF2_MOUSE	-0.50286	0.00129243	0.00876877
TRINITY_DN85942_c0_g1.CPT1A_MOUSE	0.438812	0.00585155	0.0166681
TRINITY_DN84172_c0_g1.LIPL_RAT.LIPL_MOUSE	-0.306413	0.0613386	0.0807124
TRINITY_DN74652_c0_g1.MOT6_MOUSE.Tm3	0.468077	0.00304107	0.014293
TRINITY_DN86644_c10_g2.ARFG3_MOUSE.ARFG3_PONAB	0.232745	0.159663	0.171967
TRINITY_DN83008_c1_g1.GA45A_CRIGR	0.446311	0.00497461	0.0166681
TRINITY_DN77574_c5_g3.SO1A5_MOUSE	0.476074	0.0025175	0.0126747
TRINITY_DN87034_c1_g1.ANGL8_MOUSE	-0.445708	0.00504064	0.0166681
TRINITY_DN77038_c6_g1.DJC12_MOUSE	0.245337	0.13764	0.151324
TRINITY_DN84823_c0_g7.RAB30_MOUSE	0.405083	0.0116401	0.0295722
TRINITY_DN76636_c4_g2.BATF2_MOUSE	-0.371411	0.0216838	0.0429112
TRINITY_DN78074_c1_g1.GSTM4_HUMAN.GSTM1_HUMAN	-0.336061	0.0391278	0.0598052
TRINITY_DN76312_c8_g1.RETST_MOUSE	0.411644	0.0102364	0.0271048
TRINITY_DN86420_c0_g4.CP3AG_MOUSE	-0.331717	0.0418965	0.0625123
TRINITY_DN77877_c7_g1.PRS35_RAT	0.344402	0.0342278	0.0553861
TRINITY_DN83309_c7_g1.BCDO1_MOUSE.BCDO1_RAT	0.316664	0.0527432	0.0745542
TRINITY_DN75195_c0_g1.RN213_MOUSE	-0.365282	0.0241277	0.0453601
TRINITY_DN77542_c4_g1.CP3A2_RAT.CP3AB_MOUSE.Tm1	-0.337912	0.0379938	0.0590316
TRINITY_DN77026_c8_g1.SMKZ_MOUSE	0.35654	0.0280049	0.0492049
TRINITY_DN74254_c0_g1.FGF21_MOUSE.Tm1	0.352288	0.0300692	0.0518625
TRINITY_DN143847_c0_g1.C1QL4_HUMAN	-0.362364	0.025369	0.0467586
TRINITY_DN84189_c4_g1.ENK25_HUMAN	-0.432914	0.00663218	0.0185236
TRINITY_DN78738_c5_g1.STAT1_MOUSE.STAT1_HUMAN	-0.346249	0.033214	0.0542976
TRINITY_DN77076_c6_g1.LORF2_MOUSE	-0.290856	0.076463	0.095199
TRINITY_DN83827_c3_g4.IIGP1_MOUSE	-0.333573	0.0406948	0.061205
TRINITY_DN79297_c2_g1.AIFM3_MOUSE	-0.380112	0.0185718	0.0410765
TRINITY_DN83124_c5_g2.H2B_RHASC	-0.459804	0.00368032	0.0149397
TRINITY_DN81810_c2_g1.IRS2_MOUSE	0.2366	0.152666	0.165903
TRINITY_DN87371_c2_g2.TGTP2_MOUSE	-0.284342	0.0836008	0.102725
TRINITY_DN84543_c10_g1.ECI3_MOUSE	0.377683	0.0194001	0.0415857
TRINITY_DN81550_c3_g2.IRGM1_MOUSE	-0.348881	0.0318116	0.053398
TRINITY_DN78897_c2_g5.PSB9_BOVIN.PSB9_HUMAN.PSB9_RAT	-0.351667	0.0303808	0.0519235
TRINITY_DN77625_c5_g5.NEDD4_MOUSE	0.537817	0.000497017	0.00573616
TRINITY_DN79987_c9_g1.IDI1_MESAU	0.459157	0.00373492	0.0149397
TRINITY_DN80648_c6_g6.PSB9_MUSMB	-0.377395	0.0195007	0.0415857
TRINITY_DN76505_c6_g1.GAG_IPMA.POL_IPHA.POK9_HUMAN.GAG_IPMAE	0.373987	0.0207204	0.0419326
TRINITY_DN79938_c5_g2.FUT1_MOUSE.Tm1	0.357382	0.0276107	0.0489699
TRINITY_DN87371_c2_g1.TGTP2_MOUSE	-0.313535	0.055258	0.0761202
TRINITY_DN85932_c1_g1.TGTP2_MOUSE	-0.306352	0.061393	0.0807124
TRINITY_DN77644_c0_g1.HA10_MOUSE.1B73_HUMAN.HA11_RAT.1B14_HUMAN.HA1Y_MOUSE.HA1A_RABIT.HA13_MOUSE.HA11_MOUSE.HA1L_MOUSE.1B01_PANTR.HA19_MOUSE.1A29_HUMAN	-0.265392	0.107318	0.123778
TRINITY_DN48283_c0_g1.CK091_MOUSE	-0.401771	0.0124088	0.0306953
TRINITY_DN87030_c1_g2.TGTP2_MOUSE	-0.275526	0.0940715	0.111933
TRINITY_DN87265_c3_g1.IRGM_RAT	-0.311367	0.0570554	0.0777276
TRINITY_DN83919_c1_g1.STAT1_MOUSE	-0.347694	0.0324378	0.0539673
TRINITY_DN80924_c8_g2.TGTP2_MOUSE	-0.34397	0.034469	0.0553861
TRINITY_DN76263_c0_g1.KLRB1_RAT.KLRB1_MOUSE.Tm1	-0.154947	0.352952	0.358676
TRINITY_DN76636_c4_g1.BATF2_MOUSE	-0.303695	0.0637943	0.081036
TRINITY_DN80645_c2_g5.K1C19_MOUSE	-0.420183	0.00862748	0.0235068
TRINITY_DN78913_c2_g1.TAP1_RAT	-0.313276	0.0554705	0.0761202
TRINITY_DN78469_c9_g6.PSB9_MUSMB	-0.343186	0.0349097	0.0556188
TRINITY_DN82121_c0_g3.CP3A1_RAT.CP3A2_RAT	-0.173704	0.296963	0.305076
TRINITY_DN85155_c0_g2.TGTP2_MOUSE	-0.33801	0.0379346	0.0590316
TRINITY_DN85756_c2_g2.KMCP1_RAT.KMCP1_MOUSE.KMCP1_MACFA	0.515623	0.000922552	0.00788363
TRINITY_DN83309_c7_g3.BCDO1_MOUSE	0.304695	0.0628815	0.081036
TRINITY_DN86171_c2_g1.IRGM1_MOUSE	-0.328743	0.0438828	0.0644529
TRINITY_DN87497_c7_g1.GVIN1_MOUSE	-0.259272	0.115978	0.129785
TRINITY_DN76208_c1_g1.RETST_MOUSE	0.232521	0.160076	0.171967
TRINITY_DN86171_c2_g2.IRGM1_MOUSE	-0.329461	0.0433961	0.0642399
TRINITY_DN87173_c1_g3.NLRC5_MOUSE.NLRC5_HUMAN	-0.335269	0.0396213	0.060071
TRINITY_DN81991_c7_g4.PP13G_MOUSE	0.163394	0.326991	0.3341
TRINITY_DN82079_c5_g4.CP3AP_MOUSE.CP3AA_MESAU.Tm1	0.324826	0.0466134	0.0674102
TRINITY_DN85628_c5_g1.TAP1_RAT.TAP2_RAT.Tm7	-0.304508	0.0630519	0.081036
TRINITY_DN79391_c2_g1.TGTP2_MOUSE	-0.267823	0.104019	0.121463
TRINITY_DN77533_c0_g7.AUHM_MOUSE	0.466297	0.00316975	0.0145345
TRINITY_DN173709_c0_g1.SMYD1_MOUSE	0.347021	0.0327975	0.0540871
TRINITY_DN76604_c9_g1.CDK3_MOUSE.CDK3_HUMAN	0.256707	0.119759	0.133223
TRINITY_DN86952_c2_g2.LORF2_MOUSE	-0.276909	0.0923657	0.110604
TRINITY_DN82763_c5_g1.PLD4_MOUSE.PLD4_HUMAN	-0.396497	0.0137215	0.033074
TRINITY_DN86420_c0_g7.CP3A2_RAT	-0.149257	0.371123	0.375113
TRINITY_DN78053_c2_g1.PSB8_RAT.PSB8_MOUSE	-0.305239	0.0623901	0.081036
TRINITY_DN79169_c0_g3.ENV_GALV	0.261975	0.11209	0.126946
TRINITY_DN87371_c1_g1.TGTP2_MOUSE	-0.212547	0.200139	0.211383
TRINITY_DN86555_c4_g4.TGTP2_MOUSE	-0.303839	0.0636622	0.081036
TRINITY_DN83827_c3_g1.IIGP1_MOUSE	-0.278433	0.0905131	0.10908
TRINITY_DN68801_c0_g2.SOCS1_MOUSE	-0.266496	0.105811	0.122793
TRINITY_DN81985_c0_g1.MTG16_MOUSE.MTG16_CHICK.MTG16_HUMAN.Tm1	0.307878	0.0600462	0.0806334
TRINITY_DN80312_c4_g1.LORF2_MOUSE	-0.142842	0.392263	0.394361
TRINITY_DN81855_c3_g1.CYTIP_MOUSE.CYTIP_RAT.Tm1	-0.27133	0.0993944	0.117523
TRINITY_DN83590_c0_g1.ACOD1_MOUSE.ACOD2_RAT.Tm4	-0.259762	0.115266	0.12976
TRINITY_DN84430_c3_g2.YJEN3_MOUSE	-0.327072	0.0450312	0.0656269
TRINITY_DN85016_c2_g2.CARL2_HUMAN.CARL2_MOUSE	-0.262173	0.111809	0.126946
TRINITY_DN85199_c2_g1.CAH2_HUMAN.CAH2_MOUSE.Tm1	-0.191378	0.249732	0.25939
TRINITY_DN80368_c7_g2.LORF2_MOUSE	0.478287	0.00238738	0.0124674
TRINITY_DN80528_c1_g2.HRSL3_MOUSE.HRSL3_PONAB.Tm1	-0.284503	0.0834189	0.102725
TRINITY_DN85891_c1_g1.RAC2_HUMAN.RAC1_CAEEL.RAC3_MOUSE	-0.229862	0.165045	0.176298
TRINITY_DN156219_c0_g1.SCG3_RAT	0.278501	0.0904314	0.10908
TRINITY_DN86952_c2_g1.IIGP1_MOUSE.TGTP2_MOUSE	-0.270486	0.100493	0.118079
TRINITY_DN74904_c0_g1.KAD8_RAT	0.318194	0.051548	0.0734169
TRINITY_DN86748_c1_g1.IIGP1_MOUSE	-0.246417	0.135862	0.150247
TRINITY_DN79169_c0_g1.ENV_MLVKI	0.22383	0.176727	0.18771
TRINITY_DN79937_c2_g1.IIGP1_MOUSE	-0.244447	0.139119	0.15206
TRINITY_DN87433_c2_g2.IGHM_MESAU	-0.20957	0.206661	0.217052
TRINITY_DN84008_c4_g1.SRBP1_CRIGR.PA2G5_HUMAN.PA2G5_MOUSE.SRBP1_PIG.SRBP1_MOUSE.Tm2	-0.179904	0.279785	0.289009
TRINITY_DN87433_c2_g1.IGHM_MOUSE.MUCM_RABIT.IGHM_RABIT	-0.197901	0.233648	0.244033
TRINITY_DN82802_c1_g1.CD22_MOUSE.Tm1	-0.0529266	0.752318	0.752318

## Sheet: SpleenDEG-SIA_pearson
gene_uniprot_id	r.d15N	p.d15N	adj.p.15N
TRINITY_DN86956_c1_g4.LRP8_MOUSE	-0.570325	0.0001503	0.00360263
TRINITY_DN82956_c10_g1.KNG1_MOUSE.KNG1_HUMAN.KNG1_RAT.KNT1_RAT	0.387989	0.0146623	0.0293245
TRINITY_DN80129_c4_g1.ZNRF2_MOUSE	-0.575493	0.000126681	0.00360263
TRINITY_DN83507_c1_g1.ZFP91_MOUSE	-0.496858	0.00129291	0.0100201
TRINITY_DN82846_c0_g1.ARI1B_HUMAN.Tm1	-0.556744	0.000232428	0.00360263
TRINITY_DN77778_c6_g1.ANGL4_MOUSE.ANGL4_RAT	0.324092	0.0441359	0.0583677
TRINITY_DN75438_c0_g1.FABP4_ICTTR	0.431238	0.00612738	0.0192158
TRINITY_DN81512_c11_g1.UB2Q2_BOVIN	-0.559834	0.000210827	0.00360263
TRINITY_DN79439_c7_g1.MBD2_HUMAN.MBD2_MOUSE	-0.47979	0.00199625	0.0137519
TRINITY_DN1198_c0_g1.TAF4_HUMAN	-0.450338	0.00401764	0.0192158
TRINITY_DN85670_c7_g4.STK40_RAT	-0.424336	0.007096	0.0197458
TRINITY_DN80894_c0_g1.PDK4_MOUSE.PDK4_RAT	0.254324	0.118196	0.13086
TRINITY_DN79738_c5_g2.SLAF8_MOUSE.Tm1	-0.322687	0.0451164	0.0583677
TRINITY_DN85301_c7_g2.KNT2_RAT	0.373195	0.0192824	0.035162
TRINITY_DN77567_c6_g5.CEBPB_MOUSE	-0.395345	0.0127379	0.0282054
TRINITY_DN76276_c7_g1.NEDD4_MOUSE	0.363843	0.0227898	0.0381883
TRINITY_DN80989_c0_g2.E2F1_MOUSE.E2F1_RAT	-0.496934	0.00129037	0.0100201
TRINITY_DN81310_c4_g9.ZXDB_MOUSE	-0.508035	0.000960902	0.0100201
TRINITY_DN84865_c0_g2.GBP6_HUMAN	-0.340217	0.0340733	0.0502987
TRINITY_DN81572_c2_g7.PWP2A_MOUSE	-0.411474	0.0092558	0.0229544
TRINITY_DN85536_c2_g3.L1CAM_RAT	-0.298979	0.0644697	0.0754174
TRINITY_DN82952_c0_g1.MYOM1_MOUSE	0.35817	0.0251653	0.0410592
TRINITY_DN75408_c0_g1.BMX_MOUSE	0.369409	0.0206436	0.0365687
TRINITY_DN77451_c0_g2.PLIN5_RAT.PLIN5_MOUSE	0.310579	0.0543111	0.0660252
TRINITY_DN77608_c7_g2.PGRP1_MOUSE	0.378206	0.0175973	0.0330616
TRINITY_DN76048_c0_g2.LOX5_MOUSE.LOX5_RAT	0.428417	0.00650857	0.0192158
TRINITY_DN76070_c0_g1.OXLA_BUNMU.Tm1	0.302392	0.0613357	0.0731311
TRINITY_DN86887_c0_g1.MRGB2_MOUSE.MRGX2_MOUSE.MRGB1_MOUSE.Tm7	0.403937	0.0107655	0.0256716
TRINITY_DN83443_c0_g1.RAB44_MOUSE.EFC4B_MOUSE	0.422824	0.00732507	0.0197458
TRINITY_DN86306_c0_g1.AT8B4_HUMAN.Tm6	0.44205	0.00483923	0.0192158
TRINITY_DN83167_c0_g1.KV112_HUMAN.KV5AK_MOUSE.KVD33_HUMAN	-0.365902	0.0219752	0.0378463
TRINITY_DN82026_c2_g3.AGRG3_MOUSE	0.392582	0.013434	0.0285494
TRINITY_DN75909_c0_g1.MMP9_MOUSE.MMP9_RAT.Tm1	0.444925	0.00453908	0.0192158
TRINITY_DN87217_c3_g1.PADI4_MOUSE	0.399249	0.0118066	0.0271114
TRINITY_DN75935_c4_g2.PRG2_MOUSE	0.503618	0.00108179	0.0100201
TRINITY_DN77786_c0_g1.PADI4_RAT	0.332433	0.0386665	0.0557518
TRINITY_DN79877_c4_g2.CBPA3_MOUSE.CBPA3_HUMAN	0.391123	0.0138142	0.0285494
TRINITY_DN78681_c6_g1.KCNU1_MOUSE.LIN1_NYCCO.KCNU1_HUMAN.Tm1	0.432728	0.00593385	0.0192158
TRINITY_DN74824_c0_g1.S28A3_MOUSE.Tm13	0.269335	0.0973031	0.109687
TRINITY_DN83795_c2_g5.CMA1_MOUSE.MCPT2_MERUN	0.329782	0.0403418	0.0568051
TRINITY_DN82026_c2_g1.AGRG3_MOUSE.Tm3	0.328413	0.0412295	0.0568051
TRINITY_DN83590_c0_g3.MCEM1_MOUSE.Tm1	0.344176	0.0319146	0.0494676
TRINITY_DN77624_c0_g1.KV3AJ_MOUSE.KV3AK_MOUSE.KV3A4_MOUSE.KV3AB_MOUSE.KV3A8_MOUSE	-0.174072	0.289222	0.298863
TRINITY_DN75865_c3_g2.TRYM_CANLF.Tm1	0.440587	0.00499851	0.0192158
TRINITY_DN82477_c0_g3.FCERB_RAT.Tm4	0.31569	0.0502616	0.0635963
TRINITY_DN78629_c10_g4.ROB1_RAT	0.385233	0.015444	0.0299227
TRINITY_DN79244_c8_g1.NGAL_MOUSE	0.341016	0.0336286	0.0502987
TRINITY_DN83514_c1_g2.GRZ2_RAT.MCPT8_RAT	0.418786	0.00796786	0.0205836
TRINITY_DN77843_c0_g1.ENPP3_MOUSE.ENPP3_RAT.ENPP3_HUMAN.Tm1	0.453863	0.00370677	0.0192158
TRINITY_DN82029_c6_g1.PA2GF_MOUSE.NEDD4_RAT	-0.322585	0.0451879	0.0583677
TRINITY_DN76151_c1_g3.PRS29_MOUSE.PRS29_HUMAN	0.431796	0.00605432	0.0192158
TRINITY_DN74641_c0_g1.S10A9_MOUSE	0.310972	0.0539906	0.0660252
TRINITY_DN74641_c0_g2.S10A9_MOUSE	0.24299	0.136082	0.148019
TRINITY_DN76151_c1_g1.PRS29_MOUSE	0.428565	0.006488	0.0192158
TRINITY_DN79867_c2_g4.GRZ2_RAT	0.355256	0.0264634	0.0420699
TRINITY_DN83514_c1_g1.MCPT8_RAT.GRZ2_RAT.GRZ1_RAT	0.44208	0.00483603	0.0192158
TRINITY_DN85779_c4_g3.HPT_RABIT.HPT_MUSSA.HPT_MESAU	0.295234	0.068052	0.0781338
TRINITY_DN81712_c2_g3.KCNC4_RAT.KCNC2_MOUSE	0.459412	0.0032599	0.0192158
TRINITY_DN82771_c2_g1.SPDYA_RAT	0.238332	0.143987	0.153917
TRINITY_DN79194_c1_g1.HVM43_MOUSE.HVM45_MOUSE.HVM46_MOUSE.HV02_XENLA	-0.0709588	0.667733	0.667733
TRINITY_DN75515_c0_g1.ADH1_STRCA	0.159712	0.331446	0.33688
TRINITY_DN83726_c0_g2.LIRA5_HUMAN	0.232253	0.154803	0.162675
